# Supplementary material for: Machine learning-based derivation and validation of three immune phenotypes for risk stratification and prognosis in community-acquired pneumonia: a retrospective cohort study
Source: Front Immunol. 2024 Jul 24;15:1441838. doi: 10.3389/fimmu.2024.1441838 (PMC11303239; doi:10.3389/fimmu.2024.1441838)
Supplement: Supplementary Table 1 — Characteristics and outcomes of patients divided by immune phenotypes in validation cohort. [file Table_1.xls]

## Sheet: Sheet1
Phenotype	Phenotype A(n=103)	Phenotype B(n=113)	Phenotype C(n=131)	Total(n=347)	P value
Demographics
Sex, n (%)					0.002
Female	53 (51%)	57 (50%)	41 (31%)	151 (44%)
Male	50 (49%)	56 (50%)	90 (69%)	196 (56%)
Age (years), median (IQR)	62 [41; 69]	65 [59; 71]	69 [63; 76]	66 [58; 73]	0
Height (cm), median (IQR)	165 [160; 172]	164 [158; 173]	168 [160; 172]	167 [160; 173]	0.295
Weight (kg), median (IQR)	65 [56; 75]	60 [56; 70]	66 [60; 76]	65 [57; 73]	0.009
Mentation, n (%)					0.65
1	103(29.68%)	112(32.28%)	128(36.89%)	343(98.85%)
2	0(0%)	0(0%)	1(0.12%)	1(0.29%)
3	0(0%)	1(0.29%)	1(0.29%)	2(0.58%)
4	0(0%)	0(0%)	0(0%)	0(0%)
5	0(0%)	0(0%)	0(0%)	0(0%)
6	0(0%)	0(0%)	0(0%)	0(0%)
7	0(0%)	0(0%)	0(0%)	0(0%)
8	0(0%)	0(0%)	1(0.29%)	1(0.29%)
Vital signs
Fever peak, median (IQR)	38 [37; 39]	38 [37; 39]	38 [38; 39]	38 [37; 39]	0
Temperature admission , median (IQR)	37 [36; 37]	37 [37; 38]	37 [37; 38]	37 [37; 38]	0
Tmax during the course, median (IQR)	37 [37; 38]	37 [37; 38]	38 [37; 38]	37 [37; 38]	0
Heart rate, median (IQR)	90 [82; 100]	90 [80; 100]	92 [83; 104]	90 [82; 101]	0.238
Respiration Rate, median (IQR)	20 [18; 20]	20 [19; 20]	20 [18; 22]	20 [19; 20]	0.108
Systolic blood pressure, median (IQR)	131 [120; 148]	131 [123; 147]	132 [119; 149]	131 [120; 149]	0.952
Diastolic blood pressure, median (IQR)	81 [72; 88]	78 [70; 84]	79 [72; 84]	79 [72; 86]	0.121
CURB-65 score, n (%)
0	53 (51%)	46 (41%)	31 (24%)	130 (37%)
1	35 (34%)	54 (48%)	48 (37%)	137 (39%)
2	14 (14%)	12 (11%)	44 (34%)	70 (20%)
3	1 (1%)	1 (1%)	8 (6%)	10 (3%)
4	0 (0.0%)	0 (0.0%)	1 (0%)	1 (0%)
5	0 (0.0%)	0 (0.0%)	0 (0.0%)	0 (0.0%)
PSI score, median (IQR)	60±26	67±23	86±24	72±27	0
Chief Complaint
Cough, n (%)					0.141
No	20 (19%)	20 (18%)	36 (27%)	76 (22%)
Yes	83 (81%)	93 (82%)	95 (73%)	271 (78%)
Sputum, n (%)					0.429
No	48 (47%)	46 (41%)	64 (49%)	158 (46%)
Yes	55 (53%)	67 (59%)	67 (51%)	189 (54%)
Chest Pain, n (%)					0.384
No	94 (91%)	107 (95%)	125 (95%)	326 (94%)
Yes	9 (9%)	6 (5%)	6 (5%)	21 (6%)
Dyspnea, n (%)					0.068
No	82 (80%)	87 (77%)	88 (67%)	257 (74%)
Yes	21 (20%)	26 (23%)	43 (33%)	90 (26%)
Chest Tightness, n (%)					0.482
No	95 (92%)	103 (91%)	115 (88%)	313 (90%)
Yes	8 (8%)	10 (9%)	16 (12%)	34 (10%)
Fever, n (%)					0.001
No	59 (57%)	59 (52%)	45 (34%)	163 (47%)
Yes	44 (43%)	54 (48%)	86 (66%)	184 (53%)
Fatigue, n (%)					0.042
No	103 (100%)	110 (97%)	124 (95%)	337 (97%)
Yes	0 (0.0%)	3 (3%)	7 (5%)	10 (3%)
Consciousness Disorder, n (%)					0.038
No	103 (100%)	113 (100%)	127 (97%)	343 (99%)
Yes	0 (0.0%)	0 (0.0%)	4 (3%)	4 (1%)
Difficulty Breathing, n (%)					0.716
No	102 (99%)	110 (97%)	128 (98%)	340 (98%)
Yes	1 (1%)	3 (3%)	3 (2%)	7 (2%)
Hemoptysis, n (%)					0.136
No	98 (95%)	109 (96%)	130 (99%)	337 (97%)
Yes	5 (5%)	4 (4%)	1 (1%)	10 (3%)
Comorbidity
Respiratory system
COPD, n (%)					0.513
No	94 (91%)	98 (87%)	114 (87%)	306 (88%)
Yes	9 (9%)	15 (13%)	17 (13%)	41 (12%)
Bronchiectasis, n (%)					0.911
No	97 (94%)	107 (95%)	125 (95%)	329 (95%)
Yes	6 (6%)	6 (5%)	6 (5%)	18 (5%)
Emphysema bullae, n (%)					0.716
No	100 (97%)	108 (96%)	124 (95%)	332 (96%)
Yes	3 (3%)	5 (4%)	7 (5%)	15 (4%)
Pulmonary hypertension, n (%)					0.788
No	99 (96%)	110 (97%)	128 (98%)	337 (97%)
Yes	4 (4%)	3 (3%)	3 (2%)	10 (3%)
Lung cancer, n (%)					0.503
No	98 (95%)	108 (96%)	121 (92%)	327 (94%)
Yes	5 (5%)	5 (4%)	10 (8%)	20 (6%)
PE, n (%)					0.026
No	101 (98%)	113 (100%)	124 (95%)	338 (97%)
Yes	2 (2%)	0 (0.0%)	7 (5%)	9 (3%)
Asthma, n (%)					0.531
No	96 (93%)	109 (96%)	123 (94%)	328 (95%)
Yes	7 (7%)	4 (4%)	8 (6%)	19 (5%)
OSAHS, n (%)					0.747
No	99 (96%)	107 (95%)	123 (94%)	329 (95%)
Yes	4 (4%)	6 (5%)	8 (6%)	18 (5%)
Bronchitis, n (%)					0.52
No	101 (98%)	110 (97%)	130 (99%)	341 (98%)
Yes	2 (2%)	3 (3%)	1 (1%)	6 (2%)
Cardiovascular system
Hypertension, n (%)					0.818
No	60 (58%)	61 (54%)	73 (56%)	194 (56%)
Yes	43 (42%)	52 (46%)	58 (44%)	153 (44%)
Atrial fibrillation, n (%)					0
No	103 (100%)	112 (99%)	118 (90%)	333 (96%)
Yes	0 (0.0%)	1 (1%)	13 (10%)	14 (4%)
Coronary heart disease, n (%)					0.517
No	93 (90%)	102 (90%)	113 (86%)	308 (89%)
Yes	10 (10%)	11 (10%)	18 (14%)	39 (11%)
Arrhythmia, n (%)					0.028
No	96 (93%)	107 (95%)	112 (85%)	315 (91%)
Yes	7 (7%)	6 (5%)	19 (15%)	32 (9%)
Heart failure, n (%)					0
No	99 (96%)	107 (95%)	95 (73%)	301 (87%)
Yes	4 (4%)	6 (5%)	36 (27%)	46 (13%)
Digestive system
Liver dysfunction, n (%)					0.001
No	97 (94%)	100 (88%)	101 (77%)	298 (86%)
Yes	6 (6%)	13 (12%)	30 (23%)	49 (14%)
Gastric cancer, n (%)					0.513
No	103 (100%)	111 (98%)	130 (99%)	344 (99%)
Yes	0 (0.0%)	2 (2%)	1 (1%)	3 (1%)
Colorectal cancer, n (%)					0.335
No	103 (100%)	113 (100%)	129 (98%)	345 (99%)
Yes	0 (0.0%)	0 (0.0%)	2 (2%)	2 (1%)
Esophageal cancer, n (%)
No	103 (100%)	113 (100%)	131 (100%)	347 (100%)	0
Yes	0(0%)	0(0%)	0(0%)	0(0%)
Hepatitis, n (%)					1
No	102 (99%)	112 (99%)	130 (99%)	344 (99%)
Yes	1 (1%)	1 (1%)	1 (1%)	3 (1%)
Urinary system
Renal Insufficiency, n (%)					0.008
No	100 (97%)	111 (98%)	118 (90%)	329 (95%)
Yes	3 (3%)	2 (2%)	13 (10%)	18 (5%)
Urological tumors, n (%)					1
No	102 (99%)	112 (99%)	130 (99%)	344 (99%)
Yes	1 (1%)	1 (1%)	1 (1%)	3 (1%)
Kidney Stones, n (%)					0.269
No	99 (96%)	111 (98%)	130 (99%)	340 (98%)
Yes	4 (4%)	2 (2%)	1 (1%)	7 (2%)
Endocrine system
Diabetes, n (%)					0.665
No	80 (78%)	84 (74%)	95 (73%)	259 (75%)
Yes	23 (22%)	29 (26%)	36 (27%)	88 (25%)
Nervous system
Senile dementia, n (%)					0.322
No	102 (99%)	113 (100%)	128 (98%)	343 (99%)
Yes	1 (1%)	0 (0.0%)	3 (2%)	4 (1%)
Cerebral infarction, n (%)					0.42
No	97 (94%)	103 (91%)	117 (89%)	317 (91%)
Yes	6 (6%)	10 (9%)	14 (11%)	30 (9%)
PD, n (%)					0.513
No	103 (100%)	111 (98%)	130 (99%)	344 (99%)
Yes	0 (0.0%)	2 (2%)	1 (1%)	3 (1%)
History of mlignancy, n (%)					0.024
No	96 (93%)	104 (92%)	109 (83%)	309 (89%)
Yes	7 (7%)	9 (8%)	22 (17%)	38 (11%)
Full Blood Count
Hemoglobin (g/L), Mean±SD	130±16	126±15	121±17	125±16	0
Neutrophil percent (%) , Mean±SD	61±13	66±13	79±11	69±14	0
Neutrophil count (*10^9/L), median (IQR)	4 [3; 6]	4 [3; 5]	6 [4; 8]	4 [3; 7]	0
MCV (fl), median (IQR)	91 [89; 94]	91 [88; 94]	90 [88; 94]	91 [88; 94]	0.363
MCH (pg), median (IQR)	30 [29; 31]	30 [29; 32]	30 [29; 31]	30 [29; 31]	0.821
MCHC (g/L), median (IQR)	330 [324; 340]	334 [325; 339]	336 [328; 343]	334 [325; 341]	0.029
MPV (fl), Mean±SD	9±1	10±1	10±1	9±1	0.581
WBC Count (*10^9/L), median (IQR)	7 [6; 9]	6 [4; 7]	7 [5; 11]	7 [5; 9]	0
Lymphocyte percent (%), median (IQR)	30 [22; 36]	22 [18; 30]	11 [7; 17]	20 [12; 30]	0
Lymphocyte count (*10^9/L), median (IQR)	2 [2; 2]	1 [1; 2]	1 [1; 1]	1 [1; 2]	0
Eosinophil percent (%), median (IQR)	2 [1; 3]	2 [1; 4]	1 [0; 2]	2 [0; 3]	0
Monocyte percent (%), median (IQR)	6 [5; 8]	7 [6; 9]	7 [4; 9]	7 [5; 9]	0.082
Monocyte count (*10^9/L), median (IQR)	0 [0; 1]	0 [0; 1]	0 [0; 1]	0 [0; 1]	0.019
RDW (%), median (IQR)	13 [12; 13]	13 [12; 13]	13 [13; 14]	13 [12; 14]	0
Arterial Blood Gas
HCO3 (mmol/L), median (IQR)	25 [24; 27]	26 [25; 28]	24 [22; 27]	26 [23; 27]	0.001
HCO3std (mmol/L), median (IQR)	25 [24; 26]	26 [24; 27]	25 [23; 27]	25 [24; 27]	0.065
pCO2 (kPa), median (IQR)	5 [5; 6]	5 [5; 6]	5 [4; 5]	5 [5; 6]	0
pH, median (IQR)	7 [7; 7]	7 [7; 7]	7 [7; 7]	7 [7; 7]	0
pO2 (kPa), median (IQR)	12 [11; 14]	12 [10; 14]	12 [10; 15]	12 [10; 14]	0.594
TCO2 (mmol/L), median (IQR)	50 [47; 54]	52 [48; 55]	48 [42; 54]	50 [46; 54]	0.003
Glu	5 [5; 6]	5 [5; 6]	6 [5; 8]	5 [5; 7]	0
Renal Function
Cr (umol/L), median (IQR)	60 [50; 72]	55 [49; 64]	63 [51; 81]	59 [50; 72]	0.001
BUN (mmol/L), median (IQR)	5 [4; 6]	5 [4; 6]	6 [4; 8]	5 [4; 7]	0.001
GFR (mL/min per1.75m^2), median (IQR)	107 [93; 119]	110 [96; 130]	102 [76; 126]	106 [87; 126]	0.02
UA (umol/L), median (IQR)	287 [250; 342]	261 [217; 298]	246 [197; 340]	264 [217; 314]	0.002
ACE (U/L), median (IQR)	24 [19; 33]	25 [18; 32]	21 [16; 27]	23 [17; 30]	0.008
Blood lipids
LDL-C (mmol/L), median (IQR)	3 [2; 3]	3 [2; 3]	2 [2; 3]	3 [2; 3]	0.032
TG (mmol/L), median (IQR)	1 [1; 1]	1 [1; 1]	1 [1; 1]	1 [1; 1]	0.097
ApoE (mg/dL), median (IQR)	4 [3; 4]	4 [3; 4]	4 [3; 4]	4 [3; 4]	0.809
Coagulation
D-Dimer (mg/L), median (IQR)	0 [0; 1]	0 [0; 1]	1 [1; 2]	1 [0; 1]	0
TT (s), median (IQR)	14 [13; 15]	14 [13; 15]	14 [13; 15]	14 [13; 15]	0.52
APTT (s), median (IQR)	11 [11; 12]	12 [11; 12]	12 [12; 13]	12 [11; 13]	0
INR, median (IQR)	1 [1; 1]	1 [1; 1]	1 [1; 1]	1 [1; 1]	0
PTT (s), median (IQR)	31 [29; 34]	30 [28; 33]	30 [28; 33]	30 [28; 33]	0.113
ATA (%), median (IQR)	88 [76; 97]	88 [78; 97]	78 [67; 87]	84 [72; 95]	0
Inflammatory Cytokine
IL-10 (pg/mL), median (IQR)	5 [5; 5]	5 [5; 5]	5 [5; 6]	5 [5; 5]	0
IL-1B (pg/mL), median (IQR)	5 [5; 9]	5 [5; 7]	5 [5; 16]	5 [5; 10]	0.001
IL-2R (U/mL), median (IQR)	434 [334; 624]	453 [344; 581]	930 [684;1312]	569 [397; 851]	0
IL-6 (pg/mL), median (IQR)	5 [3; 12]	5 [3; 12]	14 [4; 38]	7 [3; 18]	0
IL-8 (pg/mL), median (IQR)	37 [15; 94]	22 [13; 48]	31 [18; 61]	28 [15; 66]	0.011
TNF-α (pg/mL), median (IQR)	16 [10; 33]	13 [8; 34]	16 [10; 25]	15 [9; 30]	0.296
IgG4 (g/L), median (IQR)	1 [0; 1]	0 [0; 1]	0 [0; 1]	0 [0; 1]	0.182
Electrolytes
P (mmol/L), median (IQR)	1 [1; 1]	1 [1; 1]	1 [1; 1]	1 [1; 1]	0
Cl (mmol/L), median (IQR)	105 [102; 107]	105 [103; 107]	103 [100; 106]	105 [102; 107]	0
Mg (mmol/L), median (IQR)	1 [1; 1]	1 [1; 1]	1 [1; 1]	1 [1; 1]	0.008
Potassium (mmol/L), median (IQR)	4 [4; 4]	4 [4; 4]	4 [4; 4]	4 [4; 4]	0.659
Ca (mmol/L), median (IQR)	2 [2; 2]	2 [2; 2]	2 [2; 2]	2 [2; 2]	0
Sodium (mmol/L), median (IQR)	140 [138; 142]	140 [138; 142]	138 [135; 141]	139 [136; 141]	0
Inflammation Measurements
CRP (mg/L), median (IQR)	9 [2; 36]	10 [1; 32]	63 [22; 156]	21 [3; 68]	0
PTH (ng/mL), median (IQR)	0 [0; 0]	0 [0; 0]	0 [0; 0]	0 [0; 0]	0
ESR (mm/h), median (IQR)	29 [17; 56]	31 [13; 60]	58 [35; 85]	42 [21; 70]	0
Myocardial Enzyme
CK-MB (U/L), median (IQR)	5 [3; 7]	4 [3; 7]	6 [4; 8]	5 [3; 8]	0.028
cTnI (ng/ml), median (IQR)	0 [0; 0]	0 [0; 0]	0 [0; 0]	0 [0; 0]	0
CK (U/L), median (IQR)	61 [44; 88]	58 [42; 82]	60 [38; 126]	58 [41; 88]	0.859
α-HBDH (U/L), median (IQR)	133 [108; 153]	133 [111; 153]	167 [137; 216]	141 [114; 173]	0
LDH (U/L), median (IQR)	193 [171; 224]	197 [170; 226]	255 [210; 328]	214 [176; 262]	0
Cell immunity
CD3T (%), median (IQR)	75 [70; 80]	69 [63; 77]	64 [55; 74]	70 [62; 77]	0
CD4T (%), median (IQR)	46±9	40±10	39±12	41±11	0
CD8T (%), median (IQR)	25 [21; 31]	25 [20; 33]	22 [16; 27]	24 [19; 31]	0.004
CD3T (Cells/uL), median (IQR)	1496 [1324;1767]	924 [711;1055]	494 [328; 727]	933 [557;1291]	0
CD4T (Cells/uL), median (IQR)	910 [798;1106]	480 [388; 637]	287 [169; 474]	516 [306; 800]	0
CD64 infection index	1 [0; 1]	1 [0; 1]	2 [1; 5]	1 [0; 2]	0
CD8T (Cells/uL), median (IQR)	496 [417; 623]	318 [241; 390]	173 [105; 272]	317 [186; 462]	0
Humoral Immunity
Ig A (g/L), median (IQR)	2 [2; 3]	2 [2; 3]	3 [2; 4]	2 [2; 3]	0.316
Ig E (IU/mL), median (IQR)	67 [21; 186]	48 [18; 121]	72 [28; 254]	62 [22; 184]	0.013
Ig G (g/L), median (IQR)	12 [11; 15]	12 [10; 14]	12 [10; 14]	12 [10; 14]	0.118
Ig M (g/L), median (IQR)	1 [1; 1]	1 [1; 1]	1 [1; 1]	1 [1; 1]	0.098
Liver Function
GGT (U/L), median (IQR)	27 [18; 46]	24 [17; 40]	33 [22; 60]	28 [19; 49]	0.003
Alb (g/L), Mean±SD	38±4	37±4	32±4	35±5	0
AST (U/L), median (IQR)	18 [12; 32]	20 [12; 29]	27 [16; 42]	22 [13; 34]	0.002
ALT (U/L), median (IQR)	18 [14; 22]	19 [16; 25]	25 [18; 38]	20 [16; 30]	0
ALP (U/L), median (IQR)	77 [59; 90]	73 [60; 94]	77 [64; 100]	76 [60; 95]	0.263
PA (mg/L), median (IQR)	188 [146; 232]	180 [141; 212]	115 [76; 158]	156 [116; 206]	0
TB (umol/L), median (IQR)	8 [6; 10]	8 [6; 10]	9 [7; 12]	9 [6; 11]	0.021
TP (g/L), median (IQR)	66±6	64±6	61±7	64±7	0
FIB (g/L), median (IQR)	4 [3; 4]	4 [3; 4]	5 [4; 5]	4 [3; 5]	0
Complement system
C3 (g/L), median (IQR)	1 [1; 1]	1 [1; 1]	1 [1; 1]	1 [1; 1]	0.264
C4 (g/L), median (IQR)	0 [0; 0]	0 [0; 0]	0 [0; 0]	0 [0; 0]	0.455
CH50 (U/mL), Mean±SD	49 [40; 59]	46 [38; 59]	47 [37; 59]	47 [39; 59]	0.582
Respiratory support
HFNC, n (%)					0.01
No	103 (100%)	110 (97%)	122 (93%)	335 (97%)
Yes	0 (0.0%)	3 (3%)	9 (7%)	12 (3%)
NIMV, n (%)					0.082
No	98 (95%)	106 (94%)	115 (88%)	319 (92%)
Yes	5 (5%)	7 (6%)	16 (12%)	28 (8%)
IMV, n (%)					1
No	103 (100%)	112 (99%)	130 (99%)	345 (99%)
Yes	0 (0.0%)	1 (1%)	1 (1%)	2 (1%)
Clinical Outcomes
ICU duration (days), median (IQR)	0 [0; 0]	0 [0; 0]	0 [0; 11]	0 [0; 0]	0
Ventilation duration (days), median (IQR)	0 [0; 0]	0 [0; 0]	0 [0; 0]	0 [0; 0]	0.001
Length of stay, median (IQR)	8 [6; 10]	9 [7; 12]	12 [9; 18]	10 [7; 14]	0
Inpatient Outcome, n (%)					0
Alive	103 (100%)	112 (99%)	119 (91%)	334 (96%)
Dead	0 (0.0%)	1 (1%)	12 (9%)	13 (4%)
ICU free days (days), median (IQR)	8 [5; 10]	8 [6; 11]	9 [0; 14]	8 [5; 12]	0.337
Outcome at 28 days, n (%)					0.005
Alive	103 (100%)	112 (99%)	123 (94%)	338 (97%)
Dead	0 (0.0%)	1 (1%)	8 (6%)	9 (3%)
Days from symptom onset (days), median (IQR)	10 [6; 15]	10 [7; 14]	9 [5; 14]	10 [5; 14]	0.149
ICU admission, n (%)					0
No	92 (89%)	99 (88%)	89 (68%)	280 (81%)
Yes	11 (11%)	14 (12%)	42 (32%)	67 (19%)
