# Supplementary material for: Machine learning-based derivation and validation of three immune phenotypes for risk stratification and prognosis in community-acquired pneumonia: a retrospective cohort study
Source: Front Immunol. 2024 Jul 24;15:1441838. doi: 10.3389/fimmu.2024.1441838 (PMC11303239; doi:10.3389/fimmu.2024.1441838)
Supplement: Supplementary Table 3 — Features incorporated in prognostic and diagnostic model. [file Table_3.xlsx]

## Sheet: model
	SuperPC	RF
ACE	0	0
C3	0	1
C4	1	0
CD3T	1	1
CD3TP	1	0
CD4T	1	1
CD4TP	0	0
CD64	0	0
CD8T	1	0
CD8TP	0	0
CH50	1	1
CRP	1	0
ESR	1	0
IgA	1	0
IgE	0	0
IgG	0	0
IgG4	1	0
IgM	1	0
IL10	1	0
IL1B	0	0
IL2R	1	1
IL6	1	0
IL8	0	0
LymphocyteCount	1	1
LymphocyteP	1	1
MonocyteCount	0	0
MonocyteP	0	0
NeutrophilCount	1	1
NeutrophilP	1	1
TNFa	0	0
WBCCount	0	0
