# Supplementary material for: Machine learning-based derivation and validation of three immune phenotypes for risk stratification and prognosis in community-acquired pneumonia: a retrospective cohort study
Source: Front Immunol. 2024 Jul 24;15:1441838. doi: 10.3389/fimmu.2024.1441838 (PMC11303239; doi:10.3389/fimmu.2024.1441838)
Supplement: Supplementary Table 4 — Expression matrix of GSE188309. [file DataSheet_1.zip › Table S4.csv]

	GSM5677392	GSM5677393	GSM5677394	GSM5677395	GSM5677396	GSM5677397	GSM5677398	GSM5677399	GSM5677400	GSM5677401	GSM5677402	GSM5677403	GSM5677404	GSM5677405	GSM5677406	GSM5677407	GSM5677408	GSM5677409	GSM5677410	GSM5677411	GSM5677412	GSM5677413	GSM5677414	GSM5677415	GSM5677416	GSM5677417	GSM5677418	GSM5677419	GSM5677420	GSM5677421	GSM5677422	GSM5677423	GSM5677424	GSM5677425	GSM5677426	GSM5677427	GSM5677428	GSM5677429	GSM5677430	GSM5677431	GSM5677432	GSM5677433	GSM5677434	GSM5677435	GSM5677436	GSM5677437	GSM5677438	GSM5677439	GSM5677440
OR4F5	3.980133213	5.199540406	4.527782542	4.708339834	4.179282852	4.34843965	4.363528029	4.19612932	5.43378013	4.151761214	4.335325607	4.05047045	4.577548689	4.554320329	4.434697703	3.772983718	4.368224151	4.408416303	4.083629946	4.235406732	4.292574962	4.721792195	4.723070005	4.44767653	4.214004816	4.469481347	4.320472801	3.923692174	4.16533502	4.231765818	4.562311725	4.156940529	4.642796387	4.357567709	4.372165895	4.54379378	4.294315749	4.43930791	4.326619163	4.892359376	4.819230695	4.123942666	4.354730141	4.47133089	4.409438977	4.06095727	4.319020449	4.717206266	4.651519709
SAMD11	6.935358776	7.035225157	6.741742544	7.408380927	6.939697931	7.087961464	6.992453044	6.945829941	7.101386326	6.791184952	6.891854238	6.717172057	6.757318078	7.260516304	7.319439907	7.148792615	7.234437246	6.950732886	6.728016087	6.70537748	6.609220116	7.34598057	6.943257324	6.733259186	7.296199269	6.903643489	6.74444893	7.185667319	7.146714404	6.79560313	6.951192121	6.969152157	6.967241829	6.821651186	7.103496244	6.999879865	6.9964503	7.09444726	7.126966252	6.828670238	7.340297547	6.906243704	6.985263297	7.022583024	7.201674508	6.771432545	7.13750293	7.022068903	6.846420264
KLHL17	6.412133575	7.02951809	6.581082979	6.703761348	6.644392676	6.496393624	6.704427902	6.92267114	7.063962802	6.634203508	6.662273404	6.446006609	6.935650126	6.760625748	7.008757381	6.645479563	6.806143459	6.501130871	6.668506968	6.531542331	6.077542195	6.961859971	6.818154125	6.570617663	6.810496913	6.637513526	6.451821456	6.362882366	6.299409273	6.48432262	6.57586108	6.541963196	6.511643968	6.555517464	6.348401287	6.607828417	6.512087345	7.151981492	6.473543997	6.360225944	7.072168104	6.76813858	6.878698221	6.79170374	6.937218447	6.439583117	6.719674162	6.566493898	6.588746427
PLEKHN1	6.099866737	6.199060921	6.119978515	6.387936588	5.785404673	5.904110789	6.15696629	6.348930721	6.607311348	5.912307909	6.487722418	5.814200175	6.217391846	6.299891891	6.162361823	6.117029042	6.553822147	5.9539307	5.848117824	6.068986021	6.064443461	6.526342701	6.478577946	5.990952576	6.285755384	6.076392871	6.09879706	5.965045665	6.139802225	6.001604394	5.941011148	5.869829422	6.371940251	5.956190197	6.407002148	6.161987264	6.179621212	6.205624138	6.237572641	6.183872952	6.469658832	5.938595208	6.339882751	6.133923598	6.669545571	5.945946806	6.427373593	6.272605582	6.244469526
ISG15	6.09362872	6.04966412	5.695493388	6.10589061	5.871603545	5.668220091	8.469057231	5.623063763	6.162921867	5.25869024	6.00366991	5.688563218	5.743757686	6.072830333	7.653959178	5.486159999	7.875703519	6.253048782	8.710212412	5.819640109	6.776215639	6.488427848	5.848856143	7.214296884	5.87054223	5.930956196	7.760073828	5.783128137	7.490220463	6.570293616	5.45588818	5.572559262	5.818411323	5.584844974	6.167960923	5.577524141	7.886322211	5.854286874	5.794965908	7.685074484	5.756475493	5.647980624	5.798300922	6.027277666	6.628774694	5.502953535	7.145891732	6.536829152	6.203058042
AGRN	5.878304762	6.330112809	5.976243768	6.47640556	5.901099454	5.879139821	6.294364413	5.879258101	6.700002234	5.96688517	6.200314196	5.768772316	6.142720352	6.381453309	6.284806595	6.023851456	6.247969078	5.887436413	6.077741509	5.764968144	5.88937083	6.3872034	6.6231522	5.918769448	6.237385477	5.888961512	6.179894971	5.797588211	5.873536201	6.223567076	6.15775739	5.737159956	5.748376423	5.60597035	6.143469009	6.050657101	6.109460058	6.181683827	5.941692155	6.461569248	6.181883968	5.638056465	6.160063906	6.080214757	6.319354867	5.730479466	5.84917676	6.17363368	5.866022229
LINC01342	5.303814604	5.418954714	5.075935919	5.711800126	5.265213413	5.233133098	5.55521997	5.147424968	5.715964398	5.328786806	5.470539228	5.144855187	5.257723046	5.206476354	5.743776584	5.37957932	5.423831974	5.159875339	5.356816503	5.124911855	5.058151964	5.488120238	5.584444969	5.293971126	5.360311288	5.267878383	5.153473329	5.378318143	5.312044804	5.248257538	5.734126499	5.154163572	5.043789781	5.258298753	5.529383845	5.415175681	5.204849461	5.501967865	5.497474113	5.472432042	5.187035312	5.17617391	5.355596151	5.617585278	5.517299101	5.006321969	5.313644791	5.420972264	5.228893389
TTLL10	6.028080409	6.761378358	6.425967154	6.381498197	6.459018926	6.25583698	6.162388716	6.260455142	6.84043757	6.119142667	6.421164295	6.463170238	6.422557329	6.523810547	6.570928323	6.185475264	6.009292842	5.958227716	6.095100631	6.245003091	5.969867692	6.63720538	6.568853054	6.036319022	6.254072041	6.267117138	6.087977645	6.110771302	6.568722497	6.149468975	6.511900892	6.050459655	5.994197864	5.997143035	6.375566472	6.236314249	6.58553933	6.574051468	6.150296429	6.2237718	6.664402036	6.19921867	6.353030356	6.739523837	6.096065089	5.888083985	6.56151299	6.317992446	6.508512449
B3GALT6	5.887666494	6.291811469	5.73591512	5.790161834	5.745617295	5.62171498	5.351646551	5.506883321	5.848993832	5.504335179	5.80896231	5.657902058	5.92912781	5.67224253	6.010412857	5.253059173	5.180846572	5.921473601	5.90214792	5.820353406	5.983953769	5.50572931	5.636558135	5.927126352	5.897290344	5.839765559	6.015452996	6.403955219	5.326323872	5.899984606	5.823077679	6.223362912	6.266129694	5.437692775	5.857139102	6.116428523	5.995616734	5.989073949	5.764233303	6.010072862	5.768445235	6.127408112	5.45134583	5.972513238	5.956331486	5.79383149	5.861236308	5.750702591	5.897186646
SCNN1D	5.340857529	5.456779775	4.996360215	5.547583197	5.434518536	5.487132231	5.124622413	5.052223749	5.653217491	5.322729999	5.542563258	5.068925193	5.468756772	5.484163774	5.590607036	5.135896499	5.693917066	5.483729687	5.302591932	5.44367609	5.322564015	5.650070814	5.448435336	5.086839684	5.440298153	5.395679645	5.183908985	5.196178109	5.262350957	5.235983526	5.36977491	5.387969709	5.000255372	5.11117914	5.108451076	5.163774038	4.975907778	5.338050954	5.1419964	5.441468198	5.597404383	5.597663415	5.394625188	5.485748006	5.254548871	5.385724059	5.730032646	5.69297885	5.223471332
PUSL1	6.372849919	6.91853736	6.886753764	6.81350702	6.676955327	6.79058127	6.68477248	6.563691694	7.222928858	6.982014543	7.187569098	6.64722762	6.86400974	6.45136998	6.783308218	6.735835088	6.930586391	6.612874458	6.500875424	6.640902441	6.471714157	6.84928263	6.529312825	6.364160176	6.981690345	6.808976642	6.737844777	6.790794521	6.84048617	6.888718727	6.860653004	7.13470785	6.90748943	6.755338205	6.843713594	6.503646706	6.650695484	6.897615885	6.726191753	6.612689564	6.629566514	6.826556827	6.796959487	7.020881287	6.971930103	6.705711582	6.914996096	6.559406033	6.819310326
CPTP	6.276709001	5.773183787	6.465750972	5.954786212	5.617051175	6.164882535	5.822550312	6.121976729	6.193793937	6.206539847	6.219474169	5.950572271	6.273024662	5.445800811	5.996949416	6.122213768	6.249660781	5.977828941	6.242399297	5.860100446	5.877478394	6.273125713	5.752665253	6.032779417	6.268532292	6.023647431	6.408825978	6.344845132	6.116997325	6.250598266	5.907015518	6.229775092	6.279108799	6.122278869	5.913380772	6.040546254	6.277090274	6.22013252	6.136238303	6.260607324	5.616066086	6.437236601	6.175868539	6.239720155	6.019883537	6.144262407	6.206139464	5.664264869	5.985461357
TAS1R3	5.680277959	5.712150172	5.823154862	5.694793049	5.697796173	5.448119331	5.67174081	5.835852555	5.91643996	5.35764905	5.732985521	5.425830557	5.506333492	5.670986391	5.657671608	5.438851105	5.763350269	5.763785776	5.427456206	5.333371718	5.124164234	5.681174702	5.385730114	5.190753362	5.7762541	5.539606237	5.645692511	5.539857402	5.572895866	5.229379346	5.535928403	5.571609272	5.555343329	5.576028141	5.665219337	5.236385202	5.368400951	5.845128693	5.700301808	5.653282338	5.733595065	5.75254909	5.592432742	5.412346688	5.808601307	5.375813552	5.765287111	5.685102723	5.623719879
TMEM88B	5.424173338	5.743930631	5.791104548	5.922234136	5.456483014	5.49675798	6.059233047	5.526499478	6.072034935	5.350296897	5.984273026	5.493811971	5.719377122	6.22542502	5.653661521	5.644821941	5.801252768	5.521743597	5.555296866	5.210265118	5.130778078	6.016243979	6.243938378	5.073128719	5.696758194	5.739638582	5.620515848	5.540846848	5.548294187	5.925729362	5.698087831	5.564593536	5.688826448	5.474071547	5.885600496	5.594535328	5.603735448	5.821199417	5.557701145	6.083245415	5.468299377	5.452402383	5.870908847	6.029542185	6.20460547	5.090017576	5.884329662	5.718561513	5.282356306
VWA1	6.750852426	7.345700313	6.78684252	6.980368677	6.890678791	6.946460577	7.278584725	6.531629065	7.079251525	6.807187156	6.929888655	6.617759794	6.866389807	7.175289588	6.930364589	7.032129322	7.036184682	6.915042339	6.668487492	6.709301672	6.55745704	7.320391541	6.964168626	6.689034694	6.997582135	6.807425679	6.850556755	6.549781731	6.99549399	6.7727195	6.985975142	6.867675687	6.90109752	6.983566515	6.763223817	6.924812322	6.693226704	7.064921495	6.718994451	6.865617086	7.302593466	6.516484061	7.145629634	6.983042822	7.286726248	6.546621086	7.022349863	7.09231583	7.034205875
ATAD3C	4.00922654	4.55598722	3.975241773	4.07731123	4.006511851	4.430962033	4.392966159	4.48252635	4.237595251	4.428441324	4.08222556	4.437620777	4.202237289	4.300050166	4.05806689	4.235819377	4.090587839	4.250600868	4.024018917	4.190059152	3.832595308	4.516931963	4.26741294	4.09851759	4.19349453	4.0667974	4.057015187	4.121116737	4.131603446	4.026420947	3.985101615	4.46796295	4.191876111	4.027317155	4.331759992	4.332423283	4.316835309	3.964206796	4.422512546	4.049335413	4.584307098	4.175618379	4.59021251	4.215037614	4.093669819	4.267160298	4.015183964	4.1417735	4.01643307
Drosophila	5.846380377	6.191883037	6.312174741	6.365656177	6.278032377	6.142801513	6.215865334	5.867131565	6.218449717	6.113767438	6.565816688	6.017822775	6.053861268	6.645213361	5.896906265	6.281479567	6.663800643	6.183155125	5.760474996	5.71465785	5.774356772	6.398553872	6.47761253	5.980036262	6.168683135	6.413858119	6.039449231	5.875817207	5.734196391	5.934358837	5.982928924	6.246075575	6.27086946	6.095564752	6.262399421	6.086653446	5.881145802	6.236380385	6.091136565	6.777726371	6.075138151	6.377880653	6.526768931	6.342370552	6.732747199	5.957377077	6.350207856	6.534971068	6.034787546
CALML6	5.127411261	5.410483701	5.223349359	5.617487307	5.651335104	5.413039053	5.466461126	5.600958912	5.270901104	5.27344362	5.370271147	5.369295278	5.447640717	5.288724729	5.729840087	5.299576964	5.48482314	5.637228159	5.360287575	5.50778702	5.255338531	5.664303286	5.634626621	5.022232845	5.611590063	5.370451421	5.292315594	5.462338634	5.604968165	5.179886165	5.321078526	5.33502473	5.031260334	5.291860639	5.57841358	4.803145827	5.519150788	5.39585272	5.18035461	5.548899851	5.810939595	5.559235869	5.199201143	5.682695894	5.529281127	5.323643324	5.434781807	5.547013118	5.728052739
GABRD	4.073337143	4.369403519	4.197733231	4.383007197	3.946072052	4.200868231	4.463250952	3.985819098	4.529794882	4.303682519	4.297037155	4.36774547	4.101483472	4.450545387	4.175736384	4.630392008	4.675989004	3.575997684	4.124061029	4.030506507	3.55109685	4.553907552	4.56791895	4.030438141	4.023967835	4.039575738	4.120785408	4.194562249	3.912548859	4.169168385	4.324698619	4.396228081	4.186518103	3.983446309	3.877303514	4.070814243	3.982593269	4.20686219	3.625886057	4.405801725	4.06792732	3.825330039	4.314257538	4.144977913	4.79490554	3.843922009	4.442574908	3.968864596	4.113851357
PRKCZ	6.40704547	5.565365813	5.474047403	5.66340761	5.659247938	5.882833419	5.863506959	5.741788413	6.126032483	6.05292686	5.739284841	5.728605938	5.861859312	5.891663851	5.960236727	5.871399466	5.887733048	6.151940318	6.36594206	6.245597676	5.728668729	5.793585847	6.175003528	6.392907612	6.258168905	6.268845361	5.64047598	6.777645615	5.8189054	6.229977617	5.895596175	6.153295961	5.972207849	5.835764003	5.479836376	5.983990289	6.737034076	5.766870372	5.984087845	6.13996612	5.981892727	6.215099695	5.741449602	5.844793099	5.998735373	6.462897624	6.054482601	5.975186835	6.003740585
SKI	6.586044897	6.547879564	6.86484754	6.685889034	6.097362998	6.868502696	6.496761149	6.43780121	6.813940856	6.16386216	7.398503901	7.04511439	6.482288024	6.89866338	6.118328041	6.586364052	6.174886529	6.317066563	6.250453699	6.191366057	6.049179009	6.348756245	6.977022636	6.226748351	6.536514973	7.109369985	6.480220596	6.935116479	5.975043093	6.049735901	6.338465596	6.275026281	7.151835985	6.225740671	6.377570518	6.832899959	6.363284853	6.58261693	7.104423272	6.24805206	7.027775089	6.817933271	6.374019541	6.755303462	6.456105207	6.711275739	7.108213997	5.458935973	7.106791187
RER1	7.243709044	6.83593137	7.416899557	7.192632652	6.910424429	7.223496373	6.903559921	7.267007805	7.458384458	7.199510602	7.285845249	7.162361055	7.017612289	7.149984136	7.538648498	7.125617315	6.910938199	7.302118168	7.181015579	6.999730908	7.36949764	6.997053079	6.870032687	6.810030259	6.974918762	7.295398313	6.996968116	7.201161026	7.353690403	6.922657621	7.47815909	7.199224362	6.854050075	7.464864533	7.161859827	7.180057562	6.980826854	6.832902952	7.226306346	7.011249098	6.891747925	6.953367449	7.443708967	7.474604474	7.021048076	7.299528196	6.649715022	7.098723503	7.25655266
FAM213B	7.196310656	7.989837436	7.116443754	7.296569264	7.401876225	7.174834578	7.294222062	7.178610908	7.72898586	7.075910628	7.357163355	6.983630355	7.528180202	7.676386695	7.313015032	6.897366611	7.316312333	7.100726494	7.025392889	6.959867633	6.705147845	7.387802257	7.439251975	7.066580474	7.371079744	7.194307192	6.899505733	6.889489202	7.148333359	7.363888106	7.290675172	7.377782444	7.182641372	7.330080796	7.531986772	7.042556801	7.344852309	7.354964543	7.145647979	7.36142619	7.485587966	7.010631566	7.084168346	7.138478523	7.135193387	6.962210724	7.358396201	7.38593387	7.353785151
ACTRT2	4.649865855	5.405017817	4.927977202	5.150738639	4.90127267	5.18496158	5.118483779	4.634552621	5.159683207	4.884359662	5.194276228	4.87855071	5.191986471	5.262603152	4.961475925	4.916931828	5.354272388	4.860599207	5.10139354	4.852510841	4.699160977	5.334627508	4.938332274	5.01015108	4.95537339	4.89629757	5.006489594	4.816997388	5.058255699	4.704768345	4.577561366	4.834175992	4.778279	4.685029342	4.869802224	4.909116214	5.142311829	5.198752714	4.943826503	5.125438381	5.613445182	4.968057397	4.905369835	4.887011574	5.279852836	4.510629091	5.591134921	5.052516477	4.750139908
PRDM16	5.265900285	5.559690647	5.426306222	5.506109239	5.331597094	5.059573204	5.351298504	5.029561225	5.385144882	5.076439357	5.207157645	5.290813515	5.272989791	5.050075149	5.646627593	5.231326228	5.332228904	5.487935812	4.894673464	5.135753743	4.80099121	5.366208672	4.966626726	5.292381599	5.45349132	5.109175152	5.010955556	5.245283729	5.250975084	5.166872714	5.281066333	5.130869809	5.172523649	5.46015314	5.31437801	5.245283729	4.969232186	5.572180475	5.082964214	4.961361548	5.488392419	5.352780152	5.44930371	5.166914536	5.418766762	5.0144869	4.98897387	5.46919253	5.48173342
ARHGEF16	6.722909025	6.884307208	6.659243255	7.046452606	6.681214065	6.528351326	6.518299091	6.837500993	7.068135349	6.643095413	6.746308059	6.590629192	6.54382752	6.917172644	6.800984695	6.878814105	6.589482683	6.539621026	6.419047458	6.612622304	6.325774	7.00103273	6.869392776	6.27697119	6.586208722	6.744780983	6.61262028	6.573403571	6.786920969	6.444043007	6.782664041	6.686101659	6.612910669	6.766867542	7.301512801	6.421192038	6.830486193	6.697356189	6.543277433	6.954388918	6.942679241	6.451808756	6.492729712	6.443398755	7.060489795	6.625864659	6.655807254	6.898319897	7.213382379
TPRG1L	8.071884245	7.655170487	8.086520635	7.620935725	8.115708714	7.947921629	7.767376557	7.722203628	7.907045142	7.868050194	8.230742732	7.881766523	7.710879356	8.377687009	8.184002698	7.946117845	7.811928497	7.906180018	7.336086722	7.688247534	7.184438632	7.629947091	7.646275346	7.756642136	7.775808479	8.070113081	8.042115395	7.489586588	7.913050092	7.782742816	7.983447875	7.730776717	8.092887282	7.637673157	7.486113464	7.767350489	7.365156214	8.184919067	7.992193521	7.652646972	8.169576255	8.046888025	7.865864828	7.854469132	8.300590101	7.731643659	8.10086939	7.463024019	8.20364597
TP73	5.398779566	4.904390141	5.414997814	6.026181144	5.347895307	5.466647446	5.205149356	5.197667999	5.486962527	5.095763685	5.216107428	5.277247239	5.148407533	4.92942024	5.434468269	5.497959009	5.321669823	5.198184525	5.16740467	5.017333633	4.833403867	5.228666934	4.699995458	5.319198282	5.534218684	4.924324222	5.356604698	4.598778573	5.278791571	5.370003022	5.234123492	5.129711121	5.328993151	4.991924439	4.783950609	5.463267918	5.03261566	5.363228164	5.210238062	5.206696035	5.387664365	5.354767395	5.490015121	5.529321881	5.476887456	5.59967067	5.247144653	5.246114003	5.104919747
CCDC27	3.594606512	3.86505047	3.790861919	4.371179208	3.761771455	3.982962337	4.128592091	3.91199179	4.463490199	3.463000188	3.943377885	3.816516719	3.673532836	3.778694787	3.877209044	3.638402106	4.259316428	3.935159473	3.754549306	3.830107417	3.731811952	3.832202209	4.251356715	3.569219618	3.956580083	3.766246923	3.810694691	4.063247108	3.84861253	3.764489664	4.519596544	3.455281436	3.715126534	3.54087321	4.028105203	3.804455528	3.802478303	3.995164783	3.793258886	3.889973452	4.417887531	3.847728264	3.955566195	3.794962835	3.962773535	3.961698206	3.792628967	4.238851652	3.98186791
SMIM1	6.884059537	6.75899588	6.743823108	7.242016597	6.868304114	6.76639687	7.049026412	6.878255456	7.014085701	6.88020184	7.13162982	6.709582179	6.529309131	7.0520018	7.148011328	6.800822109	7.049274748	6.895929401	6.576682356	6.428644758	6.401114795	7.37697998	6.931416447	6.680794958	6.902510457	6.617354239	6.85786352	6.901871815	7.049015773	6.580746785	6.798125472	6.947050885	6.48549498	6.737079477	7.059010357	6.662130819	7.006541812	6.818916904	6.803707428	6.855308687	7.155750574	6.670467053	6.771134888	6.836929193	6.9943322	6.53006253	7.027037836	6.975831004	6.730837134
DFFB	5.656841401	5.630112673	5.421421153	5.700756661	5.505493818	5.297527004	5.355339938	5.686373248	5.39366553	5.545147251	5.760011272	5.096815349	5.642591054	5.644026016	5.614089956	5.466969995	5.25554888	5.354586495	5.780210537	5.745754736	5.91940011	5.089769045	4.998238855	5.525595361	5.726624694	5.647018523	5.590525147	5.649731794	5.464509232	5.666265727	5.47894214	6.09682532	5.675350208	5.734413489	5.369882715	5.654258741	5.57196322	5.619182259	5.786685312	5.397376298	5.12633472	5.723917224	5.078643702	5.579979019	5.319831135	5.895582771	5.442287108	5.540745771	5.37500946
AJAP1	3.637156835	4.319259622	3.69995798	3.793541	4.20410154	3.496053076	3.590883734	3.686023305	3.489162094	3.530611487	3.990659375	3.572730291	3.423068964	3.427712074	3.896107213	3.454013824	3.821250421	3.806693276	3.694096727	3.668831977	3.394401199	4.127808756	4.092048494	3.091323517	3.884427766	3.36285067	3.610485105	3.581864521	3.866480083	3.808689578	3.837549018	3.729982979	3.693276907	3.661790382	3.494701922	3.706125517	3.706314627	3.588071919	3.57888803	3.934390424	3.777337498	4.039815333	3.711774505	3.450986176	3.974366535	3.467913088	3.564299885	4.042606895	3.686004918
KCNAB2	9.273856483	9.23562103	8.90439446	8.459832689	8.725639083	9.155227584	8.507019716	8.926283687	7.300400183	9.328619053	9.062660992	9.059127897	8.818307064	7.727137299	8.318439098	9.029528031	8.85421581	8.559281621	9.00652863	8.659205901	8.611951331	8.504056531	8.573655277	8.974189883	8.867092718	8.884443324	8.906348037	8.990215219	8.51574182	8.916349932	8.435959638	9.126190385	9.32338261	8.891694626	8.521005256	9.164167934	9.191234109	8.693590855	9.067899263	8.9482642	8.434811579	8.985906805	8.747580327	8.617980683	8.546546082	9.153357045	8.390895261	8.026033864	8.840706479
RNF207	5.923536862	6.42929231	5.9482888	6.168567611	6.276955293	5.872369778	6.351435199	5.409639282	6.894522397	5.94435667	6.154520854	5.79716378	5.946877547	6.182319633	6.176457455	6.148535078	6.255382188	5.979737868	5.916729872	5.639800509	5.559248474	6.185890192	6.59480558	5.817184906	5.94747464	6.267207314	5.732435035	5.825878415	6.04380463	5.962058268	6.02377144	6.00702025	5.976256357	5.927732759	5.887256507	6.167837534	6.021918154	5.977253542	5.864887581	6.039131076	5.97870243	5.932834249	5.759860253	6.247524112	6.309802308	5.910727261	5.854575756	6.225660368	6.036528473
LINC00337	5.476020447	5.585495434	5.295206589	5.819467333	5.804599194	5.725218018	5.598784819	5.690430826	5.900409512	5.611085376	5.464923472	5.244112787	5.462185339	5.65420727	5.997616675	5.437307983	5.603062592	5.330667868	5.242699774	5.268242289	4.942866235	5.725232999	5.621069134	5.03852771	5.605878593	5.411006749	5.280266843	5.40700578	5.411443232	5.669029716	5.61631517	5.314651972	5.324814102	5.354307098	5.795716473	5.341478375	5.197156688	5.687541638	5.244401293	5.310487974	5.929707284	5.476278478	5.722583989	5.547253463	5.668456977	5.295286897	5.540842592	5.435997776	5.463315071
HES3	5.531828093	5.556181395	5.528958506	5.886969911	5.856122006	5.590946078	5.836703973	5.640061642	6.410202887	5.641456785	5.872680234	5.324991085	5.47360865	6.208309832	5.799292492	5.625455802	5.922611078	5.756636741	5.439073754	5.158837858	5.23142277	6.075731296	5.791654661	5.51382673	5.679046309	5.515358163	5.537086016	5.424935252	5.588771241	5.333853888	5.616915039	5.341609895	5.064629135	5.409626723	6.091324324	5.508623427	5.644562329	6.061633233	5.41889734	5.457408185	6.108616337	5.59487436	5.725332554	5.602467242	5.870638643	5.266694337	5.371795252	5.540614064	5.465685218
ESPN	7.238341467	7.356471717	7.284004514	7.686925779	7.464246594	7.341829477	7.313838092	7.169658671	7.91193704	7.253835802	7.312878248	7.399328911	7.419055433	7.3647453	7.567491014	7.227278372	7.503780618	7.314252836	6.99508851	7.152058884	6.989103235	7.250621829	7.794736518	7.084212149	7.564531903	7.51439442	7.743684764	7.168383672	7.253428423	7.26284441	7.632736775	7.09669296	7.2074727	7.404319251	7.751205896	7.238107887	7.276422058	7.31375369	7.469748374	7.342701501	7.534640932	7.317548969	7.485125187	7.472506042	7.633631848	7.10457348	7.310057581	7.362212999	7.344936807
TAS1R1	4.578698153	5.319001285	5.25988877	4.939853845	4.982104309	4.845587961	5.099234145	4.595428003	5.284784854	4.840822959	5.113801769	4.878185656	5.137062274	5.205714065	4.942270812	4.840182925	4.538566685	4.801310601	4.555086184	4.744609064	4.338931791	4.918499236	5.079981453	4.674310604	5.013529186	4.627292186	4.665383523	4.457433987	4.902647075	4.829870099	4.509243073	4.528921079	4.821305219	4.579033558	4.756609664	5.011671046	4.815544249	5.299880295	5.070901843	5.026814172	5.051562612	4.918709406	5.170765255	4.871166306	4.798825363	4.636090881	4.858430215	5.134812646	4.816908843
ZBTB48	5.067522495	4.78639607	5.093789564	5.329408351	4.793211845	5.128016197	4.797460766	5.200496503	5.480775659	4.491211619	4.608454836	4.719046483	4.713027747	5.17963913	5.126578922	4.479813192	4.267925376	5.442011405	4.455512601	4.72085086	4.416798043	5.083802457	4.874137122	4.973126888	5.171181227	4.891748017	4.452883944	4.761919536	5.077711035	4.948882458	4.758131801	4.870677394	5.030349059	4.627103007	4.535359394	4.83418641	4.87037074	4.67093627	5.112213425	4.601119918	4.864703706	4.762131285	4.972247122	4.914228084	5.024551112	4.796299888	5.293142404	4.618206356	4.620082645
PHF13	6.391330265	6.65072309	6.126034216	6.472159932	6.492387565	6.648662807	5.940593106	5.767288348	6.982739654	6.123297177	6.315839462	6.163088532	6.245247165	6.515012315	6.671625718	6.320855901	6.293552194	6.471275438	6.311002668	6.338946476	5.705820929	6.507424592	6.532657338	6.423707483	6.390265407	6.647741668	6.554186576	6.350137158	6.475827914	6.023201217	6.529827165	6.132353343	6.197609812	6.135530973	6.49334828	6.331371029	6.313109859	6.376723166	6.254247103	6.003124978	6.261436146	6.232776617	6.568763427	6.426486539	6.111640506	6.237596418	6.607614659	6.660153055	6.764988993
THAP3	4.878979076	5.014170684	4.704494499	5.105314374	4.928748412	4.839173315	4.82506815	5.285929748	4.801623508	5.01411806	5.242448872	4.413353538	5.081273911	5.027305005	5.113408662	5.179256272	4.468789082	5.160180266	4.952353788	4.855198219	4.850436004	4.900456317	4.756460833	4.879713176	5.076747597	4.944327981	4.900062574	4.778286922	4.891228942	5.292993476	5.03392671	4.515145418	5.010032044	4.934495262	4.868694186	5.02675306	5.088295887	4.878772859	4.902847793	5.195540572	5.08751836	5.084395459	5.094314199	5.018489534	5.07601391	4.619932359	5.182118492	5.228480666	4.957648163
CAMTA1	7.646635942	7.16582523	7.270642372	7.222159735	7.301787682	7.39740842	7.217559731	7.352068757	6.567965705	8.030242793	7.433556153	8.086736851	7.272963174	6.939304532	6.776665351	7.614998016	6.65547766	6.973904288	7.544036786	8.21395455	8.297303653	7.32947008	7.966609565	7.592221026	7.348670755	7.354798999	7.311590763	7.48617326	7.453188355	7.387674881	6.972193384	8.052786099	8.106757168	8.086304873	8.546659823	7.981666917	7.718959345	7.400824726	7.636214929	7.788774978	7.370464725	7.977810865	6.899657293	7.372502302	7.483523788	7.675703825	7.478150571	7.23425523	6.978978352
VAMP3	8.159765728	8.367166896	8.963803711	8.299878479	8.274551196	9.136207944	9.207974561	8.523314399	8.686877597	8.527834909	8.633603026	9.007857091	9.055677636	7.897290898	8.429257826	8.58079784	8.252629921	8.866841603	8.623804928	9.134451859	9.316837519	8.874769306	8.153303539	8.081337471	7.578557083	8.586906429	7.713845545	7.965767026	9.724145973	8.091508024	9.013357265	8.47686546	8.389454759	9.014543256	8.406543949	8.59784388	8.191672382	8.110138535	8.583172657	8.568672636	8.074977499	8.303617029	9.294603643	8.60792005	7.881157847	8.515874134	8.325083481	9.360995464	8.47296731
PER3	4.744683684	5.445014846	4.499053538	4.498031346	5.255942987	4.798595399	4.211877009	4.435223622	4.472853803	4.234450549	4.590618	4.681772435	4.763329093	4.66475813	4.46026865	4.128271129	4.51321628	4.241646596	5.134942337	5.080480391	4.931727528	4.5144303	5.266860299	5.135556493	4.679220099	4.593940892	4.642233412	5.234597605	4.888250967	4.320325978	4.555668879	4.382434184	5.354740093	4.960955901	4.524612612	4.46003637	4.568024638	4.312652277	5.414128543	4.622352829	4.464959855	4.92411922	4.045416897	4.896464434	4.128901814	5.294753807	4.838346727	5.112547682	4.838866524
PARK7	8.351889001	7.52338081	7.988460718	8.141903036	8.115029676	8.147467824	7.692588579	8.193698452	7.945990282	8.270584204	7.770431715	8.203650899	7.801395273	7.496932872	7.803680333	8.293760974	7.368352457	7.930469629	8.042168344	7.933649868	8.200971022	7.741581268	7.336283715	8.399839725	7.870356817	7.919784156	7.856338326	7.928980941	7.791632506	7.906370243	8.236306219	8.220257127	8.353682462	8.624601822	7.561431647	8.526959798	7.823284528	7.955508729	7.866850374	7.933754129	8.082047173	8.30188046	8.19004875	8.050665901	7.830104031	8.518355406	7.417108618	8.279382739	7.99717164
SLC45A1	4.976067258	5.293709203	5.55809847	5.524621817	5.414346393	5.376846214	5.180030085	5.709018901	5.832726833	5.450940254	5.455166906	5.46979991	5.374748316	5.356831679	5.725097126	5.113752656	5.13542576	5.195801417	4.730878585	5.30039362	4.689249415	5.499041978	5.630754374	5.136010599	5.606047752	5.017241189	5.194887729	5.289411758	5.260758629	5.137044914	5.071504753	5.144696669	5.059733435	4.92689289	5.487614728	5.012165352	5.220381575	5.713039078	5.235015742	5.327005297	5.422750945	5.306419291	5.044204822	5.413449225	5.191200367	5.12299604	5.353744507	5.512923432	5.078873477
CA6	4.839537321	5.138453212	4.392498763	4.986891703	4.378514878	4.124566568	4.188165183	4.301945611	3.830160235	4.228510465	4.111823069	4.788239401	4.54067649	4.369310856	4.251231732	4.420156714	4.364296192	4.257411439	4.46959959	4.876008198	5.71310213	4.82267906	4.896657608	4.520595663	4.931440975	4.057727698	4.849217906	4.209727917	4.511175114	4.640869242	4.033535755	4.201459595	4.154747354	4.419177239	4.455474222	4.65889462	4.171621969	4.650853992	4.194403389	6.067508053	4.430666676	4.342737032	4.616709465	4.056622832	4.353914074	4.527340264	4.495394188	4.815362186	4.477539409
H6PD	7.248346149	6.147482885	7.378441453	6.875679899	6.306141535	7.715455454	7.141059678	6.982825982	7.20542249	7.331379093	7.378573483	7.483091847	7.244458783	6.685245624	6.68063638	6.926871903	7.566882773	6.696249964	6.674185586	6.748420956	7.416880878	6.907816528	6.646547944	6.812964004	6.9916323	7.28467897	7.115343911	7.009022658	7.638285428	6.479459209	5.780895548	6.935254901	7.08469422	6.510245159	6.521696518	6.754271902	6.597730239	6.94154835	7.34250077	6.280418082	6.707418958	6.849152606	7.068426015	7.014548704	6.341110896	7.069927456	7.095436784	6.784414391	6.843242417
SPSB1	5.75850596	5.956434298	5.323013516	5.597176	5.244326377	5.429246714	5.724929505	5.50805346	5.442338496	5.972854751	5.467921419	5.267702681	5.229992868	5.590164301	5.401685645	5.530252962	6.181627115	5.270498089	5.808905863	5.397854909	5.327223959	5.348837679	5.869229905	5.733600754	5.338616568	5.39144211	5.594844411	5.686536753	5.735290336	5.820574767	5.077445054	5.506510496	5.518027451	5.050159699	5.198104921	5.460870802	5.440341374	5.626022018	5.239868132	5.670353589	5.571331514	5.112214062	5.335174426	5.568715192	5.649922194	5.530767443	5.781853338	5.125277085	5.557126868
SLC25A33	4.473681723	4.735424426	4.495502519	4.123745845	4.17056219	3.832461164	4.525941548	4.17509508	4.467999506	4.23042275	4.033845403	4.231641762	4.477987216	4.313236102	4.388756365	3.910586923	4.37127082	4.041739853	4.787532262	4.70832594	4.628386687	3.956415332	4.210941206	4.947201724	4.200528681	4.143974798	4.216869426	4.970619293	4.608523531	4.642651093	3.950386629	4.713766481	4.623772449	4.262906044	4.21487062	4.487624172	4.317278731	4.173420496	4.366692799	4.702106405	4.115662206	4.71432749	4.054913285	4.23670839	4.571741304	4.723942839	4.133145819	5.117340781	4.270882716
TMEM201	6.663651477	7.184544871	6.694621656	6.86725847	6.611363353	6.555879242	6.526586754	6.985506177	7.152884699	6.640350091	6.897662227	6.721757678	6.995116638	7.112863255	7.048634373	6.862954454	6.669513673	6.830815849	6.507006283	6.568378887	6.405066394	6.768304992	6.780210337	6.926122589	6.982587698	6.647149871	6.615860953	6.706143965	6.903391944	6.680757943	6.72055187	6.640143305	6.715361499	6.692530051	6.965005667	6.9264473	6.584270735	7.087193471	6.690298564	6.839912765	7.220046145	6.653598987	6.68807184	6.770888474	7.034251053	6.700990381	6.8354934	6.913385885	6.52304813
PIK3CD	9.45531982	8.966746846	9.394078105	9.529438418	9.020853656	9.38714212	9.36883693	8.992533433	9.085303552	8.961933431	9.465184242	9.047205972	9.519837422	9.071199974	9.232073203	9.214549172	9.448605222	9.12117651	9.097047554	9.016145002	8.687107275	8.996421594	8.786825873	9.091289777	9.295305958	9.589601547	9.048444966	9.219885784	9.111007165	9.175254709	9.231128141	9.009416895	9.110868136	8.871117789	8.93696173	9.074301554	9.052965322	9.079668858	9.657692758	8.875762942	9.041951525	9.192667113	9.358199655	8.978372511	8.877254828	9.167583067	9.213301829	8.94517134	9.185710717
NMNAT1	5.201827934	5.61146872	6.098035779	5.168933276	5.636045066	5.77391147	5.197940304	5.671098942	5.341205795	5.447567196	5.504769778	5.729888307	5.562081097	4.708834985	5.409229709	5.452689554	5.00891498	6.093517827	4.985309079	5.322476959	5.664578792	5.187684469	4.646418738	5.407388884	5.415469326	4.947395624	5.390944971	5.297221218	5.197887376	5.511611879	6.323211478	5.900031056	4.415704638	5.870238088	4.873286957	5.634689208	4.530410386	5.055772283	5.768367391	4.330423877	5.690567552	4.920879	5.843106575	5.416263945	3.886153331	5.323418346	4.82462551	4.94040976	6.065757796
RBP7	5.438799592	5.239184633	5.66518127	4.550345668	5.862648045	4.782416788	5.039632628	5.406514106	5.062115328	5.194289455	6.166157412	6.310199487	5.140305088	5.487391594	5.510623056	5.962758093	4.516638066	5.4977801	5.740678493	5.727803424	5.791558287	5.686711352	4.771721578	5.196182012	5.504587468	5.755714413	5.186560417	5.424383142	5.037352901	5.444673197	5.58547148	5.862803905	5.762435368	5.584059424	5.322304894	5.528481296	5.061117183	5.843429718	5.938516423	5.385067975	5.886305091	6.124374251	4.111832618	5.381230434	5.483333853	6.109151873	5.182529688	5.468537042	6.12582318
UBE4B	8.05319425	7.578153372	8.13270634	7.582327385	7.995175741	8.034608066	7.609920646	8.021643547	7.583360568	7.933156733	8.052648476	8.145624037	8.180748861	8.611832044	7.494014819	7.922959076	7.369987319	7.81355497	7.481693762	7.78807089	7.764629368	7.958758812	8.391074157	7.950783336	7.654554308	8.320219364	7.466923459	7.762300926	7.705042456	7.716949315	7.734097135	7.904536779	8.295939851	7.990001099	8.003882096	8.075762954	7.478544497	7.828038739	7.891536293	7.572061787	8.305901985	8.093821473	8.053848842	7.948444679	7.800517027	7.98208472	7.627561603	7.62089513	8.221090269
KIF1B	7.810173371	6.790925637	8.467248062	8.201889988	6.930766388	8.120920637	8.495614014	8.020837552	8.510994095	7.290776541	7.816761906	7.66091664	8.450450115	7.602505414	7.467076003	7.947103872	7.708167728	8.134455306	6.817116578	7.627845439	7.47956825	7.551495764	7.276027115	7.005044022	6.674086426	8.100707248	7.796726751	6.649285237	8.654577688	7.091919568	8.063377635	6.732722568	6.401466915	7.149507584	7.435961545	7.72082999	7.535864229	7.472404151	7.917493731	6.313528548	7.796067342	6.870327653	8.41107957	7.916667467	6.207041288	6.923713298	7.802930352	7.93565624	7.195801267
PGD	9.055388694	8.793804111	9.903672171	9.39147279	8.425237549	10.16659034	9.420041803	9.649147393	10.08592138	9.46051664	9.658619007	9.570299292	9.327735047	7.634953482	8.879870101	9.908331595	9.90575185	9.587087787	8.29369405	9.052157234	8.489854941	9.427446615	8.255235362	7.982535302	8.254025315	9.348635234	9.13743007	7.957085121	9.44901095	8.769568913	9.474495553	8.556827835	8.394815003	9.588276581	8.993001071	9.459710516	8.88152019	8.771957375	9.038200642	8.237174067	9.037395468	8.691626604	10.30932341	9.485429505	7.872318953	8.767500423	9.469675101	8.516345672	8.832263354
APITD1	4.80859355	4.346443125	4.857274673	4.789780676	4.179915315	4.449262017	4.543875533	4.638668683	4.390391636	4.686978339	4.567121921	4.558476068	4.336943977	5.087220184	4.951777739	4.281044253	4.90266575	4.700707669	4.249712132	4.31388209	4.376565531	4.502829741	4.741128819	4.555035615	4.752749257	4.457600812	4.190053725	4.445614305	4.442043434	4.289079756	5.075282461	4.40533834	4.445761037	4.613828687	4.507800446	4.403118674	4.298704619	4.315693549	4.284145758	4.364119823	4.84293256	4.692905336	4.107081674	4.980771257	4.974891812	4.391530478	4.537314393	4.667945279	4.280774734
PEX14	6.240105795	6.058292863	5.917401127	5.895831798	5.626688263	6.000933736	5.287052167	5.972090374	5.870096202	6.363009008	5.797726824	5.940475448	6.112737288	5.631769779	5.983220568	5.992234328	5.728103303	5.960480763	6.172979236	6.471181897	6.228262662	5.853320979	6.13500248	6.253482814	6.098296706	5.837718969	6.309955755	5.85764591	5.742349633	6.096202012	5.377814343	6.376803433	6.241127794	6.106274266	5.324380408	6.364289511	6.450463959	6.055779894	6.196823017	6.236398925	5.680425523	6.210870327	5.929075513	5.878256859	6.212783714	6.163622499	5.672603168	5.990486438	5.886386315
TARDBP	7.321542527	6.446596318	6.614456663	6.867401484	7.02574416	6.529604867	6.218807981	6.724972895	6.43873374	7.071464327	6.661987675	6.893505867	7.17232541	6.214604901	6.774680505	6.995466128	6.411825547	6.885446149	7.255630418	7.456810851	7.408966785	6.312724143	7.365364364	7.902492057	6.92472354	6.635292781	6.795817423	7.421146955	6.927650123	7.119437327	7.035505077	6.937350111	7.274256428	7.153551259	6.64674931	7.114823535	6.920456809	6.656165257	6.888117346	6.865306523	6.357127103	6.923594619	6.93576539	6.606930285	6.357746491	7.381989758	6.308164298	6.713572473	7.03182654
ANGPTL7	4.792042873	5.537024382	5.212840401	5.475659473	4.724536856	4.909359529	5.358390164	4.807288093	5.640851925	4.747529314	4.686137147	4.96431037	4.877685077	5.31154531	5.27790642	4.500746833	5.187595375	5.238115761	4.712235623	4.655287009	4.830178711	5.086450662	5.23777597	4.753161752	5.217866165	5.219548762	4.84141395	5.052646983	5.108905181	4.873164431	4.754900853	4.912168913	4.94784237	4.832490718	5.696763394	4.959444319	4.974040876	5.085506011	4.897204191	5.454733416	5.304315528	4.62120991	5.644359777	5.165557375	5.379378499	4.542418609	5.252340314	5.704948137	5.307842836
UBIAD1	8.043989142	7.679049639	7.075766545	7.444629727	7.472338204	7.521945191	7.240563826	7.227726687	7.163301713	7.810763617	7.528501685	7.455946358	7.639173974	7.425089355	7.193403988	7.499879333	7.268888468	7.027653449	7.719245189	7.945301209	7.981538452	7.520600338	7.878330678	8.267065831	8.088138474	7.540682756	8.011549235	7.953862337	7.49436476	8.001051119	7.155013053	7.958218864	8.085721893	7.680750648	7.473643453	7.681422125	7.70271212	7.475362117	7.765317971	8.113218032	7.333250774	7.838183872	7.213228248	7.377391264	7.962751034	8.071090454	7.54042121	7.578869608	7.347530405
PTCHD2	5.835245592	6.301059202	6.022335808	6.304776041	6.092882122	6.139151146	6.282577317	6.162625048	6.632201929	5.845233711	5.896563288	6.037346868	6.194932653	6.25695959	6.160274764	6.275640589	6.172283134	6.068556729	5.66683002	5.829073691	5.60631145	6.322199939	6.14779836	5.728120538	6.179665703	5.963411891	5.848375563	5.655145369	6.016222891	6.175608938	6.133042	5.85220535	5.968457449	5.839847139	5.991385778	5.966643623	6.005507537	6.266965928	6.196108303	6.351171639	6.380658697	5.988342219	6.035676393	6.56403933	6.061958492	5.636732031	6.034847816	6.416111862	5.924925286
FBXO44	6.405066004	6.365611728	6.120657917	6.828345806	6.449778625	6.355564698	6.757851119	6.459956352	6.019369471	6.874855589	6.526167278	6.462217922	6.290771901	6.328269242	6.2717058	6.537078904	6.782546768	6.34366001	6.657589514	6.605245175	6.692023735	6.575360125	6.624401357	6.685570199	6.821183065	6.359634427	6.619119108	6.864803532	6.463770682	6.904255986	6.581997801	6.52833189	6.581471619	6.505834688	6.372024374	6.305204532	6.706418342	6.492697322	6.50654173	6.736010843	6.338147823	6.618178457	6.482241856	6.067116408	6.68867846	6.847588925	6.433266421	6.391420476	6.293808113
FBXO6	7.143408128	5.712944231	6.434301801	7.58530012	6.514122043	6.670217852	8.687922814	6.787082637	6.588820069	6.821972749	6.690833933	6.210930061	6.303395456	6.101843462	7.321316808	6.9102028	7.994384256	7.816932859	8.170849284	7.821067617	8.310985477	7.462084965	6.550360465	7.619173302	6.430777681	6.367302895	7.999559915	6.97919551	8.836962121	7.717872494	7.207971137	7.250458759	6.440253284	6.597655345	6.172137371	6.515600713	8.17629324	6.529473092	6.729548348	7.258207587	6.325505024	6.676514643	6.75907352	6.836324417	7.478745184	6.81333801	6.704798523	7.921011256	6.138088803
DRAXIN	5.890317443	6.030302916	5.651306744	6.226144475	5.983371066	5.789909596	6.205345075	5.857974638	5.91562613	5.751691151	6.027935348	5.657325429	5.820526855	6.160271993	6.091495595	5.957465732	6.244573323	5.518125809	5.593218878	5.736924387	5.618134871	6.057313556	5.986043738	5.662727693	5.919986958	5.807480808	5.901833248	5.791230568	6.199926754	5.864869449	5.766469361	5.841890427	5.86364836	5.762872671	6.343673563	5.836021742	6.025683846	6.222222836	5.737565483	6.106173608	6.219516119	6.11103121	5.954866865	5.91309247	6.19372958	6.127015861	6.119411046	6.094666479	5.739558653
AGTRAP	10.01435596	9.538739423	10.65229641	10.14490621	9.579890771	10.49719292	10.03272612	10.10791305	9.613945449	10.08447413	9.813133743	10.59957352	9.401567691	8.352747829	9.922536133	10.20597651	10.44404301	10.34611615	9.307358424	9.548715274	9.769705099	9.998084562	8.435868991	8.820739328	9.569653415	9.515075378	10.19587784	9.30898541	9.817018962	10.06446846	10.19883003	9.65891902	9.398630847	10.20834243	9.376484721	9.879636156	10.04953318	9.693362101	10.04166968	9.44801356	9.466441086	9.743406392	9.771949217	10.0511374	9.100055449	9.584564707	9.999888809	9.10259665	9.755895911
C1orf167	6.207135596	6.67820467	6.363255306	6.782779904	6.390922018	6.616913357	6.382311084	6.153446269	7.10232913	6.111339791	6.422535771	6.133841152	6.205417867	6.602410944	6.418000939	6.469057604	6.412851363	6.10903212	6.140026522	6.018599046	5.990431038	6.752173587	6.430806005	6.227418669	6.3215973	5.967799163	6.344746815	6.215450349	6.343935243	6.154497985	6.362093379	6.208479076	6.060621891	6.360643237	6.462914344	6.08888753	6.382206842	6.322230065	6.200267942	6.054931331	6.683768768	5.960833442	6.394475648	6.427372442	6.536262514	6.28868404	6.32018107	6.514193093	6.358452141
PLOD1	8.363224421	8.552272619	8.798690118	8.082395152	8.232320352	8.33505118	8.075765729	8.459222347	8.071256286	8.45109651	8.096644548	9.110468972	8.43828716	8.197871033	7.922413545	8.222389866	8.867871529	7.844586437	8.339300505	7.954220277	7.974246435	8.37047856	8.066621366	7.796885047	8.059251534	8.474216651	8.181343068	8.047788916	7.841348489	8.427051277	8.119647558	8.612717907	8.219089476	8.441864417	8.35988425	8.622174287	8.465545356	8.126962629	8.400422676	7.783798579	8.473029387	8.275075316	7.934527296	7.980590419	7.780468681	8.181159235	8.313099477	7.797826842	8.329617206
MFN2	8.630566093	7.69321862	8.879827203	7.584172884	8.091519484	8.321421964	8.092968232	8.070818827	8.552347092	8.488957337	8.053690441	8.942983967	8.306859251	7.237054415	7.003299495	8.290593201	8.45757326	7.511507405	7.77367911	7.588110817	7.353279575	8.342364447	6.67760266	7.874815637	7.529053262	8.69866546	8.229655998	7.235734228	7.13520153	7.704455871	8.397441454	7.908377227	7.901979318	7.83466499	7.792322246	8.384653473	7.950289527	7.352590113	8.019063998	6.412861052	9.122866375	7.597888879	7.846603423	7.956937527	7.764946587	7.692771066	8.796756451	7.610383947	8.51905478
MIIP	7.677147439	7.949003085	8.221824423	7.858890674	7.808242178	7.710764402	8.012007254	8.191887252	7.962571894	7.933592963	8.197684195	7.726464942	7.935059452	7.436256964	7.864798716	7.989956419	8.166172432	7.587237756	7.729187456	7.759157557	7.718414559	8.223778427	7.681427916	7.587045312	7.980712868	7.74223058	8.159765882	7.424501295	8.01286439	7.82502262	7.962862918	7.754412497	7.837948457	7.713507238	7.753802202	7.750766779	8.160126859	7.899409386	7.974006993	7.767284408	7.786337637	7.89265111	7.696849549	7.792651901	7.957736271	7.660720614	8.066966682	7.74883295	7.565472734
TNFRSF8	6.066490968	6.505619079	6.780210237	6.558763784	6.438934967	6.601423286	6.107645393	6.395110467	6.750461556	6.45870836	6.469536743	6.20492929	6.707445815	6.64484933	6.120223795	6.18750552	7.349820731	6.34565335	6.486144038	6.01460642	5.729584754	6.440382692	6.381996357	6.557651603	6.567038688	6.353753524	6.402554637	6.339901775	6.322428821	6.499941358	6.443874227	6.353172272	6.411036628	6.539594405	6.836709462	6.827413069	6.5375329	6.473758755	6.749908085	6.663838312	6.469125193	6.071274619	6.410855274	6.136613505	6.319119707	6.461832873	6.639227309	6.448197614	6.479797406
MIR7846	10.33603563	10.27996219	10.26158865	10.09537046	10.12190355	10.08114467	9.658408068	9.918054049	9.694381057	10.40323013	10.28303153	10.24487132	10.65566621	9.078150319	10.08825302	10.11909627	10.41211083	10.16912235	10.52727069	10.3472153	10.29628414	9.860570034	9.891842096	10.00681828	10.18299016	10.27980694	10.25112408	10.31754069	10.27144336	10.70435128	10.18951588	10.82331077	10.60334597	10.45032727	10.10892161	10.16547534	10.25666999	10.30318319	10.75885705	10.25279852	9.262015393	10.12392988	9.998098425	10.07330854	10.40049173	10.31860445	9.895917848	9.766523449	9.961380273
VPS13D	5.933201947	5.621153221	5.75099458	5.747166233	5.732556866	5.489075097	5.381360361	5.165224289	5.041975414	5.742684123	5.703097443	6.114047307	5.840041991	6.350188967	6.237565056	5.758153867	5.482967075	6.091587275	5.816331751	5.831376642	5.844845861	5.750259844	5.994806504	6.513572317	5.954793133	6.365487717	6.069077011	6.211269103	5.348611598	5.51209048	5.918206404	5.843881287	6.515980697	5.958052883	6.126050921	6.151786448	5.817008224	5.411360989	5.750091133	5.936829401	5.572183598	5.993328007	6.197953198	6.068702027	5.126129086	6.000450524	5.592506425	5.868824438	6.168202159
AADACL4	4.06871613	4.290409416	4.313831728	4.17221262	4.215055542	4.129952395	4.192840158	4.509677404	4.544264773	3.924696179	4.30450521	4.013720847	4.29556633	4.908289627	4.537535625	4.037196367	4.163943675	3.839084197	3.977901766	3.642244101	3.834485517	4.244652581	4.488808683	4.156261028	4.331837608	4.059099668	4.035165574	3.758870671	4.106487383	4.305270646	4.288985306	4.354536861	4.008940619	4.249618542	4.493247729	4.069557282	4.107160713	4.421531074	4.029623735	4.477762218	4.377772782	4.271347611	4.371160592	4.2774066	4.219918124	4.198725591	4.144825631	4.065885959	4.279595704
AADACL3	4.374700565	4.719732749	4.636995931	4.822218081	4.71210356	4.376173226	4.665306746	4.514513132	4.93952873	4.247927658	4.820557238	4.823472008	4.714554306	4.52265444	4.560477681	4.673366663	4.313308077	4.793201424	4.304111614	4.278015498	4.293722952	5.029755318	4.34736752	4.314456428	4.701455593	4.277422492	4.201200519	4.043319213	4.272977977	4.47319987	4.538627779	4.608388845	4.397706095	4.436197605	4.674660275	4.202285274	4.727203375	4.734384028	4.539407806	4.322443951	5.206519428	4.460729347	4.868506652	4.734576084	4.44929716	4.695750473	4.523253252	4.390541338	4.948422755
C1orf158	3.739886787	4.18074613	3.605766262	3.804236211	3.632226229	3.82922296	3.795690318	3.246525192	3.757072142	3.545518708	3.630932191	3.549731799	3.835618589	3.27255689	3.458090281	3.615168916	3.660867038	3.499598241	3.664646819	3.426751663	3.400493557	3.518078492	3.571842431	3.613932413	3.361651342	3.553945391	3.51270418	3.660132595	3.272144653	3.174270148	3.317605963	3.422295668	3.512153671	3.425768976	3.745855244	3.575821619	3.133799771	3.719618394	3.989763305	3.843619774	3.540885268	3.165376273	3.930344645	3.319470779	3.386878165	3.575953843	3.853215786	3.761845497	3.592938181
PRAMEF12	4.727797297	5.652691826	5.177717435	5.15142183	5.250116513	5.178736114	5.447928459	4.832545863	5.84012173	4.944188639	5.414545889	4.949012973	5.124907124	5.260462321	5.405577127	5.068275604	5.291723801	5.127224361	4.850446782	4.924489146	4.847083064	5.307006894	4.882519823	5.186194961	5.232987209	4.930576105	5.148670523	5.06033806	5.215419538	4.970403298	4.941811683	5.177862939	4.863520192	4.985007082	4.957128352	4.59243913	5.119483238	5.226206961	4.767658726	5.345498916	5.445509992	4.878041742	5.082382645	5.482172171	5.294940404	4.72064914	5.366121008	5.704306417	4.939905573
PRAMEF1	3.803531354	4.312186238	3.879440784	4.122978352	3.702802464	3.795796818	3.988478921	4.148243819	3.828451956	3.876215842	3.768467548	3.484586668	3.997590231	4.366074438	4.016520635	3.926853901	4.293467439	4.040616149	4.002902725	3.724275897	3.741791499	4.230287289	4.35816155	3.481657798	4.028380101	3.756841634	3.435118555	4.034370123	3.917654793	3.470641126	4.142752131	3.738920606	3.884430841	3.853828559	4.362414484	3.789599411	3.931095017	3.644584662	3.530437772	4.07252796	4.177129642	3.733008596	3.58831799	4.191756256	3.821112201	3.909855005	3.919912967	4.12296477	4.298369154
PRAMEF2	3.667120857	3.903682559	3.566095626	3.612341757	3.691471768	3.509770535	3.330365334	3.708759434	4.044843331	3.338119525	3.695500079	3.428204502	3.596009653	3.582773336	3.499809886	3.42678173	3.758106786	3.787957443	3.418235066	3.61924328	3.436423333	3.725986619	3.231174002	3.768078392	3.787993202	3.523676088	3.679793628	3.721966125	3.642255671	3.366055489	3.571997117	3.319601427	3.292596867	3.605751005	3.30555831	3.067925351	2.833568709	3.581788109	3.588978548	4.023553191	3.261211586	3.783550122	3.723979595	3.637969378	3.461383645	3.702009885	3.754628715	3.806253125	3.323015853
PRAMEF7	4.862346964	5.69260635	4.747283752	5.538536492	4.874668667	4.949996401	5.248074216	4.771294002	5.823342359	4.406514885	4.572414467	4.620087905	4.95840713	5.450612842	4.989436599	4.36313136	5.093066913	4.9589862	4.585300579	5.065908469	4.424735266	5.404485836	4.929148584	4.546611078	4.91356302	5.124596226	4.611925336	4.38010193	4.680552899	4.918280118	4.802724212	4.795150464	4.634086379	4.819682496	5.146646979	4.987299494	4.806798377	4.945134181	4.638513913	5.059488544	5.099029749	4.828793503	4.948751842	5.499595808	5.180842628	4.547181788	4.739008196	4.94852328	4.914220327
LOC101929983	3.980621272	5.207100883	4.277222972	4.900142658	4.880290322	5.033113263	4.283983891	5.136592385	5.163670557	4.56480609	4.71051618	4.328244858	4.596911991	4.790945219	4.958161946	4.352332018	4.472376756	4.64739694	4.417602875	4.639916954	4.056847048	4.631032807	4.653214538	4.28505052	4.845462198	4.693183306	4.212842775	4.15489782	4.766327308	4.517214024	4.868224127	4.646474113	4.162610758	4.739672262	4.19078832	4.44609195	4.491218593	4.837179119	4.499180577	4.433165542	4.614349604	4.667551859	4.476712094	4.997753965	4.563442899	4.657969965	4.627971533	4.784298959	5.098427634
PRAMEF5	4.927538819	5.784318332	4.767553361	5.48756689	5.076256339	5.205157562	5.058398734	4.730230674	5.537554227	4.868664329	5.337283252	5.160553449	5.402109469	5.129809993	5.221783868	4.994646838	5.072983866	5.163065953	4.765745905	5.054627335	4.556434837	5.126609326	4.951941154	4.86659799	5.211930317	4.988834962	4.854041703	4.837674029	5.166166148	5.132427715	5.652837316	4.912566766	4.95603728	4.949902477	4.757763547	4.949814958	5.054685457	4.994091751	5.171034742	5.031965996	5.595072594	4.903661323	5.219520993	5.438305437	4.781441262	4.838407708	4.759991164	5.630938743	5.342664883
PRAMEF17	3.451003161	4.407048193	3.228917309	3.647042795	3.38873561	3.139628789	3.178741584	3.387831043	4.194158527	3.627084188	3.55396144	3.415111321	3.263546451	3.686324299	3.806050016	3.249221835	4.089369657	3.400164267	3.550451712	3.656337788	3.272887877	3.623355519	3.534456422	3.473113145	3.331157779	3.57123093	3.465809377	3.537480053	3.715506566	3.570870087	3.201868307	3.497432814	3.654286716	3.344460494	3.67378028	3.783833042	3.599388842	3.553611718	3.357334938	3.962367225	3.460032995	2.993847463	3.279546114	2.912293837	3.843928046	3.363197813	4.129887483	3.923249948	3.278288086
PRAMEF20	3.95385772	4.881535219	3.897152479	4.350143499	4.037284021	4.083636763	4.080113728	4.214430149	4.352323935	3.899430223	4.422197485	4.356703016	4.362024466	4.723888589	4.251306434	4.205191128	4.216968865	4.264267482	4.021656084	4.338831982	4.066357931	4.438491749	4.721195065	3.963260532	4.3580216	4.264657639	3.994036576	4.007558923	4.365205884	4.13938257	4.273775115	4.065081462	3.679897442	4.311087369	4.485244489	4.17000006	4.21484691	4.324018989	4.105221963	4.07558442	4.850322015	4.028526635	4.108316747	4.249685951	4.024750614	4.102542189	4.378605364	3.908898322	4.312867033
PDPN	2.734396019	3.904545507	3.335916545	3.501777792	3.094891785	2.899168353	3.052767363	3.424389293	3.578619156	2.970424891	3.12161082	3.196306003	3.160981297	3.286227217	3.213248276	3.030876063	3.080339365	3.581421622	3.303177054	3.080516499	3.092720693	3.404884418	2.973343176	3.034627375	3.310311144	3.127267191	2.702003648	3.339903406	3.411093797	3.175648224	3.627328593	2.739202008	3.06627531	3.435858184	2.826812919	3.230774243	2.848833703	3.196496321	2.961327278	3.043012093	2.915241522	3.086351041	3.51072699	3.040695069	3.126376946	3.016199083	3.338718295	3.494376724	3.119147101
PRDM2	8.322060859	8.539487205	8.266284854	8.480381849	8.333991018	8.475996707	8.175370308	8.451656476	8.142940613	8.277221269	8.451892749	8.574491322	8.251233032	8.472527857	8.266626432	8.167073235	7.983746632	8.593696348	8.200451003	8.409103692	8.584021219	8.406239396	8.206874707	8.59600897	8.626038956	8.237437704	8.409753212	8.599930998	8.142045651	8.332946051	8.481999297	8.422124838	8.260160208	8.329609406	8.226136094	8.538853426	8.253445592	8.116078661	8.38061233	8.309466084	8.448888866	8.335537969	8.383314583	8.6663638	8.150365543	8.275829675	8.213838592	8.649142897	8.286384602
KAZN	6.234470723	5.396663048	6.411848299	5.787876262	5.619644276	6.031864391	6.226563598	6.324561702	6.391218805	5.924331835	6.138819091	6.339774312	5.958952669	6.350883354	5.605551746	6.167253358	6.217422466	5.673710417	5.518759874	5.115215621	5.373942569	5.698678388	6.18500394	5.603686443	6.179321126	6.234262687	5.505819185	5.329796886	5.283967929	6.182007829	5.048050108	5.155660566	5.096848799	6.292740782	6.717799716	5.056673764	5.990353821	5.792298809	6.994829201	5.531675939	5.590956811	5.708962403	5.428605658	6.0840147	5.857656445	6.060830317	5.984075412	5.488260013	5.958877907
TMEM51	5.129177976	5.172364022	5.336842533	5.621184305	5.446554925	5.713441476	5.390037458	5.509087431	5.768600305	5.749169521	5.663917012	5.035435606	5.748945627	5.656225607	5.746000045	5.701108761	5.321538398	5.23436722	5.299109757	5.343373608	4.901647855	5.597935922	5.417383069	5.533937553	5.435502788	5.230832133	5.804276787	5.581547818	5.508535298	5.57993898	5.079194384	5.396300606	5.624128224	5.220486086	5.151347347	5.316037581	5.583653348	5.520539075	5.177395205	5.741812376	5.618941621	5.054690094	5.574488088	5.380649714	5.497013304	5.150155402	5.46411295	5.752605438	5.153928169
EFHD2	9.868354327	9.528753479	10.16645381	10.47926985	9.736636657	10.14358672	9.863998118	9.735150759	10.10053562	10.01091579	9.693534813	9.699002709	10.00516279	9.381178275	10.13129477	10.05936592	9.894899526	10.07462136	9.978792141	9.776823153	9.578987852	10.08546549	8.738419388	9.75066467	9.671572272	9.763430715	9.628003806	9.892405794	10.19985114	9.958640148	10.23335344	9.880256312	9.65571894	10.12234665	9.378681029	10.00753446	9.939880113	9.841928327	10.22370773	9.775592197	9.824229747	9.757782058	10.21203663	9.726148816	9.469700809	9.80123451	9.899452351	9.523368485	9.62778044
caldecrin	4.619012059	4.962049175	4.613147255	4.740036719	4.848639558	4.540087588	4.835708981	4.209990521	5.315270788	4.468919932	4.828939606	4.655048496	4.531367538	4.574879433	4.757283993	4.740744157	5.063111796	4.540270788	4.284163836	4.518946283	4.090844303	4.979543818	4.997421828	4.631462846	4.465182747	4.825060287	4.459561569	4.443883583	4.880543404	4.659868321	4.75806672	4.354842841	4.749451182	4.422706425	4.289072999	4.542084976	4.468437978	4.461453593	4.602004337	5.152486163	5.091884712	4.092780042	4.957751413	5.235172239	5.054228037	4.762939157	4.531289714	4.902854875	4.56165329
DNAJC16	6.946077498	7.022166119	6.809615753	6.912741352	6.859106675	7.050375621	6.598615829	6.501310215	5.533446065	7.050023486	6.618240193	6.331554726	6.785924247	6.357204575	6.111820681	6.892812191	6.742208681	6.738626678	6.821120085	6.908041365	6.973103058	6.446997818	7.444225671	7.369246814	6.61488235	6.926025379	7.125791971	7.095133155	6.785321752	6.839334711	6.085212606	6.480344372	7.121417002	7.033755019	6.863628228	6.851493526	6.790279483	6.273566268	6.832354729	7.043303191	5.720937676	6.615681829	7.19396384	6.505055438	6.388806543	7.075065827	6.23021061	7.093949585	6.642149663
RSC1A1	6.949555931	6.437825841	6.574289084	6.389824043	6.762482409	6.336443633	7.013745719	6.744651866	5.643998062	7.161039441	6.643909682	6.936227526	6.824050817	6.948358141	6.572024767	6.82705171	7.091354996	6.546577756	6.818114132	6.962661026	7.183282058	6.580338051	7.084317596	7.111832141	7.066128618	6.822743236	7.621980971	6.735409861	6.261751332	6.673284055	5.972411127	6.802440634	7.331857011	6.8419834	6.29070048	6.732122077	6.79819065	7.03099558	6.941208658	7.169393821	6.528202264	6.771869749	6.523756956	6.327770538	6.770175399	7.033651859	6.668172471	6.631045356	6.87344768
PLEKHM2	7.099498708	6.851950963	7.343541959	7.226829769	7.123037574	7.238749338	7.427087989	7.11159514	6.904179254	7.496822333	7.098756909	7.065020305	7.067170253	7.023856193	7.103134744	7.453440956	7.058945145	7.094696436	6.984339355	7.048705873	7.126080864	6.837102683	6.715355528	7.047475757	7.122885644	6.944490097	7.576054791	7.058559426	7.601318203	7.108020125	6.966258648	7.274764307	7.05008495	7.128083711	6.585760623	7.051376078	6.906473925	7.080537643	7.105053913	7.238416694	7.105550331	7.15353657	7.085392709	6.597917059	7.123617984	7.144450225	6.836926498	7.179829686	6.939748141
SLC25A34	6.819101151	7.33585441	7.030056346	7.209583658	7.014396827	6.893749885	7.240986205	7.024885346	7.361010864	6.921339753	6.814720238	7.009688713	7.157414633	7.276633047	7.074397274	6.791508906	7.232018438	7.132022231	6.909582386	7.066921203	6.674289266	7.243016173	7.257449854	7.044031514	7.11887693	6.829925151	6.869811729	6.932443929	7.060756448	6.966436274	7.104792926	6.961165717	6.776880869	7.084943788	6.948170431	6.945689495	7.052399891	7.008378182	6.882939552	7.130989804	7.315440239	7.071163632	6.946582834	7.357479787	7.005269715	7.082519735	6.945851279	7.269057033	6.922314723
TMEM82	5.471444516	5.835639212	5.733010045	6.157134107	5.875519424	6.067904349	5.601578006	5.580184256	6.279324781	5.750869595	5.809223899	5.548786521	6.009415869	5.998367908	5.978057272	5.878688961	5.994363019	5.601681371	5.604473825	5.513032865	5.427203363	6.196024832	5.887717711	5.666254023	5.759243927	5.91986288	5.748740326	5.362394283	5.819960172	5.839515216	5.729416719	5.655986594	5.818653556	5.440490671	6.020461176	5.543715325	5.702214017	6.134979144	5.598563016	5.907318975	6.170529948	5.888256449	5.988930457	6.191321322	5.755585659	5.284230074	5.871976187	5.752495905	6.023619684
FBLIM1	5.691788238	6.331702597	5.810000242	6.128602159	5.879251369	5.970696433	5.811205139	6.025583995	6.571699879	5.661618503	6.392508982	5.885678502	6.092994032	5.894397405	6.327634598	5.8279157	6.096241911	5.872914934	5.801479743	5.768865379	5.620733743	5.964610032	6.059844976	5.433253175	6.157733802	6.299144701	5.805373895	5.571169348	6.029832307	5.663573956	5.922169608	5.901097888	5.522742907	5.753176343	6.26149454	5.864168382	6.0793448	6.056597201	6.167651511	5.855814238	6.21498042	5.664829945	5.897534184	6.085629191	5.894761895	5.584965596	6.09470771	6.052962669	5.840234991
SPEN	8.282137242	8.21241831	8.04742866	8.028779199	8.650768551	8.048182183	7.781582936	7.996777146	8.541805137	7.794390679	8.169891522	8.023918274	8.721389825	8.592181097	8.682584673	7.826444815	7.274015222	8.636868079	8.163649522	8.221250201	8.135313962	7.779595432	8.06158775	8.586683364	7.96198711	8.466143941	7.994289293	8.39716684	7.862137125	8.416488303	8.858074835	8.1378678	8.324978729	7.730308841	7.693794161	8.170250127	8.105588534	7.965024521	8.520105124	8.067976541	8.134116684	8.046521216	8.326808952	8.742204774	7.729751524	8.271894547	8.044486841	7.737498332	8.964943906
C1orf64	6.078645168	6.289006702	6.052719942	6.592509162	6.335337194	6.259010769	6.376706741	6.253968637	6.738469899	6.307596482	6.345310623	5.993952644	6.346653046	6.239577116	6.426175673	6.174393293	6.542509769	6.134412375	6.196085034	6.08738482	5.908137046	6.475769543	6.214903368	5.952748444	6.458654173	6.183249644	6.269375695	6.03531461	6.323640438	6.230882107	6.39758416	6.32862097	6.31097605	6.174072758	6.555747037	6.146322706	6.318871962	6.239393126	6.264493571	6.33712438	6.561278971	6.472061985	6.425548873	6.506940083	6.627276821	6.301511266	6.370011938	6.24892749	6.121995219
CLCNKB	4.70993003	5.327178995	4.931282256	5.358368297	5.115487272	4.932933344	5.26435984	4.966380031	5.389507144	4.795182377	5.118681794	4.874835707	4.936504952	5.322758463	4.90526589	5.191168432	5.497541114	4.766976192	4.942880281	4.778327834	4.024605555	5.141127677	5.36347897	5.068290203	4.999591053	4.925630586	4.797020461	4.41343218	4.852943009	4.97353158	5.270798329	4.870749439	4.849573279	4.981845791	4.701057877	4.875629284	4.855425419	5.127090981	5.11300718	4.933412237	5.037693565	4.952110951	5.144435443	5.29961553	4.745673196	4.81713981	5.198410269	5.482096079	4.696606773
NECAP2	7.753808424	7.820562691	7.589869296	7.734237952	7.742441127	7.703001307	7.747208857	7.636053145	7.66647888	8.053181984	7.784599304	7.513204591	8.209651476	7.407764626	7.607262803	7.900425728	7.783683297	7.508338592	8.211635689	7.991726486	8.051584019	7.842471198	7.402929429	7.926715395	7.892455732	7.845554751	7.727260306	7.773757674	7.831726194	7.832113723	7.657999939	8.050335927	7.974313139	8.138118809	7.101903398	7.820081943	8.003626508	7.627510062	7.990914155	7.905339809	7.323872115	7.759675495	7.861089273	7.561737533	7.985072856	7.970559615	7.474429948	7.827295405	7.543059559
FAM231B	4.681671865	5.178821655	4.820041613	4.760338849	4.832149369	4.490540111	5.138496804	4.496297308	5.465478721	4.654397299	4.902717265	4.882760203	4.8288911	5.210366648	4.812853575	4.360256894	4.410448117	5.079349195	4.999079513	4.588449188	5.027306186	4.811486314	4.694919906	4.527627456	4.913793262	5.091284934	4.857827839	4.812695259	5.026164086	4.628262855	4.575399945	4.641173409	5.007936626	4.700552323	4.787203228	4.488464992	4.718416649	4.919063258	4.600051386	4.698897824	4.98439664	4.507108905	4.462921332	4.758731527	4.791064792	4.609362053	4.974388156	5.118920643	4.937628129
FAM231A	6.480900867	7.174892471	6.505594125	6.628794715	6.696066218	6.167330547	6.902466203	6.498484526	6.887640281	6.229380226	6.486206165	6.666119959	6.396110987	7.198789877	6.618420567	6.555513134	6.671742214	6.625319899	6.572967431	6.334284335	6.196515982	7.04844796	6.942938253	6.617328454	7.039826709	6.645252618	6.545579862	6.518409438	6.579801483	6.510111362	6.715974031	6.456540917	6.312981529	6.149082833	6.867429481	6.418655601	6.745312724	6.654584571	6.38462291	6.568525015	6.814203011	6.610680193	6.53758527	6.475127925	6.515666035	6.470118404	6.631064123	6.587466916	6.528947302
PADI1	5.277029669	5.326242255	5.345370999	5.121307434	5.205014635	5.313031368	5.119426561	5.403822111	5.48178687	5.298157824	5.60426251	5.315592535	5.568969919	5.276136477	5.247842352	5.204703221	5.519092224	5.21555181	5.106586741	5.273484741	5.170507485	5.540943072	5.827271464	5.437899225	5.201156089	5.508569148	5.061318614	5.369293015	5.289398108	5.348106097	5.615885754	5.319613554	5.416264074	5.196485816	5.109836551	5.357260561	5.277457966	5.319111711	5.407651447	5.423311375	5.391816391	5.325007698	5.579673639	5.159343063	5.181940063	5.289986213	5.330630124	5.513325088	5.073492257
PADI3	4.841816446	5.656669913	4.92605208	5.550918659	5.441227678	5.153316065	5.321988907	5.495965762	5.513641104	5.038399438	5.292189333	5.174100654	5.254327562	5.359057284	5.142933603	5.193422638	5.35342039	5.285614439	4.859926384	5.0453834	4.984687293	5.679388176	5.678049784	5.165315083	5.159152092	5.243884062	5.335207008	4.956630063	5.183066356	5.071386744	5.161032981	4.93264595	5.028148043	5.285224404	5.571852845	5.167289656	5.299184537	5.684577208	4.966229599	5.213864542	5.521947227	5.335195421	5.281063219	5.380704402	5.112873433	4.966513021	5.529392067	5.459646112	5.197859487
PADI4	8.930852184	8.225069573	8.813260887	8.473653733	8.198034759	9.234744939	8.456210386	9.137982994	8.927059691	8.816429121	8.832186754	8.933335059	8.218008859	8.580404303	7.431546828	8.364898354	8.577831474	8.246605212	7.262704505	8.058021955	7.964021754	8.646289301	7.371917924	8.371822765	8.025337123	9.163869221	8.22869761	8.128529792	8.925192848	8.100295476	8.202699132	8.414713104	8.434622883	8.492747557	7.704994348	8.741041667	7.604413307	8.391250408	8.475160217	7.68473332	8.202987223	8.14866742	8.6684151	7.591501003	7.879927857	7.95994031	8.093100128	7.538266977	9.251183903
PADI6	4.414068396	5.689481915	4.787694858	4.632973017	4.535985695	4.450625049	5.0927773	4.348587151	5.429359616	4.50210254	4.76027336	4.327185713	4.818415809	5.029473437	5.167017171	4.543654918	4.497694109	4.792068201	4.453361952	4.520099488	4.387934616	5.101236267	4.562103113	4.382290368	5.195782047	4.395638726	4.312652277	4.660399975	4.862201934	4.375668809	4.589360953	4.562329312	4.893997933	4.539524478	4.716011619	4.56435548	4.560071561	5.084991784	4.62919173	4.836207478	4.919506315	4.881015257	4.706853464	4.659824452	4.997053941	4.202956893	4.629384081	4.525921243	4.860343832
ARHGEF10L	5.501668838	5.576986525	5.384793497	5.827323707	5.638696078	4.926189927	5.435618635	5.592355748	5.66409068	4.954378445	5.546864559	5.179343453	5.955660726	5.380376773	5.74014679	5.025179618	5.323936005	5.182031933	5.998376603	5.534857826	5.670868646	5.030434773	5.521454872	6.057674491	5.701296519	5.569256593	5.166546826	5.763423623	5.584180456	5.722866615	5.580715852	5.763307714	6.091501245	5.263846709	5.472606686	5.333271251	5.373490076	5.620464054	5.521311566	5.991206785	5.615077517	5.281523572	5.412756798	5.689720667	5.273668845	5.706664214	5.444544426	5.315680974	5.164381722
ACTL8	4.503809728	5.624658487	5.008568136	4.675778543	5.192925167	4.802584007	4.719505805	4.604015523	5.512142577	4.863954178	4.724025408	4.444960521	5.005061161	5.17124278	4.919473308	4.802583317	4.65516328	4.986839463	4.477493583	4.658383877	4.54566175	4.788685778	4.932965414	4.627056349	4.639965737	4.57243783	4.467780406	4.405385737	4.634855132	4.754441348	5.039350495	4.524191006	4.403118024	4.397241538	4.931657563	4.599814004	4.767105852	4.845134628	4.828221534	4.610417404	5.190924828	4.37057301	4.962653525	4.697558541	5.146477005	4.471820064	4.686055588	4.79098478	5.04247698
IGSF21	5.854369159	6.354340192	5.702700391	6.262257752	5.773907245	6.018053271	6.03513016	5.785649618	6.565313628	5.865962404	6.402698659	5.610296977	6.435069708	6.362139275	5.987500397	5.223002683	6.082665907	5.986594812	5.897860039	6.037076021	5.930753306	6.194276528	6.205942361	5.645838269	6.321514452	5.758972505	5.887019014	5.766385749	6.063598005	5.941067313	5.840636279	6.009783863	5.738287226	5.635881492	5.845941646	5.582228828	5.985171729	6.18031181	6.057849803	5.919114555	6.168614893	6.046998732	5.841224564	6.032988878	6.075433285	5.893206436	6.270238286	6.247121178	5.970457541
KLHDC7A	3.929825101	4.024607753	3.450397505	3.661950828	3.4689546	4.208864228	3.468323742	3.799996954	3.350543756	3.335125074	3.722446095	3.369374096	3.650789254	4.076292226	3.576208795	3.39414629	3.45419385	3.394524842	3.626868587	3.413365031	3.19338624	3.582423179	3.860566245	3.691797075	3.777589936	3.480367179	3.517098539	3.319048986	3.758048009	3.598487824	3.445512391	3.585228247	3.222274142	3.303288837	3.653329578	3.490254132	3.61088156	3.953334142	3.228386569	3.624205885	3.679080252	3.553035342	3.588222587	3.889569876	3.849012928	3.251334031	4.113965307	3.608805837	4.096249312
PAX7	5.148653302	5.726344363	5.835306897	5.843001306	4.960929042	5.49971392	5.737218971	5.46545655	5.856082766	5.345591903	5.6651265	5.169618916	5.543323105	5.933935982	5.694953691	5.529104392	5.714725653	5.511105002	5.533223492	5.644652209	5.199726854	5.835805533	5.481464291	5.6646568	6.203826961	5.430003145	5.152434327	5.531835706	5.683711594	5.632003959	5.52646724	5.701424393	5.431106691	5.827609413	5.733089717	5.4618315	5.58652303	6.146842564	5.643249252	5.324432601	5.811497975	5.619188866	5.678105893	5.500535204	5.649308045	5.501150191	5.563219086	5.487279095	5.933699388
MRTO4	4.676535949	4.279419582	3.80994001	4.151033886	4.574360581	4.22843927	4.419026106	4.249522052	4.780528754	4.104553486	4.158022843	3.915228481	4.268487888	3.890500401	4.396457536	3.999581333	3.945498401	3.694136803	4.425176326	4.396475828	4.525483412	4.253539512	4.360024824	4.783559713	4.033563144	4.025846027	4.380314145	4.516172756	4.092789234	4.219074553	4.694407095	4.28557592	4.126433666	4.693543533	3.873985297	4.340041184	3.97728962	3.961359517	4.523095643	4.433266166	4.766752113	4.321720462	3.820033723	4.196278534	4.511390617	4.410657338	3.975996701	3.699608459	3.776165328
PQLC2	6.75874474	7.343963428	6.932941452	7.311210878	7.303562544	7.043793785	7.064682745	6.774725138	7.34140657	6.738038333	6.881925091	6.886149981	7.294362169	7.201253026	6.989717405	6.929682727	6.958290827	6.931943171	7.090227775	6.763073032	6.624547051	7.019507421	7.271575443	6.866740032	6.925061156	7.062701336	6.996793779	6.782599757	7.16139687	7.250142686	7.226825067	7.274010813	6.931162844	6.696645612	7.108071827	6.945704585	7.002925896	7.140860344	6.980980913	6.923333108	7.095449984	7.036433729	7.0017961	7.120432962	6.966229335	7.034961129	6.920004137	7.019404596	7.108934365
HTR6	4.878468295	4.701119762	4.97789967	4.84521514	5.006801506	4.600999618	5.193997066	4.63649751	5.354699476	4.680368216	4.874020674	4.795760856	4.770351054	4.791928646	4.967025064	4.595434719	4.648288453	4.935059362	4.292580298	4.743284344	4.466939884	4.967137145	4.897972918	4.667193854	4.952906774	5.158086193	5.028208085	4.630840675	4.809493586	5.076501337	4.679166288	4.951357914	4.819973226	5.023796646	4.646768204	4.849517063	4.53319283	4.935476222	5.11327066	5.423225959	4.870426808	4.631942366	4.487211492	5.048386592	4.888997732	4.694317606	4.905577427	4.590264716	4.625989255
OTUD3	4.771610968	4.427155909	4.265659538	3.853441013	4.965634935	3.603473542	4.254609995	4.279683687	4.492291838	4.717594013	4.438536292	4.518807289	3.922693186	4.59760352	4.762035353	4.49765647	4.300877444	4.806498587	4.902241968	4.497101042	4.912884769	4.532602649	4.585228591	4.839944568	4.502716982	4.521035099	4.3171106	5.228764242	4.771396878	4.234295583	4.456491286	4.385089836	4.393709385	4.702250062	5.162686813	4.669015222	5.014403638	4.010333287	4.203445241	4.985555773	4.846356081	4.800718546	4.22855729	4.458782191	4.945421778	4.076953217	4.822455883	5.303824357	4.692719887
PLA2G5	5.545053428	6.585090794	6.081096383	6.018480026	6.005919692	5.802779816	5.980328143	5.70899828	6.36421282	5.40857218	6.152010747	5.783821354	6.142269288	6.262502796	6.325847548	5.675639655	6.014650344	5.652843989	5.901289337	5.739242807	5.451304825	6.002098381	5.936749351	5.614267591	6.138543675	5.993791674	5.790665878	5.648722265	5.992639142	6.137647701	6.064410074	5.850296163	5.423252251	5.691645984	5.986946198	5.771440101	5.975893438	6.133666998	5.869057506	6.06810221	6.283943633	5.572533473	6.071690011	5.934982182	6.025230319	5.517921398	5.977920103	6.024659996	6.264992876
PLA2G2F	5.132076375	5.967957257	5.47910366	5.278551122	5.08101639	5.653461337	5.44426157	5.251478221	5.613684604	4.963725408	5.05191321	5.467219324	5.570730912	5.369631689	5.549748717	5.130199757	5.305330076	5.358780629	5.349047116	5.015078107	4.870905461	5.410528082	5.369485393	4.527432739	5.189356464	4.966096494	5.084383293	4.929131513	5.430607469	5.370284585	5.62309101	5.085805677	5.069425674	5.190512552	5.668456112	5.003387861	4.996586409	5.211425226	5.346827235	4.846821557	5.919494585	5.240935997	5.39233865	5.464064576	5.342187276	4.975382434	5.145924529	5.887027941	5.224356354
UBXN10	5.292869661	5.850906649	5.005460422	5.468518398	5.483234939	5.396065768	4.963927946	4.841241555	5.253990991	4.870178437	5.131065974	4.926174179	5.109144857	4.989423433	4.818898381	4.982292879	5.546936015	5.202022759	4.84490044	4.878762851	4.833838805	5.022151384	5.502599844	4.759634558	5.213413381	5.400896109	5.368231879	4.758173797	4.792539906	5.485587475	5.169964289	5.397864308	5.081734375	5.050225974	5.19221981	4.708150042	5.02971202	5.37889385	4.652141017	5.148137821	5.438860747	4.959706174	5.392755273	4.96345749	5.607717591	4.743590575	5.471474906	5.104472224	5.226653405
VWA5B1	4.64723377	5.495230945	4.887996724	4.958901708	5.121073091	5.117421639	5.304581103	4.649778273	5.272994345	4.956370485	5.165515054	4.529632745	5.334429607	5.035907745	4.803599638	5.115666968	5.389854233	4.517415532	4.92282963	4.783024195	4.490449157	5.20937334	5.065650655	4.735769509	5.091835977	5.012552422	4.640141871	4.400400264	4.779296949	5.25142072	4.891472974	4.965224233	4.994892631	4.802285707	4.840416055	4.44001928	5.080088511	5.194584491	4.687650663	4.875529173	5.478911908	5.045602037	5.169687417	4.957912824	4.966221852	5.095799412	5.416370394	5.21771621	5.164307444
FAM43B	5.3711086	5.669190008	5.37103759	5.617736258	5.607382469	5.763496567	5.439857763	5.223856184	5.495375522	5.144120944	5.482928435	5.555436718	5.162685431	5.728361182	5.545554882	5.501085788	5.349706153	5.281908101	5.511938402	5.4701446	5.062463865	5.682848246	5.662260146	5.268442913	5.355749239	5.58253918	5.435891113	5.46314404	5.519986271	5.157317172	5.132405278	5.50526168	5.130374487	5.446996052	6.113867568	5.387940925	5.492198549	5.418904416	5.282582972	5.268765137	5.765542779	5.215691624	5.476004867	5.620854086	5.673700391	5.182213837	5.534204789	5.136963116	5.673828901
CDA	9.84089651	9.517971123	10.26171977	9.167900148	8.853214834	10.28137698	9.793638928	10.28912015	8.648388086	10.19828001	9.826728756	10.62482256	9.676350967	8.627153895	8.156180312	10.20768329	10.00552433	8.680039463	8.878806155	9.719711654	9.390453172	10.06687227	9.765490779	8.56884401	9.16444418	10.07395407	9.585849658	8.93009302	9.017743273	9.826081564	9.030553148	9.700367642	9.553125481	10.41318332	10.05272359	10.08231328	9.74435397	9.805981454	10.28701665	9.774711065	9.291892529	10.10393463	9.194712826	9.385303162	9.321709592	9.299833633	9.605847743	7.568350007	9.332946051
PINK1	7.404645386	7.053930189	8.29549921	7.672390055	8.476195523	8.128825215	7.88013148	8.338882295	8.116657118	7.639960439	8.27707679	7.613497454	7.391219723	7.677110546	7.740282179	8.507151743	8.341759046	7.804971634	7.168393314	7.553951599	7.399053743	8.088600473	6.976596111	7.147778334	8.020071304	8.036271225	8.296891848	7.334219401	7.564028627	7.589197143	7.965521328	7.867125248	8.152762644	7.758764154	6.922484867	7.416685828	7.388143448	8.230247118	7.614053437	7.039492907	8.010514277	8.016674159	7.816096649	7.964945933	8.586889941	7.439218235	8.249061936	7.167534527	8.126941367
NBPF3	5.860881619	6.18792379	5.318871134	5.505679647	5.417170184	5.285452172	5.539613809	5.023795631	5.753841571	5.7669296	5.847521545	5.406163605	5.553862683	5.698506927	5.616541216	5.837350364	5.77392022	5.644204956	5.725151747	5.881918465	5.362454082	5.141662038	5.788698024	6.299494658	5.887680809	5.918671923	5.245537184	5.659051249	5.918318521	5.429616935	5.233465645	5.409542823	5.952253263	5.151510709	5.772180547	5.961931488	5.517522822	5.654293163	5.859332786	5.310366068	5.323780878	5.623773119	5.488194173	5.933229237	5.359760282	5.734962188	6.01090913	5.771312341	5.497029877
ALPL	10.68446806	10.63955125	11.60226968	11.23377691	9.627553588	11.66537691	11.28068002	11.16139164	10.60389965	11.0524241	10.86707179	11.01787051	11.1237198	10.09006653	9.319690862	11.43854784	11.45180612	10.32823595	8.951412078	10.41790053	9.345707892	11.1544918	10.24425567	8.090060232	10.10653962	10.93398306	10.5839066	9.627480895	9.71320903	10.70364488	10.36106242	10.18279093	8.781368219	11.14170429	11.14845439	11.33926176	10.83219187	11.06871547	11.20596935	8.180552204	10.81195926	10.21334989	11.07263835	10.70629228	9.449744375	10.09868961	11.39632635	9.768549223	9.676999431
LDLRAD2	6.300417081	6.843934657	6.632882739	6.715778434	6.414623435	6.372659716	6.745074789	6.658048877	7.088075051	6.399649006	6.787800954	6.574738104	6.720086617	6.890464776	6.627721671	6.497169157	6.713912966	6.630977502	6.232195465	6.282993934	6.220782306	6.9231939	7.077731243	6.415065403	6.770702905	6.617295493	6.449183414	6.465449076	6.669477017	6.417843117	6.685518549	6.337732545	6.475214035	6.38475464	6.965128918	6.528970306	6.707814503	6.587078513	6.369227108	6.903930468	7.027707943	6.667637502	6.740165117	6.893740443	6.798530437	6.440239848	6.688626282	7.032316175	6.584176555
CELA3B	5.599314147	6.642002981	5.589596747	6.214593785	6.174214973	6.07692664	5.925931692	5.972959284	6.975962426	5.585239137	5.873358683	5.7207104	5.959385945	6.651008211	6.354466779	5.779549245	6.319014658	6.179455535	5.871379536	5.585044477	5.730246743	6.244770733	6.200035601	6.141330717	6.179827864	5.747814982	5.8245486	5.773684945	6.014416238	5.807686565	6.077125061	5.840753437	5.690852471	5.828070998	6.065753195	5.933308042	6.021546296	6.08551525	5.776511748	5.821334223	6.330025113	6.127582709	6.129693673	6.20992361	6.038263114	5.861018354	5.864835736	5.918471302	5.973118915
CELA3A	5.118348479	5.405126787	5.452893995	5.292308431	5.228948859	5.308658021	5.298158803	5.278087692	5.867565503	5.249615938	5.276964519	5.239694666	5.510156647	5.592901921	5.412069984	5.033716041	5.699212669	5.078296934	4.84083621	4.932121016	4.739206541	5.615293653	5.57366949	5.231538349	5.424263056	5.196462402	5.207717696	5.376108692	5.463807968	5.23495992	5.151685819	5.160658846	5.368041466	5.05825702	5.158577178	5.126375371	4.856627082	5.164909841	5.308665797	5.32653002	5.713107795	5.308904194	5.536251841	5.321116934	5.526503418	4.878415439	5.306152246	5.34988969	5.348009354
CDC42	10.47764748	11.05566754	10.86266611	10.81603335	10.16721691	10.86869899	10.55139602	10.72846955	10.33179798	10.61660684	10.7122837	11.00210147	10.52585447	10.1805044	10.25939143	11.01957953	10.2982658	10.6111008	10.37988426	10.89889334	10.68694191	10.87754355	11.38010272	10.67378998	10.38448287	10.62373696	10.40475945	10.4807006	10.659604	10.56481597	10.58060051	10.28587558	10.70650382	11.04257534	11.16277792	11.18975882	10.5082791	10.55845388	10.6666284	10.59640646	10.92449848	10.54871727	10.84647488	10.64945892	10.31091671	10.59948748	10.55067246	10.98030557	10.36184822
ZBTB40	6.266111389	5.965866614	5.515003048	5.065704391	5.941871846	5.684636274	5.47244295	5.875765097	4.86869833	6.036470789	5.601874479	5.581811091	6.00037367	5.300890288	5.910252125	5.899944145	5.653701643	5.781841035	6.571552915	6.392439018	6.308867264	5.270195076	5.76047723	6.847564458	5.989138325	5.425207706	6.015050024	6.861791175	5.632840482	6.100068446	5.208514797	6.201642655	6.287596706	5.997566113	5.94928234	5.810642136	6.120413502	5.914990259	5.989093877	5.802935675	4.772583396	6.298223282	5.946355713	5.241616486	5.551201782	6.567638856	5.475984218	5.354513456	5.710702718
EPHA8	4.383174019	5.100711097	4.730372387	5.024672845	4.834942497	4.60484027	4.640413643	4.675157318	5.288903379	4.354658588	5.267188736	4.389245591	4.765616122	4.984251118	4.697126865	4.985140799	4.774765548	4.66843566	4.348146495	4.570087777	4.54232024	4.776494379	5.452180147	4.683130302	4.675522397	5.014058792	4.446677333	4.273669272	4.890770528	4.325888162	4.315884504	4.631862346	4.768135449	4.524565268	4.618398498	4.863977613	4.703720483	4.627409088	4.663046295	4.683811273	4.939623959	4.372076067	4.713111782	5.050481411	4.717963776	4.676044655	5.093104643	4.618068872	4.395542503
C1QA	6.262677125	7.312873402	6.884094762	7.019856396	7.014363453	7.278541339	6.521143799	7.557940885	7.132347694	7.17962516	6.816504024	6.562962759	6.683256476	6.550969489	7.569824209	6.769659604	6.776766941	6.974653002	7.270189942	7.205458885	7.175213433	6.787320521	6.608398433	6.915705081	6.801996026	6.611427633	7.785361467	6.816261039	7.410470373	6.924033749	7.302264763	6.972617357	6.697956481	7.150103017	6.856552334	6.710919598	7.370066232	6.800432797	6.560413423	7.490539376	6.940235712	6.807073924	7.101198109	6.852774176	7.301057667	6.361925708	6.574837174	7.357685155	6.713083876
C1QC	6.779347552	7.381157411	7.289717656	7.17034901	6.7547812	7.448831537	7.018199839	7.867710748	7.298386776	7.716687608	6.731815784	6.563861101	6.631596173	7.028840731	7.444190278	7.552968876	7.381256579	6.819845698	7.969583172	7.935749207	8.255911301	6.969580274	6.753993017	7.512444866	6.98243416	6.61418254	8.685451713	6.489527301	7.706547027	7.06564589	7.316326146	7.290976726	6.825513663	7.299675613	7.039064624	6.602967932	8.085813131	6.938408557	6.469480602	8.132727988	6.845931599	6.479530136	7.179480593	6.54634719	7.611541325	6.761631981	6.872111311	8.133584224	6.422290149
C1QB	6.140175566	6.371887224	6.623925126	6.505481945	5.858667529	7.44620329	6.520377333	7.651382517	6.264885385	7.074316909	5.989986379	6.103562354	6.090288842	6.00726189	6.625399391	7.284797278	6.785012275	6.138333367	7.522410439	7.579169402	7.580317116	6.2280063	6.226711314	6.831111305	6.538949665	6.006339948	8.193757549	6.003846591	7.349499511	6.494874013	6.340465035	6.520129829	5.946893963	6.899605392	6.383531863	6.12347022	7.948037879	6.398345367	5.797991645	7.538462013	6.087898842	5.847904568	6.828759129	6.220873654	6.903113779	6.21709626	6.114356673	7.744792786	5.985981655
EPHB2	4.873281042	5.312831035	4.682071745	4.867903758	5.124434047	4.807820674	5.055184777	4.578546948	5.313943934	5.406449618	5.302211483	5.18888535	5.35407501	4.808274392	5.598456361	5.270200067	4.5702313	4.696698137	6.019906776	5.517218471	5.198840823	4.962459193	5.189294623	5.742772409	4.711340235	5.172807759	5.958546521	4.425061046	4.721695941	5.227964009	4.533018713	5.111830708	5.436361185	4.736365594	5.025727772	5.388254752	5.521626796	5.204178275	4.987601358	5.861829502	5.131596068	4.683284215	4.923177122	5.372455539	5.190493412	5.001316958	4.647862743	5.346574464	4.879668965
MIR3115	7.050687487	6.460362901	5.508079824	5.769252506	6.239631741	5.872882535	5.470690894	5.893264308	5.947927513	6.230443126	5.935985734	5.65511479	5.971637131	6.188499958	6.12241301	5.909253856	5.408004827	5.993693131	6.5879527	6.144318584	6.386599427	5.620380486	6.094681941	7.00162226	6.209531602	5.82821795	6.376465643	6.470139013	5.653934585	6.125566396	6.059517755	6.115990587	7.004834407	6.066034155	5.732133052	6.109757021	5.996574169	5.716260258	5.98968562	6.251585993	5.451352999	6.338800026	5.704477296	5.662201787	6.226349421	6.348091775	5.650792102	6.203759914	5.718808982
RPL11	8.764790315	7.935599593	8.551746393	8.720438207	9.304374023	8.929937402	8.458260536	8.714071389	7.735378457	9.132203646	8.463921066	8.274741988	8.729232378	7.967076267	8.604834729	8.885240667	8.393684643	8.887271848	9.050507483	8.960595298	9.597400404	8.769980964	7.848016168	8.997530969	9.011970584	8.333648102	8.561328621	9.126455408	8.364291916	9.009860901	9.354538744	9.019277157	8.745556365	9.30100504	7.945072278	8.853876614	8.216005857	8.910445657	8.730151362	8.418288219	8.08652598	9.433749318	8.10249974	8.995438351	9.151343475	9.785451271	8.658558975	8.891997337	9.053893906
SIII	6.690985428	6.091648446	6.357880429	6.024057989	6.793797166	6.391441061	6.324284121	6.393071853	6.431861256	6.639777661	6.276244979	6.308303474	6.313023615	6.042745814	6.342621483	6.343297424	6.01827558	6.410148141	6.649464731	6.701511433	6.652452555	6.267937945	6.088558905	6.733714626	6.22092545	6.204854982	6.583067613	6.733832833	6.245406907	6.583383869	6.118768278	6.602274892	6.617830402	6.827704669	6.242894098	6.482395128	6.428533078	6.454138865	6.373179262	6.638386417	6.276774163	6.62207171	6.291971757	5.833361399	6.277033643	6.500930479	6.211489096	6.465027138	5.829982426
PITHD1	6.942213977	6.474692472	7.65034664	7.543776791	9.680129306	7.697454506	8.822953438	8.987531536	6.875410775	8.206372761	8.405257047	7.571492273	7.615633117	8.906371344	8.898886328	7.517944939	8.272472886	7.673263996	8.381397461	7.819217634	7.419132351	8.785015369	9.113814325	7.589316944	8.848980751	9.254464965	7.487294798	8.37055891	7.53207229	7.570739365	8.56977543	8.815924328	8.82767492	7.833782358	7.385447732	7.254418829	7.334282561	10.09403724	7.00270447	8.025156463	8.566673428	8.532789536	8.074606332	7.726700043	9.907953561	8.868976996	8.343977113	7.026159188	9.121240866
LYPLA2	8.637140912	8.484641857	8.825972329	8.446986211	8.581231504	8.956301705	8.56750935	8.51274661	8.35755281	8.884244688	8.748761819	8.711364393	8.655644814	8.190829002	8.338860946	8.79098806	8.863555638	8.290811407	8.552445132	8.671707126	8.489631787	8.729966285	8.278368916	8.545128982	8.377583889	8.749766437	8.466632263	8.545287501	8.802654505	8.494539455	8.421349622	8.702693417	8.651036358	8.94290712	8.147922233	8.478692484	8.515323871	8.508289502	8.690544428	8.590939456	8.247310706	8.699368371	8.83298106	8.579563276	8.41954761	8.713287181	8.752263133	8.449695768	8.391272307
PNRC2	8.903071106	8.917111806	8.533026677	8.278002307	8.688736932	8.504559708	8.549924821	8.561940722	8.633402034	8.743555651	8.184436968	8.578432814	8.761683613	8.803658263	8.910597627	8.36425464	8.450840604	8.877825283	9.036361954	8.766885331	9.226078603	8.268835654	8.553129818	9.355571285	8.805786374	8.456319318	8.637893782	9.147015136	8.471631434	8.71156437	8.614661772	8.770933023	8.666966076	8.822891217	8.520643736	8.937039343	8.714704484	8.372937973	8.446519967	9.161794797	8.218004719	8.43281152	8.67971246	8.618385726	8.327920167	8.930144016	8.204547563	8.746532363	8.709842444
GRHL3	4.911459559	4.768180286	4.667390844	5.073926292	4.493548873	4.570274041	4.758416496	4.556902657	4.966277925	4.442107616	4.90341585	4.559397631	4.414805347	4.954675563	4.606715377	4.695116439	4.614697939	4.559288974	4.256961173	4.436899076	4.265835632	4.868058109	4.531046693	4.247225074	4.476029226	4.519060181	4.759494979	4.373967386	4.613703149	4.463741377	4.628032184	4.247284046	4.426453907	4.323733196	4.77181294	4.781332997	4.673551706	4.549331574	4.494746839	4.350071989	5.061570941	4.64951078	5.018803277	4.930644498	5.001770678	4.261129501	4.729672601	4.716578663	4.54355852
NIPAL3	6.630403896	5.831709863	5.992605952	6.223085198	6.259795837	6.033530042	5.832984632	5.905772229	5.878950741	6.009191166	5.787517715	5.967546072	5.96911482	6.271113045	5.848025532	5.791841429	6.236750717	6.165782763	6.437607825	5.996441852	6.52128808	6.405444819	6.044421303	6.592344226	6.489970179	5.979513553	6.130847662	6.304768801	6.138715836	6.226069781	6.101568749	6.294746516	5.840787718	6.347546354	5.852720751	6.163336881	6.038242681	6.090466374	6.111119747	6.448083024	6.108463678	6.471619404	5.955345451	6.08058237	6.311432224	6.435816991	6.157576847	6.121013788	6.334330987
RCAN3	6.74094782	5.706118032	4.743251981	5.929230411	5.81636691	5.549354726	5.918134779	4.809062534	4.962120329	6.809693464	5.930703324	5.776511748	6.141615891	6.409836582	5.143745043	5.729701951	5.225275408	5.198067292	6.149536733	6.810636449	7.18448237	6.095160687	6.8675951	7.312730928	6.969544704	5.674129324	5.88550964	6.449790461	5.659504921	6.201862176	5.341197106	6.153600736	6.520403712	6.233090518	6.133486551	6.800574889	5.991677621	5.876731635	6.205884955	7.069118652	5.744976484	6.9162681	5.099048055	6.029337447	6.802422588	7.034296734	6.157915558	6.238790002	6.094787269
NCMAP	5.577403472	6.310150522	5.717368197	6.005801163	5.777942533	5.509186038	5.547168605	5.698648929	6.175661471	5.583392362	5.84299143	5.751112197	5.963934117	6.15854821	6.158112395	5.413028074	5.824017108	5.915732522	5.640228053	5.717850327	5.209797662	6.445075611	6.27386644	5.610916808	6.176763005	5.545401459	5.949428048	5.428382538	5.886874862	5.852607419	5.750676527	5.978823207	5.581399324	5.721535225	5.678814056	5.592096331	5.86242444	5.847677041	5.718532876	5.83154046	6.232971844	5.748664789	5.917487812	5.966350632	5.745499844	5.469258621	5.647147236	6.046366339	6.265759676
CLIC4	7.4420328	6.6285965	6.748414916	6.955056278	7.118986525	7.16057499	7.164501264	7.025476025	5.898051457	7.940596959	7.332158277	7.761709074	6.850119006	6.747944124	7.162455563	7.25282017	7.023507	7.24738822	7.269295501	7.176221552	7.243701201	7.153698448	7.143732122	7.032247895	6.466863482	7.134961446	7.733281325	6.816338685	7.610249208	7.125576328	6.258104911	7.229275184	7.78716167	7.4500954	7.158492739	7.250023527	6.861520867	7.28437073	7.164397221	6.586687716	7.041801503	6.848394476	6.697846536	6.499628895	7.12798834	6.57365909	7.230367922	6.934600361	6.350543891
RHD	4.023114056	4.841002125	4.687896765	5.201449873	6.704676541	6.714821116	6.192651011	6.857133216	5.580810604	7.052297724	4.473637508	5.948233984	5.234146595	5.432727174	5.840504322	4.753194404	6.627115813	5.179645356	5.391163334	6.105932	5.448609506	6.560939063	6.426615909	4.197240394	6.183005154	6.636646302	7.468710542	4.781100628	4.492946522	5.422678069	6.023769241	5.451038513	6.393682679	5.386856462	4.859150952	5.221467645	5.308399445	6.663350058	4.421284895	5.160896537	6.374250433	7.077846941	4.917042677	5.230776734	6.934398074	4.666638371	6.86978566	5.340761792	5.870966868
TMEM50A	9.56369053	10.0737606	9.863787952	9.516977275	10.05930089	10.04045629	9.846290652	10.06564918	9.989324938	10.05975241	9.50805213	10.16925755	9.83349681	9.602254614	9.728236608	9.807638322	9.578190695	9.928411024	9.7532645	9.877023924	10.01849242	10.147238	9.948045723	9.442944128	9.537420569	10.06553841	9.546746124	9.698101824	9.863585128	9.762233701	10.3199156	9.564991409	9.252183936	10.08134414	9.908058962	10.21848844	9.745026971	9.672688728	9.700252589	9.872356532	10.44918581	9.985386914	9.964969457	10.33375932	9.549626054	9.800536874	9.956945323	10.15090765	10.04532574
TMEM57	6.598129873	5.464848334	6.002258771	5.465345191	6.654821632	6.534827674	6.283477693	6.200347875	5.324359118	6.778562956	6.088857937	6.386722952	6.118889759	6.421602467	5.954595344	6.40696116	6.712621874	6.145680005	6.433902608	6.604067459	6.619782057	6.218238619	6.367925527	6.627891181	6.187497968	6.023553191	6.803758955	6.268876764	6.311062694	6.387361849	6.017711505	6.609023252	6.456287479	6.46677401	6.016188369	6.567163826	6.258689378	6.737872311	6.08823425	6.498870505	6.220429256	6.782282796	6.285498738	6.17666593	7.372537904	6.057604592	6.152729383	5.944786131	6.347485123
LDLRAP1	8.646301718	6.716077682	6.343749321	6.901064642	7.262293027	7.009647713	7.469798296	6.750588416	5.80392781	8.437325256	7.684219444	7.983924292	7.216280497	7.352830115	6.037640787	7.501656448	6.902149668	6.147292667	7.822929911	7.92229376	8.031541866	7.095945693	7.676835379	8.446667238	8.292047611	8.030040849	7.843658203	7.904920945	6.54594897	7.548686704	5.929869517	7.806155459	8.246850464	7.481227268	7.598706346	7.858288396	7.491469394	7.647300643	7.808001727	8.203773951	7.514164794	8.507233664	6.516330401	7.414082594	8.01675389	7.835875968	8.245383114	7.048636535	7.643344058
MAN1C1	5.294863861	4.494511378	4.432466332	5.174886377	5.072395478	4.778719147	5.057192562	4.838062081	4.205405188	5.286702562	4.871650071	4.869466202	5.24381885	5.189404276	4.769885955	4.437510297	4.68000726	4.496004908	5.249196079	5.420733956	5.751163492	5.23021281	5.782917248	5.988239662	5.475330696	4.470815863	5.324097434	4.803978049	4.69347728	5.381734495	4.487283266	4.92889133	5.12699901	5.727319831	4.451974348	5.455407496	4.816067442	5.183423216	4.821786825	5.46999623	5.076676659	5.715611926	4.163026477	4.452622951	4.963101394	5.466054673	4.473245213	5.110680514	4.365025353
EXTL1	5.391542146	5.828118369	5.847416692	5.780005431	5.830144951	5.774446057	5.395999112	5.73923065	5.682547169	5.598521445	5.685685253	5.737526286	5.834381642	5.7099601	5.774988587	5.85069762	5.56158722	5.693082464	5.463633253	5.543116332	5.489425993	5.919838427	5.882941417	5.290946503	5.834384632	5.490001896	5.647447776	5.533068514	5.45302127	5.526544012	5.2618734	5.824483145	5.64760225	5.783660219	5.650508254	5.536514618	5.636753489	5.905385903	5.716049519	5.805457246	5.834749752	5.654673719	5.847833953	5.781874044	5.793196561	5.465057538	5.408427447	5.554107161	5.786164815
PDIK1L	5.446011659	4.718975435	4.587566718	4.659360319	5.032117549	5.369779701	4.958434389	4.997820969	4.454268038	5.620101332	5.100494559	5.366183988	5.25737216	4.761159192	5.44958835	5.232778813	4.760161971	4.80628381	5.149488667	5.77640532	5.741510396	5.015031643	5.299327237	5.563042619	5.338585559	5.280629337	4.969130809	5.45370042	5.101311138	5.302299631	4.903322707	5.368459169	5.180267946	5.403483048	5.056708323	5.448320135	5.300642324	5.403513733	5.068247062	5.579304312	5.39071162	5.220531992	4.564380253	5.235497013	5.410987605	5.511404613	4.784230654	4.951076481	5.24321772
FAM110D	3.454352766	4.086783653	3.628852884	3.800454324	3.755174264	3.452593292	3.845784431	4.078715521	4.051130926	3.915630415	3.906621269	3.595057679	3.233007257	3.550432218	3.49713114	3.903821548	4.000850032	3.557839479	3.323095179	3.680289657	3.342037763	3.859680842	4.219894054	3.440909837	3.807616705	3.692125822	3.776745057	3.284633084	3.696552334	3.64340792	3.595653021	3.554481706	3.788733863	3.701965059	4.265039963	3.568346644	3.408421745	3.820985162	3.587398355	4.254632628	4.163831456	3.15651611	3.521036058	3.579157775	3.995576367	3.081990631	3.759587729	3.487399446	3.491978447
ZNF593	4.840913793	5.016652738	5.001748004	5.090415976	5.044861503	4.906181578	5.035057816	5.472848103	5.250202986	4.982673513	5.248553322	4.828752448	5.071690502	5.40274276	5.205313004	5.146052449	5.101526592	4.892489918	4.825924596	4.868232041	5.011378272	5.21704048	5.328348004	5.327396672	4.971767796	5.049596158	5.228558611	5.014285804	4.916403695	5.108815552	4.844216614	5.128901814	5.301159146	4.879652514	5.212356262	4.982610327	4.903752147	5.006565267	5.103910144	5.158997756	5.058913116	4.912472293	5.206114119	5.419633116	5.119097536	5.562020988	5.101165561	4.581497824	5.030452791
CNKSR1	5.053871871	4.965934411	4.36114383	4.332360724	4.932177889	4.658322092	4.493281572	4.695055782	5.167964444	4.825816804	4.830662006	4.703365218	4.781216517	5.287829312	4.253166826	3.856591181	4.488218082	4.378520963	4.499023967	4.629602531	4.2859155	4.602402675	4.181812405	4.842833894	4.642067012	4.817990829	4.923642763	4.021725714	4.296001208	5.058745859	4.525236185	4.662516485	4.102752654	4.212273725	4.400510886	4.526284906	4.120007951	4.64884951	4.003419431	4.597818311	4.792494927	4.724892253	4.440185977	4.977623105	3.961293183	4.552978957	4.184941912	4.551183238	4.597437119
CATSPER4	3.697697456	4.478673107	3.869208721	4.280733254	4.060974416	4.318584044	3.678617653	4.166113268	4.197772668	3.973514326	3.904962093	4.084343226	4.145228466	3.916795554	4.118996185	4.033604142	4.374690219	3.97675001	3.671480059	3.644931492	3.743878565	4.23803731	3.80823658	3.634900099	3.672774175	3.807442778	3.745523027	3.482460125	3.750825444	3.687911604	3.752876222	3.641802163	3.654678744	3.903089684	4.083887651	3.94341813	3.832177866	4.266881168	4.15004691	4.03704719	4.006691437	3.775542869	4.231648353	4.084264873	3.624654806	3.731340061	4.190804894	3.913738398	4.001616247
CEP85	4.756317281	4.049245828	3.889330721	4.385852792	4.665919761	4.038737511	4.495616331	4.528136911	4.264045224	5.222088226	4.43438631	4.210067241	4.809329602	4.651226915	4.509754591	4.48796414	4.243279907	4.513922966	4.530433009	4.778801146	4.403293981	4.529282914	4.729007858	5.15853311	4.743367252	4.395242158	4.350710058	4.728320593	4.312930997	4.672972669	3.828130091	4.756485571	5.275750833	4.425022361	4.681461804	4.767673575	4.466421668	4.086290455	4.97025074	4.39489257	3.768225625	4.631294865	4.347755709	4.521938364	4.372433884	5.083824365	4.007213976	4.308644274	4.184885631
SH3BGRL3	11.95290198	11.36683684	11.809519	11.59856813	11.13261661	12.0695191	11.6909654	11.98663448	9.926782252	12.37357676	11.86310338	12.04596308	11.45642761	10.8623359	10.12661043	11.97706658	11.75799686	10.55589071	11.53650881	11.77004137	11.61060563	11.88966011	12.0688765	11.286916	11.43445618	11.57252607	12.02965154	11.75707804	10.98481861	11.68132711	10.66232991	11.83439013	12.04524057	12.09586153	12.19975246	11.937609	11.67112778	11.82652996	11.9028053	11.81873059	11.53258113	12.31717562	11.35516086	10.90732787	11.69202267	11.88367835	11.53021366	10.89505379	10.71564764
CD52	8.65514668	8.278631087	7.953324372	8.451178405	9.00955375	8.465629051	7.894793992	8.672674378	6.38804173	8.865018932	8.349944477	8.376480614	8.84964085	6.956002794	7.748981137	9.053116177	7.25853153	8.475499918	9.854853739	8.935650485	9.916953142	7.806819514	8.539286036	9.403936761	9.617307152	7.737485129	8.408592781	9.728773652	8.189302768	9.392762347	8.682698144	9.309543382	8.672059478	9.226978339	8.611175789	9.168636161	8.629228757	8.750454502	8.36047178	8.868260211	6.743695343	9.395503149	7.765264951	8.628313034	9.154136216	10.0026425	8.07691702	8.405069641	8.485303215
LIN28A	5.557741805	6.029138073	5.463660565	5.722996238	5.774829679	5.520998065	5.500366826	5.876275712	6.166147909	5.577999921	5.639788478	5.322001151	5.801447376	6.532700019	5.746661209	5.546823002	6.283387116	6.045165896	5.406391616	5.283166936	5.19663139	5.888330966	6.070847155	5.641523265	5.571382903	5.374408055	5.253440687	5.758354173	5.439132487	5.580022623	5.636933444	5.770839488	5.509112688	5.477919795	5.681612892	5.721777075	5.688901343	5.749947867	5.519145748	5.642042766	5.799134954	5.411294778	5.778520346	5.791386786	5.893752199	5.707979176	5.769600791	5.775107078	5.612173223
DHDDS	7.309260537	6.615767017	6.56757364	6.293466737	6.695889244	7.037531538	6.700269842	6.814598111	6.333211868	7.37878341	6.608288442	7.099996238	7.048692072	6.11813901	6.348722347	6.888305786	6.856401401	6.773872042	7.231282276	7.280487749	7.414699428	6.593168375	6.72989204	7.144217433	6.87729696	6.593111713	7.017710146	7.261237272	6.62766546	7.392974935	6.66298623	7.459682004	7.035756255	7.247180445	6.895064426	7.193705821	6.99815422	6.698540203	7.073906684	7.356041928	6.347071984	7.02791966	7.018236521	6.991544249	6.840765152	7.305398968	6.493681771	6.549801703	6.436530211
HMGN2	9.195171225	9.689237043	8.98681907	9.055939389	8.934427141	8.87271461	8.364128509	8.818331252	8.381337651	8.873747955	8.822066432	9.714237236	8.6894223	8.709569244	9.325101878	8.570621485	8.994640364	8.922082478	8.950039131	9.165623769	9.13057072	8.515401479	8.696587566	9.313111382	8.626124314	9.172645722	9.274865804	8.886023797	9.352892736	9.245276764	9.434082106	8.925121298	8.861410685	9.628979668	8.860405028	9.165282723	9.000293029	8.443333998	8.914405845	9.279228273	8.802842024	8.577502013	9.301740245	8.414555824	8.710694732	9.085309388	8.465093919	9.070870242	9.504978848
RPS6KA1	9.358039179	8.624426905	9.909710646	9.231515937	9.399045135	9.835655402	9.276870408	9.425964594	9.998612379	9.221803334	9.861093818	9.479207422	9.62355546	8.548959921	9.637927602	9.606068429	9.771620841	9.675926353	9.226424247	9.117808899	8.623092238	9.076841687	8.083901443	8.644683341	8.931806234	9.962033372	8.92723217	9.115681254	9.42578818	9.21574479	9.730109165	9.045237234	9.129764409	9.3388774	8.33317419	9.180165642	9.170681832	9.075922376	9.630465333	8.863735595	9.120524246	8.962137544	10.14573924	9.76579466	8.792601961	9.304692082	9.710322365	8.639984058	9.663831907
ARID1A	8.47816551	8.070965699	8.565217388	8.487688934	7.494570827	8.579600333	8.674519339	8.044619743	7.606226267	8.515932227	8.597629319	8.543273538	8.583547881	8.669377425	7.756822296	8.371076952	8.454778088	7.522367214	8.323047886	8.416483793	7.878499634	8.005568871	9.010460324	8.90549544	7.88609387	8.584077092	8.569081327	8.607639715	7.839724431	8.161317364	7.437957118	8.202463895	8.839410068	7.899344567	8.13305486	8.505454808	8.405944385	8.019823996	8.662899223	8.304794001	8.018903599	8.335908233	8.040200074	8.056156101	8.073712723	8.204753661	8.41383811	7.663226801	7.70119984
PIGV	6.093781829	5.858695317	6.493186637	6.100617589	5.920090484	6.140094569	5.840994732	5.726906634	5.746213221	5.949926515	6.457169807	5.821923619	5.942069776	6.066130096	5.747860557	6.147961659	6.399543141	6.147912298	6.034818437	6.154373594	5.908281288	5.602059064	5.929650946	5.93358792	6.00773547	6.220113178	6.050969238	6.292615541	5.924755249	5.6962005	5.977165395	5.944498586	6.196401766	5.478473398	6.059306994	5.847820671	5.836870075	5.82669443	6.233611924	5.860715985	5.780546275	5.700206755	6.635438708	6.251885429	5.793757187	5.921560677	6.161244159	5.714158613	6.076489593
ZDHHC18	11.14001248	10.55680761	11.17232007	10.72633521	10.81729764	10.84633255	11.02850573	10.86488314	10.64925541	10.08356568	11.26301927	11.21194799	11.26397447	10.24243172	10.57642334	10.75060017	10.41367531	10.98225301	10.70399279	10.77985038	10.80952617	10.8699639	11.47438699	10.21595448	10.74024409	11.30078628	10.55897837	10.96245602	11.08126903	11.32338852	10.93926408	11.12482416	10.91664642	10.73698197	11.24318415	10.90194029	10.9123621	10.68194172	11.37814639	10.54809601	10.56182608	10.67281949	10.51669372	11.25062342	10.83509926	10.81600785	10.99796186	10.71524596	11.00682119
SFN	6.366144625	6.166518478	6.355986835	6.418815007	6.359974707	6.378176959	6.457678081	6.243060495	5.961630739	6.180288892	6.21439739	6.401095911	6.097862872	6.171549895	6.343638325	6.509450891	6.319634087	6.403282667	5.833783034	6.118301264	5.906056674	6.439125764	5.788470423	5.977769123	6.155909425	6.428887001	6.312108666	6.066313254	6.2006517	5.913277494	6.238577486	6.193827468	6.206404063	6.277155702	6.532052546	6.126727156	6.277752222	6.507987067	6.311038434	6.0687932	6.317529234	6.477475054	6.108443897	6.255817679	6.037558851	6.112704205	6.237382705	5.689865456	6.268845646
NUDC	6.921246306	6.022328018	6.703372189	6.730481436	7.117391833	6.677048267	6.298942291	6.331181429	6.367828638	6.61729056	6.576835832	6.607891048	6.769507069	6.622796408	7.068562961	6.386207999	6.73767141	6.56880227	6.952777322	6.567304158	6.742446164	6.49673019	6.682427149	7.231334432	6.730941277	6.846524902	6.829157233	6.896853526	6.821838684	6.754873743	6.666986981	6.751456308	6.893282364	6.643712653	6.682346237	6.397721891	6.857095998	6.472334237	6.465423542	6.863877446	6.255198329	6.79135926	6.543008685	6.357825272	6.52431035	6.685115131	6.556246544	6.412162139	6.391250277
TRNP1	5.237633176	5.432027878	5.097784286	5.574647687	5.284827065	5.214767925	5.550445488	5.652744116	5.603076745	5.412900581	5.400461505	5.077400556	5.282063836	5.564856898	5.569244307	5.5271325	5.706463346	5.346390099	5.376914688	4.897117756	5.112778801	5.533013484	5.475357416	5.258281354	5.265804735	5.183817386	5.44205027	5.195393986	5.346855904	5.05810092	5.264993734	5.24126195	5.473269123	5.236123125	5.80199938	5.441915061	5.185885807	5.326871615	5.153167445	5.858538918	5.460991002	5.225431052	5.415047603	5.467628434	5.562651077	5.250407001	5.715648057	5.039341291	5.561948178
WDTC1	8.993369042	8.455502316	9.115886002	8.585299089	8.819244925	9.153411941	9.541795568	9.180505161	8.617895066	9.247118425	9.173739803	8.980953291	8.846489322	8.960549167	8.503936106	9.067349668	9.825725209	8.289467764	8.705685958	8.923118351	8.620351063	9.015635046	8.609113344	8.710675081	8.760779935	9.242206651	9.356620011	8.453096523	8.684232502	8.917146506	8.454786872	9.097746197	9.493125665	8.841939265	8.382318077	8.757586963	9.001545983	9.236791292	9.153800637	8.594953839	8.732258636	9.264446752	8.746103612	8.369357587	9.470463638	8.641275299	9.312062951	7.985120816	8.630528433
TMEM222	6.691251732	6.286796457	7.12295103	6.442348368	6.602178142	6.911624862	6.528459119	6.13345002	6.186498154	6.240376322	6.662244171	6.734006765	6.698677434	5.589909517	6.255688904	6.664588339	6.719079394	6.855324372	6.642292474	6.435938661	6.852707609	6.569721666	6.256210993	6.665902742	6.597568741	6.76924958	6.634962231	6.884930388	6.548288189	6.751887556	6.307894936	6.562288198	6.642143492	6.646049845	6.224468674	6.494563747	6.58831147	6.614997567	6.932360662	6.433655603	6.323887778	6.814301601	6.476025764	6.601843656	6.448098152	6.756774153	6.997818988	6.055023709	6.958257457
SYTL1	6.043871865	5.939182643	6.32561262	6.796257303	6.350801766	6.440549093	6.02982658	6.164707792	6.560260172	6.103565235	6.309787462	6.311706469	6.079538495	6.548806037	6.178311068	6.633074267	6.303071953	6.181433915	6.128234308	5.966923708	5.859801297	6.52726067	6.056577853	6.342017004	6.264746108	6.249531166	6.076762437	6.315640072	5.883771933	6.40724909	6.442488599	6.311545448	6.608328152	6.266714208	6.185895483	6.502897707	6.33996428	6.177485084	6.391569022	6.399078263	6.382884936	6.513492562	6.178198441	6.399072133	6.384986849	6.316143814	6.399182596	6.063675185	6.497738567
GPR3	4.359467542	5.253458577	4.554263761	4.734529571	4.624864493	4.649002627	4.66685916	4.180783303	4.702517042	4.266611277	4.700491047	4.327195171	4.642453891	4.430290598	4.45959271	4.369208467	4.496957246	4.736333075	4.109712552	4.35732742	4.249556193	4.780652498	4.78615953	3.967032982	4.319153481	4.538443659	4.430372024	4.4570657	4.741888993	4.241073518	4.54090028	4.435329571	4.759808048	4.651045448	4.752137543	4.228352951	4.398487331	4.389438084	4.636629709	4.530298452	4.81720677	4.201115547	5.003528377	4.787446374	5.004378905	4.524974334	4.877322239	4.8818928	3.864728734
FAM76A	5.338884607	5.031122156	5.014945349	4.888677578	4.804472761	4.902549466	5.024416349	4.616806256	5.187664537	5.201738513	5.342792905	4.986428939	5.265114383	5.150592697	5.052139485	5.271335357	5.410279242	4.734529365	5.507299971	5.115462982	5.480549246	5.283387964	5.422692568	5.374767416	5.192907414	5.323343024	4.93716761	5.693662844	4.535601215	5.154088303	5.050464638	5.190399215	5.51087642	4.712186599	4.966488114	5.556825029	5.339020307	4.918577485	5.276467495	5.47526748	4.772544435	5.218879357	4.878588407	5.174762512	5.079226943	5.080176526	5.223789472	5.027205772	4.731039817
STX12	6.994855091	7.353658235	7.252148413	7.368452908	7.047535665	7.133568546	7.005230817	6.831096611	7.080870376	7.147936047	6.872532482	7.164518604	7.276798438	6.922812212	7.372495128	7.240090796	6.835551226	7.3002696	7.098025334	7.141322608	7.358857475	7.067519869	7.138234765	6.908278997	6.80156253	6.956902442	6.624717046	6.829148521	7.157062077	6.88003897	7.448010787	7.018719076	7.075742393	7.210182314	6.899719148	7.146161397	6.993180705	6.989229988	7.10769216	7.053378726	6.891404275	7.014120785	7.350706282	7.076141655	6.756258024	6.842462662	6.893732853	7.207726929	7.059263088
PPP1R8	5.834630852	5.602822986	5.479459333	5.450291272	5.686342361	5.769844803	5.447653327	5.436421808	5.688676966	5.357409445	5.599647404	5.500276369	5.815410367	5.478908329	6.296566184	5.55258573	5.793865218	5.748224385	5.897812781	5.727299366	5.702354809	5.084299914	5.484303196	6.425107671	5.774984667	5.602415702	6.117112771	6.181711424	6.022487868	5.76498707	5.904385363	5.453341604	5.783602574	5.793632876	5.458016665	5.714590359	6.067421395	5.486273814	5.598350493	5.820406972	5.946745143	5.565243076	5.880844634	5.460641119	5.515408938	6.33316477	5.446935871	5.998732275	5.754876801
THEMIS2	8.513370874	8.045126392	9.118633797	9.147549029	7.933302008	9.059785742	8.942682552	8.633906845	8.60317887	8.71897251	8.908830722	8.747476149	9.230639841	8.038396256	8.350368126	8.927482938	8.914821053	8.488314325	8.583872292	8.483689715	8.56248572	8.494909893	8.369306995	8.262568458	8.211293763	8.921707396	8.349428644	8.578872601	8.772973654	8.81723937	8.201364466	8.719531185	8.69479358	8.89127586	8.543226803	8.779148036	8.573264987	8.711812202	9.048530277	8.215903539	8.122888487	8.238343799	8.83188002	8.755226332	8.315822053	8.419738545	8.687697324	7.962076366	7.973977399
SMPDL3B	5.692891718	6.15112248	5.756088995	5.908733347	5.607678315	5.946918408	5.932879203	5.711868693	6.080858343	5.327767661	5.894922001	5.853142765	5.868448625	5.794533665	5.825930223	5.472193654	6.097817392	5.549603612	5.723073548	5.738058233	5.410210781	6.075348897	6.120877618	5.484672461	6.013079319	5.946305912	5.813349363	5.36847409	5.796117856	5.719681473	5.672155108	5.826495052	5.556352973	5.913468155	5.647560202	5.697308991	5.58389111	6.014085701	5.676696054	5.584073306	5.890526192	5.6075852	5.711496524	5.991008821	5.623650006	5.408065227	6.050928067	5.919460488	5.960700722
XKR8	8.122691681	7.780947997	8.22466488	7.775962559	7.711655842	8.109173717	7.857317108	8.016818997	8.290346555	7.846858754	8.159124214	8.042079984	8.193983836	7.770235399	7.686134796	8.002778454	7.81311446	7.876350382	7.810902441	7.891919394	7.862342518	7.941785182	7.72683327	7.4387765	7.939966085	8.462300437	7.904920302	8.25100471	8.299385236	7.850946697	7.953775413	8.212092752	8.085965451	7.771633635	7.592570295	7.671719541	7.887505767	8.040023273	8.305640967	7.857597791	7.7377434	8.026654633	7.835352682	8.031060048	8.030050113	8.023517998	8.202020516	7.972578269	8.025623193
ATPIF1	8.713929952	9.036848544	8.867490377	8.924638557	8.728067171	8.589403131	8.540493223	8.822973465	9.045799315	8.593552748	8.786240808	8.670573918	8.670060701	8.818155003	8.873470961	8.63346024	8.578955615	8.824227805	8.440775281	8.62995287	8.595458964	8.816462618	8.935237992	8.503825738	9.020955022	8.76420333	8.56680359	8.894431175	8.816070763	8.618902425	8.764138219	8.812363982	8.690926409	8.835219662	9.023617485	8.845563077	8.64832236	8.761918826	8.538243884	8.582479228	9.060073145	8.63229935	8.76378132	8.866638265	8.888271408	8.734526677	8.669327139	8.817459745	8.911220074
SESN2	6.897651149	6.318171786	7.360310886	7.13940443	6.407840203	7.536379203	6.843668266	6.919035517	6.648280662	6.732730537	6.815226332	6.897421825	6.60861027	6.16508502	6.55622397	7.216072338	7.157457655	6.802127016	6.696039997	6.76724884	6.417521755	6.802727662	6.243343545	6.425776017	6.894846714	6.981320863	7.178918737	6.997875483	7.144438244	6.497210707	6.457807439	6.759013257	6.796647348	6.737128074	6.462957017	6.488012822	6.680083258	6.575486043	7.120864491	6.497284909	6.524998955	6.764711767	7.193537242	6.289555006	6.613580747	6.787938717	7.387437845	6.570587555	6.684164428
MED18	6.204302924	5.672583638	6.682159532	6.237759927	6.456696066	6.842613526	6.423333306	6.35802415	6.777351044	6.341744254	6.384786384	6.087652212	6.310188807	5.614092203	6.647311734	6.294395966	6.429458335	6.416481345	6.133053763	6.333171186	6.307490035	6.400202451	5.461214633	6.141670612	6.551968942	6.285262368	6.46623756	6.47494975	6.590118717	6.345195821	6.739312657	6.398003187	6.432381455	6.535837301	5.878322258	6.293601445	6.382581944	6.383822793	6.34097064	6.608130603	6.39143975	6.464286983	6.665261849	6.275274991	5.980588937	6.438611417	6.327113192	6.395184095	6.1788095
PHACTR4	6.416551828	5.65791601	5.383629813	5.532720823	5.961374444	6.218688126	6.849789819	5.885786194	4.701052693	6.954559403	5.758128141	6.406920949	6.374815032	5.859394403	5.292649941	6.562340493	6.035100283	5.215676813	6.806171786	6.625285336	6.537727205	5.686623308	6.722273891	6.398833962	6.02876116	5.524311905	6.78470972	6.4002594	5.696149761	6.21662376	5.263709194	5.676383574	6.152699833	6.515520228	6.031857325	6.404264672	6.381848405	6.050488219	5.96333983	6.583158651	4.861486507	6.475006298	5.321229401	5.592834986	5.80013099	6.169472272	5.672552671	5.412182947	4.861611449
SNHG3	5.558130242	5.309805499	4.698930244	5.191935281	5.575202913	4.833288428	4.367703351	4.453771494	5.186332056	5.619990663	5.22982569	5.199907888	5.107238471	4.547695563	5.493728429	4.854651938	4.704175421	5.039804626	5.104200251	5.081114104	4.824372526	5.18967528	5.322562915	4.987205452	5.492094005	4.936463076	5.238625443	5.029133523	5.447575393	5.721762475	5.614388025	5.161675953	5.291378419	5.164134934	4.559234701	5.103705449	5.113773955	5.080415654	4.959289801	4.887637027	5.112466551	4.9466693	5.084786333	5.116023754	4.600713967	5.316349764	4.855693735	4.905976918	4.887097035
TRNAU1AP	5.135602207	4.716587245	5.834765855	4.983165672	5.615004192	5.89446661	5.022142747	5.808433489	5.768026887	5.732921883	5.302661373	5.431748932	5.48604286	4.422764801	5.226457028	5.868640782	5.48009052	5.410656432	5.23107671	5.674207896	5.831690827	5.104062965	4.551048255	5.217910084	5.322277796	5.410290889	5.473988093	5.47708306	5.384237929	5.226655316	5.722318195	5.46289413	4.911468977	5.790041091	5.403769333	5.598800036	5.387771104	5.243494056	5.28547094	5.076897453	4.960540064	5.379468667	6.049982952	5.050589351	4.940306875	5.599674983	4.608694636	5.144110206	4.681164941
RAB42	4.704771405	5.555616927	4.744589048	5.229467511	4.976957019	4.802111728	4.957539328	4.431697548	5.369220051	4.68351575	4.905172957	4.905429517	5.13288312	5.284798407	5.148809834	4.435758886	4.957523032	4.88672493	4.762706544	4.812033119	4.919385197	5.056104821	5.393473076	4.420257606	4.583833968	4.791530268	4.556376246	4.376307981	5.117215523	4.782594258	5.138765512	4.782849877	4.51925735	4.920880999	4.707579358	4.556493542	4.825587319	5.136386486	4.961271718	4.691208701	4.995988177	4.770048535	5.00990514	4.900227438	5.053840557	4.902409342	4.856095213	5.419466085	4.711489802
GMEB1	6.736163141	6.609341535	6.374410575	6.136441562	6.714461341	6.63650979	6.451970576	6.369051075	6.281533618	6.277108015	6.059571554	6.544132679	6.178439795	6.291362117	6.601571659	6.456783659	6.207329258	6.442094324	6.642285532	6.279616107	6.609591557	5.737533197	6.358380505	6.566901233	6.358433897	6.322666606	6.225303654	6.584480525	6.376238154	6.511034042	6.711924237	6.337442786	6.212322565	6.468804865	6.72254553	6.684777187	6.311458002	6.151814777	6.619215178	6.725345349	5.970336062	6.124876368	6.328291433	6.301885343	5.854326067	6.518212513	6.195649301	6.539512172	6.712369353
YTHDF2	7.062823186	6.311492787	6.692410007	6.494141325	6.934614578	7.003637316	6.271658503	6.6469423	6.000749993	6.899077978	6.803838755	6.76704259	7.137336566	4.974632435	6.389317549	6.483311094	6.292170653	6.437616333	7.110144909	7.084998594	7.102847305	5.880420465	6.224702558	7.16962702	6.532249018	6.747849394	6.929425026	7.202961674	6.864403715	7.132658652	6.798249594	7.042822948	6.586865094	7.245615954	5.759286399	6.596782016	6.608774372	6.369316847	7.058885379	6.766274426	5.965158077	7.081212136	6.920042948	6.485543869	6.217970119	7.438892846	6.36218731	6.697901669	6.68380335
OPRD1	4.351808009	4.656703078	4.141264755	4.2166504	4.114171728	4.286099154	4.474852858	4.40432185	5.381539387	4.114554778	4.617178216	4.085175967	4.791965001	4.414204691	4.230352969	4.32945174	4.722721245	4.620566522	4.228748832	4.187145439	4.130935933	4.705561625	4.37294209	4.539907795	4.252146969	4.385937686	4.263786261	4.339678639	4.163862467	4.774079832	4.407794832	4.191120679	4.077615372	3.901536829	4.389772326	4.405438067	4.183483795	4.683103309	4.441270491	4.484564912	4.986585264	4.499157823	4.523656229	4.65862598	4.620628267	4.082830089	4.52479719	4.5293618	4.529315327
EPB41	10.55525719	10.03804554	10.40846852	10.65879201	11.87766289	11.0340532	11.747994	11.83228799	9.544290129	11.62496364	11.63572753	10.89583198	10.67943886	11.80589843	11.69097424	11.56319592	11.99032785	10.81136431	11.17117252	11.68191395	10.67914642	11.6529514	12.20170277	10.91864445	11.74575166	11.2918494	11.53443576	11.16626439	11.2291179	10.89814236	10.4991156	10.97366812	12.17130021	10.96016619	10.88689495	10.39719609	10.54646931	12.16526693	11.30556527	11.61124244	11.76357376	11.78402712	11.02550779	10.81786088	12.29309468	11.59041081	11.79405487	10.93656192	11.60207402
PTPRU	5.217477492	5.709285894	5.205420999	5.300928539	5.247395319	4.983259195	5.112617992	4.82954584	5.974432183	4.763993404	5.197492383	5.064712179	5.390444906	5.25924142	5.013617779	4.894030232	5.225462679	5.128480077	5.539761815	5.051041784	5.194468768	5.422144732	5.446539655	5.08023623	5.381936043	5.307577166	5.13348561	5.131478792	5.724684749	5.005397884	5.113084623	4.933621596	4.63159262	4.963138975	5.170624992	5.191900803	5.344327607	5.310421405	5.020359945	5.383240874	5.247424874	4.880432236	5.495056334	5.732126944	5.407371378	4.898048042	5.011157287	5.211724203	5.209941305
ZCCHC17	6.049088749	5.393250741	5.952432977	5.838829217	5.507495367	6.466075216	5.719248218	5.564136462	5.266306732	6.029205826	5.163471252	6.367861557	5.42339948	5.858242765	5.678049031	5.746567625	5.588018146	6.20997357	5.939441476	6.101554002	6.326194654	5.717970363	6.510571267	6.340349031	5.866367261	5.720470981	5.725481926	6.279703238	5.648966213	5.635154701	6.037592363	5.75371571	6.036240197	6.158231687	6.232990282	6.176034933	5.483332254	5.36599237	5.521865659	5.516912132	5.783223976	5.930703595	6.128445779	5.969734484	5.328264447	6.194872403	5.67786908	6.001050088	6.072450598
SERINC2	6.130888971	6.06363964	6.418400309	5.882058073	5.900821859	6.64022066	6.772722218	7.436481539	6.199097776	7.871383391	7.043062171	6.806913989	6.458949111	6.423295472	5.349113276	6.562946693	7.085063774	5.365876266	5.99700224	6.107074807	6.136950447	6.803702896	5.992456329	5.613761367	6.31830669	5.894928568	6.918853049	5.509332124	6.283970613	5.991589227	5.694845323	6.407568858	6.437128251	7.03011395	6.50985122	6.409680065	6.473919741	6.91530791	5.849359951	6.005128511	6.475839786	6.491101252	6.013474834	5.719065916	6.355408768	6.328238831	6.145735349	5.722020552	5.681781656
LINC01225	5.093543778	5.813390859	5.485034875	5.480758528	5.467996895	5.141864379	5.254931576	4.954218768	5.987473421	5.119034034	5.248657694	5.411470128	5.362565379	5.384244781	5.486813422	5.012560094	5.500239527	5.2693473	5.391622773	5.064687678	5.213923708	5.364566047	5.366831777	5.399281315	4.881482475	5.426166585	5.113759491	5.320926258	5.20372721	5.433626316	5.62501527	5.022948013	4.974404611	4.799541909	5.148074033	5.311970964	5.655789242	5.28668085	4.946675814	5.579751198	5.749511538	5.688912012	5.098736513	5.719496927	5.293345349	5.03678819	5.116921043	5.674952015	5.39120543
TINAGL1	4.072031335	5.328783931	4.657740398	4.593040456	4.693178838	4.565728035	4.670167271	4.449984612	5.088582358	4.262456772	4.766183926	4.480146867	5.046318041	4.97442947	4.695688569	4.490689688	4.613134662	4.523827772	4.524149269	4.602575186	4.500001556	4.684136813	4.97497826	4.046542531	4.944441839	4.317429314	4.550301627	4.433617021	4.496382407	4.329092547	4.503237371	4.171056127	4.496649499	4.289006702	4.874565206	4.520478049	4.337155284	4.765495433	4.51233153	4.72045449	4.867479725	4.670224877	4.623987621	4.994693963	4.68335565	4.227648844	4.572476573	4.795369085	4.936527686
HCRTR1	5.116830166	5.749558593	4.935169187	5.618487557	5.400992236	5.082290053	5.055510004	5.393120833	5.624716154	4.944943997	5.080484945	5.076860602	5.187066734	4.99413121	5.457143875	4.878556884	5.274437874	5.289653076	5.027655473	4.713257495	4.694963571	5.214976123	5.101014998	4.983176112	5.140418684	5.108505952	4.591661927	4.915426909	5.215468568	4.861999455	5.069936467	4.844936729	5.028540967	5.078041977	5.417046019	4.924992226	4.929129346	5.332494171	5.032403622	5.005718083	5.193954067	4.990723853	4.935424155	5.221767055	5.321993034	4.478204524	5.107778986	5.136236581	4.885730627
KHDRBS1	7.911854226	7.182885772	7.700461097	7.185714195	7.840203002	7.82875177	7.769421211	7.613759906	7.718038951	7.804479358	7.464565069	7.720040365	7.713392808	7.76061377	7.867789727	7.65734244	7.458104428	7.773729508	7.993049027	7.894292389	8.039186813	7.522819877	7.707715732	8.15813983	7.525203441	7.565005592	7.553504617	7.907583221	7.600968096	7.829478095	8.125375946	7.764129915	7.925230252	7.722031708	7.337780583	7.699409254	7.779896957	7.482222157	7.878229913	7.771558884	7.402441438	7.82511096	7.96543114	7.599116722	7.357570528	8.013700064	7.504098489	7.601086811	7.868998843
TMEM39B	5.997592126	5.289229089	6.19766335	5.065631593	6.016887841	6.339510924	5.979793593	6.235307387	5.611505417	6.597766605	6.232981209	6.05525678	5.967675261	4.773812897	5.449701057	6.329226981	5.940736379	5.230956845	6.044241849	6.208287205	6.352041944	6.230514516	6.538328795	6.193040863	5.450461316	5.763205679	6.547015589	6.091335948	5.844782852	6.099501598	5.729612757	6.015996524	6.477989686	6.453313216	6.159447163	6.356194163	5.964030041	6.00734625	6.430520442	6.333704055	5.749092267	6.197707888	5.493618744	5.868643797	6.065901897	6.537371037	5.914892934	5.656481492	5.736913139
KPNA6	7.424572029	6.795404066	7.271151097	7.041643111	7.404469724	7.343922506	7.297658255	7.129006088	7.080259168	7.437626745	7.33134123	7.030769667	7.264549408	6.54560331	7.197316595	7.526955263	7.550859726	7.399899425	7.371122961	7.328403341	7.362036242	7.141987983	7.275669714	7.640918875	6.964172592	7.096472118	7.681486253	7.10711313	7.088231985	7.224540359	7.031976761	7.14033146	7.423852743	7.463101497	6.710397834	7.270772955	7.020319925	7.097227311	7.416561879	7.236468853	7.011824234	7.211076563	7.749694227	7.094731224	7.241596848	7.477674655	7.173409058	7.277603541	7.241118336
TXLNA	6.373159078	5.681309197	5.40293164	5.67385445	5.607987078	5.634583529	4.979726444	5.701140919	5.427980425	5.989282402	5.882005442	5.449690479	5.865704013	5.696158359	5.763861336	5.484800158	5.344300107	5.41921801	6.305534793	6.079755434	6.01740755	5.092768753	5.283893486	6.678871317	5.682579958	5.633487179	6.39470669	6.347811523	5.636049603	5.868623263	5.662801674	5.831183613	5.964635236	5.860987391	5.427968281	5.667148475	5.878910434	5.288181602	5.847747376	5.497740394	5.480521636	5.73763036	5.355434041	5.582730504	5.444692278	6.207320469	5.175417367	5.992758585	5.616200732
CCDC28B	5.557327668	5.803938843	5.477213284	5.892086025	5.766606549	5.688948071	5.42752168	5.370885451	5.96179057	5.189994779	5.597831152	5.271697822	5.583484642	5.187361891	5.827792166	5.160619303	6.06115724	5.652489537	5.592955398	5.718945553	5.576228059	5.56518368	5.853734632	6.054659626	5.515309552	5.532291354	5.538811638	6.03139934	5.651767345	5.428208848	5.651172269	5.616895526	5.713310573	5.281384194	5.503905301	5.713313929	5.671674304	5.768347601	5.610527347	5.620149783	5.65265288	5.486759912	5.515742061	5.622776081	5.497122854	5.615549044	5.598589252	5.590182693	5.96138045
IQCC	5.158138443	6.016619246	5.10229036	5.446198619	5.596901985	5.335747574	5.596506447	5.430339352	5.592847415	4.965254272	5.573225686	5.241442356	5.632763618	5.548399911	6.059368723	4.956556599	5.787349718	5.647325349	5.361686544	5.430378788	5.209255079	5.455510594	5.417527163	5.499113652	5.493086564	5.322963059	5.396157381	5.163062113	5.357546501	5.231685703	5.349284334	5.281097754	5.377197686	5.284127962	5.331390712	5.362881029	5.689658184	5.421293372	5.456832654	5.636949481	5.385312116	5.237923855	5.560188323	5.425251125	5.268504022	5.224651192	5.373786489	5.616456411	5.199575451
DCDC2B	4.805953713	5.322271607	5.249815841	5.156607607	5.224261104	4.890555971	4.926090005	5.213145761	5.535605842	4.1645875	5.280611922	4.569037623	5.03837616	5.459562194	5.302013269	5.181550232	4.725499297	4.816354214	4.622230489	4.750562963	4.479536304	5.276974455	5.500807605	4.617632132	5.044492177	5.203778729	4.643196396	4.803157851	4.809267771	4.806693768	5.350058227	4.922142653	5.085115656	4.473753058	5.516178288	4.880027289	5.06718749	5.348535014	5.089934036	4.912535154	5.021935093	4.858274925	5.232825938	5.422164499	5.347973951	5.098538632	5.078846935	5.174044558	5.305364314
EIF3I	6.979332732	5.921303519	5.969252917	5.819820269	6.566850729	6.349284874	5.920182187	6.278817655	6.310298384	6.781628157	6.24166056	6.385745252	6.386948663	5.599185069	6.103032426	6.696036388	5.67211377	6.37212643	6.633710662	6.652088266	6.793365169	6.242294472	5.662635456	6.869763261	6.296237505	6.061647734	6.872314913	6.68998891	6.431181056	6.38515015	6.308149019	6.636673293	6.651660611	6.916296988	5.239160154	6.625891407	6.161421013	6.329451329	6.54517153	5.885363848	5.663717159	6.665538582	6.63901219	5.803938942	6.152969158	7.023394644	5.871420524	6.286336091	6.263709624
FAM167B	6.908025052	7.371023493	6.685681297	6.996080786	6.817627688	6.652282952	6.666682683	6.750052685	7.260308688	6.341284398	7.077542847	6.385321991	6.671986726	7.074368852	7.050772168	6.654343975	6.975776525	6.967286163	6.651773694	6.499680835	6.308576093	7.092144818	7.19689864	6.678103636	7.11915581	6.51695492	6.983494671	6.66682222	6.961385484	6.578685602	6.85099666	6.633647256	6.845511203	6.682835712	7.106896753	6.685092134	6.80150678	6.584336692	6.711275529	6.783072169	7.129595893	6.582622557	6.746063519	7.015972032	7.267113851	6.851570252	6.959675932	7.270148299	6.631225802
LCK	8.457707886	5.656690204	6.614445879	6.689056669	7.327088104	6.01156459	7.063222252	7.027895707	6.405478059	7.908822203	7.255688616	6.687348984	7.021313306	6.426204472	6.787204424	7.159001453	6.253813157	7.649877145	8.39517481	8.080428992	7.928897834	6.383258412	7.574588908	8.297027216	8.10342965	7.42192459	7.946190236	8.808101821	6.804811761	7.810741459	6.958728549	8.052017062	8.024705475	7.355508512	7.038358743	7.460227522	8.396884336	6.666054385	7.431444298	7.612403518	6.332011409	8.194091178	6.531875793	6.97981583	8.030136688	8.404982877	7.618352677	6.698787421	7.582820415
HDAC1	8.40385162	7.954142251	8.104166011	7.924379501	8.414010569	8.304844402	7.899899443	8.117102464	7.690606234	8.145832507	7.825726567	7.951461348	7.876476853	8.0039447	8.30574922	7.985394992	7.672088621	8.444101791	7.916455906	8.302025405	8.283173861	7.773337544	8.169575796	8.747482295	8.057727038	7.969051302	7.703517832	8.429659327	8.291668304	8.085323167	8.53798308	8.113920332	7.985053915	8.23555632	8.24823104	8.233735811	8.001008326	7.755536253	8.144740228	7.963115685	7.935048118	8.256625504	8.439276582	7.995597413	7.329066261	8.220503504	7.867040858	8.128014308	8.307382607
RBBP4	7.266357351	6.790322741	6.688733517	6.302742523	6.947022784	6.867442302	6.282197916	6.840173318	6.581866704	6.968470457	6.532603005	6.941028347	6.758236026	6.236828362	6.93060985	6.74670682	6.569026841	6.561175818	7.215541887	6.92810682	7.183545279	6.037736624	6.373784896	7.39074494	6.543523358	6.797036694	6.968573111	7.099277654	6.75541217	6.89205878	6.92786728	7.114192067	7.165662867	6.989023434	6.550190639	6.84785574	6.83157583	6.447496572	6.935445468	6.883090252	6.704144913	6.797656876	6.85705631	6.655514673	6.6264589	7.297096506	6.552720101	6.676377871	6.716144685
KIAA1522	5.029539995	5.313146127	5.237256942	5.546540901	5.350870138	5.260062697	5.171301276	4.707589679	6.006866209	5.315918077	5.68693956	4.94229453	5.354305349	5.478431799	5.099931409	4.644900916	5.520158371	5.624984045	4.985527371	5.275303129	5.188679388	5.487334548	5.619763478	4.742094346	4.999679561	5.230799011	5.26450073	5.031576696	5.309625672	5.126147208	4.798981353	5.279083287	4.975568998	5.211832312	5.471829613	4.713531675	5.584017089	5.700031135	5.064727308	5.652042628	5.575151891	5.14732419	5.002962968	5.463292867	5.404980539	5.202727077	5.677095057	5.614649193	5.091621815
S100PBP	7.045921934	6.792540005	7.237604878	6.952270862	7.14376388	7.227168475	6.36060359	7.063980735	6.830417042	7.428167947	6.513815769	7.38084415	7.084237457	6.902190619	6.829431253	7.219084452	7.022965448	7.243863438	7.173902174	7.311704668	7.186593966	6.150562949	6.944968921	7.160441119	6.642624984	7.198149746	7.175601781	7.34673852	6.82339941	7.202426229	6.993273753	7.299861854	6.905494981	7.238248302	7.319579653	7.578203597	7.204637856	6.771303071	6.647217517	7.145534483	7.006121958	6.520077301	7.348383861	7.227447461	6.577366012	7.060143255	7.079256571	6.696782705	7.263047792
HPCA	6.172617036	6.078655102	6.317447808	6.099810567	6.210450483	6.137716016	6.298174049	6.205212759	6.709107693	6.223319896	6.227872962	6.032487869	5.763157648	6.796953943	6.15900592	6.285366375	6.037211283	6.118885641	6.030466936	5.610807796	5.869513269	5.918042035	6.102627404	5.93348878	5.965810789	6.113088916	6.337580119	5.522180049	6.10155833	5.933673098	6.356322736	5.898249216	6.076240515	5.964423191	6.049456069	5.907060459	5.717935232	6.128871301	6.052057208	6.127222787	6.423906202	6.299852354	6.028183462	6.192821801	6.347975032	5.921653377	6.289542905	6.115589981	6.120673261
ADC	4.163742104	4.843749243	4.197338795	4.304141701	4.131468744	4.334608824	3.648084009	3.986676743	4.511320033	3.849248741	4.263610203	3.949727523	4.127659216	4.011417346	3.737982032	3.843023741	4.003904908	4.141439242	4.313632337	4.362704086	4.371199951	4.072173502	4.535034926	4.73120901	4.573409234	4.610231858	4.027994218	4.216573437	4.05939117	4.562028793	3.92708972	4.340134387	4.252530745	4.619857042	4.81458628	3.868280184	4.383699942	4.079537356	4.535463935	4.442196858	4.136654649	4.270653349	3.930049333	4.599636849	3.996513658	4.014200827	4.308113458	4.207443209	4.504054348
ZNF362	7.026072712	6.590678643	7.008462989	6.898262965	6.947587805	7.12824611	6.595766597	6.690154458	6.750779554	7.335076812	7.293982348	7.156447753	7.020574439	6.793375687	6.882473739	7.214981606	7.172288018	6.670296529	6.986800499	7.01982213	6.795924707	7.143931994	7.055054335	7.028331702	6.687958257	6.971538204	7.182899104	6.953509015	6.529122269	6.877954994	6.830360462	7.070253799	7.3278681	6.997192922	7.529968555	6.95975021	7.071931695	7.122350286	7.063887612	6.826631691	6.606821988	7.209837068	6.841863944	6.880015235	6.945761639	7.14895394	7.003512079	6.52091021	6.441443882
ZSCAN20	5.029589869	5.405247307	5.026003798	5.068731872	5.423413458	4.759893464	5.216000083	5.726868706	5.544360416	5.318066668	5.422895274	5.087752229	5.146352697	4.843894702	5.211770536	5.080076796	5.424859156	5.233895079	5.244753606	5.109149481	5.120019503	5.151079423	5.495263888	5.063778358	5.317415098	5.071891772	5.332665162	5.241571682	5.329541387	4.944981518	4.666808137	5.291059238	5.06510086	5.081042079	5.026281461	4.878147574	5.154351805	5.411145403	5.261015264	5.302924465	5.122487106	5.187324886	5.116273833	5.203876685	5.287894818	5.056306954	5.658924575	5.37479978	5.157672749
HMGB4	3.357913576	4.015274157	3.747822151	3.436572655	3.516050212	3.380797525	3.632190278	3.638196919	4.119513951	3.439885276	3.824856313	3.344530657	3.595012477	4.098489319	3.640274067	3.306606888	3.520332728	3.689893602	3.567161156	3.636884669	3.511280094	3.628322825	3.511888711	3.331859061	3.530420745	3.293242196	3.442472527	3.504240241	3.680077677	3.341265935	3.622503646	3.096015208	3.755701069	3.466383828	3.886650981	3.795972749	3.261495258	3.357024517	3.20142639	3.516969703	3.427378964	3.251381133	3.957240407	3.610756441	3.734708483	3.517164274	3.373155626	3.757011694	3.535390603
C1orf94	4.6284669	5.370690067	5.140637581	5.025532968	5.15378425	5.241198948	5.096886751	5.108845695	5.616536841	4.753275213	4.828373603	4.970029422	4.885636986	5.474649278	5.094449516	4.826129001	5.47950929	4.961816353	4.472384814	4.790231649	4.833357152	5.07438192	5.187739886	4.777945743	5.037525841	4.99406887	4.778368043	5.16736378	4.882256077	4.81638488	5.011440551	4.559169688	5.062164089	4.489695234	5.314029293	4.82163659	5.208286908	5.29755429	4.594645349	4.856173975	4.993755488	5.143125955	5.162575265	5.111837074	4.927293487	5.199004589	5.369499903	5.175199267	4.979002783
GJB5	4.386522992	4.918378125	4.755221543	4.846843359	5.059677332	4.579486513	4.938166951	4.584596361	5.33345457	4.812634356	4.815135723	4.747426874	4.867830063	5.356605773	4.691218074	4.478692238	4.849686754	4.805312485	4.438756833	4.534184244	4.750222321	4.915319491	5.011309335	4.440748039	5.039481696	4.678072142	4.667220388	4.607041848	4.724678401	4.62128415	5.087566755	4.516816575	4.594993007	4.716366191	4.748169197	4.840203386	4.75283397	4.7968208	4.596072231	4.706364272	4.872402189	4.490344731	4.85456206	5.016521145	4.761188213	4.717438278	4.769942538	4.925173919	4.744023565
GJB4	4.265068873	4.935965688	4.546231775	4.636327459	4.687165596	4.09009594	4.61896189	4.727693965	4.561134788	4.109134971	4.417048208	4.212029799	4.575355162	4.41760545	4.494737441	4.409474586	4.314740193	4.416018413	4.174355192	4.434696812	4.397879841	4.356490658	4.73922488	4.258472297	4.392212985	4.687698925	4.510438587	4.006766073	4.647213454	4.554000214	4.343690233	4.130141299	4.369163328	4.224269201	4.647205218	4.134111356	4.49977729	4.773702549	4.490867398	4.666040078	4.701388644	4.264732366	4.586095078	4.60463229	4.389446225	4.489023754	4.434290092	4.880624112	4.538399254
GJB3	3.599528571	4.154318735	3.282697211	3.985797388	4.113182415	3.504154755	3.479368295	3.973786251	4.401210256	3.740844397	3.80724023	3.771553847	3.797338555	3.767177702	3.628992012	3.664129101	4.16023675	3.649848646	3.512150656	3.565848058	3.668619821	3.740153071	3.830724957	3.172139508	3.513625203	3.343862612	3.29307854	3.56735778	3.550707688	3.395523938	3.910657826	3.739433085	4.043134615	3.605281465	3.443033446	3.524792647	3.734865982	3.929505032	3.492176051	3.475080909	3.708382357	3.234108724	3.581841311	3.794474073	3.961819002	3.694159975	3.315846094	3.506242681	3.377009645
GJA4	6.0645178	6.54641667	6.207043523	6.250854114	6.056804886	6.210669709	6.25086134	6.262977708	6.632389996	6.010384513	6.322528671	6.036752815	6.43368489	6.34493938	6.1017574	5.885418312	6.116098655	5.82258075	5.903096489	5.778397923	5.929860309	6.661458781	6.752396981	6.053525229	6.232397943	6.167170039	6.080693123	5.845592364	5.932684693	5.959570787	6.047743161	6.018368807	6.027780656	6.08387191	6.512004614	6.068768767	6.069997744	6.223632031	5.998755169	6.242780443	6.283064749	6.079906605	6.118736758	6.284748854	6.421206423	5.681640127	6.431633538	6.247303172	5.665204479
ZMYM1	4.937536361	4.639996418	4.570502553	4.91902724	4.882939925	4.93946811	4.672770831	4.500179947	4.565568608	5.072211618	4.775169988	4.56362339	5.173860249	4.363955193	4.359774623	4.932404279	4.648443605	4.706779811	5.701509847	5.439283431	5.698969867	4.558632894	5.288602377	5.36561947	4.982856265	4.422971731	5.028535066	5.327297022	4.70789958	5.251945366	4.64008868	4.998987011	4.746488181	5.227628575	4.672976444	4.947226342	5.415000523	4.614451945	4.752170728	5.119994182	4.244446153	4.992427889	5.126810009	4.190775512	4.706385352	5.376604875	4.672237673	4.880137928	5.011534733
ZMYM4	6.424011703	6.181642885	5.875110939	5.85121232	6.430468504	6.302928229	6.009318645	6.165248982	5.657933668	6.672876878	5.723696978	6.310909781	6.333974372	6.263425671	6.190237786	6.084279636	6.041589809	6.034953911	6.310921704	6.423573622	6.506510012	5.651144781	7.125760289	7.318401859	6.162829233	6.286002534	6.451644404	6.615685982	6.32816746	6.195446104	5.906437866	6.383521712	6.86018259	6.408409954	6.590455247	6.404418529	6.640374034	6.091108795	6.111019745	6.615655902	5.872996821	6.170707043	6.169998226	5.903724386	6.028576881	6.762622206	5.568962499	6.014552109	5.708399724
NCDN	6.351393814	6.870046237	6.410971048	6.739784214	6.432477801	5.966286728	6.598336067	6.596846948	6.720278916	6.62384187	6.549233205	6.650218541	6.557853031	6.509305542	6.424631611	6.500621026	6.313266138	6.258281786	6.403809762	6.237430556	6.068377301	6.6102518	6.823494458	6.548579825	6.769960289	6.490959917	6.459303533	6.061862767	6.257613574	6.654972041	6.35160032	6.391152974	6.613972306	6.270976363	6.360097048	6.508243676	6.181693683	6.308561512	6.269195894	6.749853678	6.665558098	6.35017588	6.600253335	6.580780247	6.726122096	6.50676991	6.462795552	6.46500633	6.016151465
TFAP2E	5.201534826	5.831704935	5.397394709	5.928019687	5.660958953	5.594410378	5.512665364	5.633981321	5.661186377	5.156620105	5.78586759	5.419320769	6.118794887	5.406665129	5.521251052	5.156003894	5.664411368	5.773139811	5.359319004	5.740397585	5.359496631	5.898057733	5.388700274	5.348491385	5.661708957	5.617715523	5.619497302	5.464455636	5.668621011	5.444058935	5.426884335	5.644663099	5.194142892	5.676150354	4.953183232	5.157276767	5.475146112	6.169173586	5.558744402	5.632093848	5.699166591	5.579809767	5.678546306	5.647593248	5.674289912	5.293882467	6.031210349	5.553423056	5.708052557
AGO4	8.920756998	9.053472032	9.601767955	9.295621398	9.006739369	9.420717125	8.902634288	9.015431898	9.281505886	8.393271169	9.419649573	9.429091394	9.566130358	9.327795478	9.207397034	9.237553969	8.814851935	9.476542767	8.401908897	8.77292031	8.208845181	8.988208365	9.102543631	8.927298823	8.400046059	9.477286421	8.216112906	8.856880361	9.093872236	8.550270152	9.441551402	8.54187968	9.163714161	8.815537311	9.106369805	9.28582042	8.744525304	8.873724116	9.201921088	7.967348176	9.382721774	8.615033725	9.566725447	9.265966509	8.191673135	8.861895556	9.278754428	8.518383983	9.591965693
AGO1	7.722481951	7.271579433	7.532711907	7.582141867	7.136599268	7.586137123	7.073124958	7.217034413	6.874785625	8.043218238	8.083510816	7.847508928	7.859696575	7.046606808	6.815231415	7.84744986	7.252998849	6.985902636	7.263141375	7.590844111	7.060456316	7.050153221	7.639395915	7.653029275	7.739050649	7.894984337	7.353405313	7.830944442	6.743965854	7.575909077	6.896940808	7.824336007	8.463174854	7.552151578	7.577291437	7.797839109	7.352395603	7.673249113	8.193917983	7.200948729	6.736583192	7.580470436	7.461448222	7.295392567	7.325968976	7.332087645	7.455109449	6.704369114	7.287047798
AGO3	6.975291286	6.928547019	6.943389333	6.669669695	6.761849859	7.092070761	6.701979649	6.995764822	6.030022995	7.179085995	6.982016023	7.575786311	7.277105744	6.828840753	6.14158128	6.865109389	6.301156354	6.911379735	7.232021074	7.310617219	7.611639251	6.866527342	7.356644456	6.776036981	7.321595098	7.452623956	7.228794182	7.271452342	6.34798368	7.671216344	6.629950536	7.430528098	7.311956002	7.334978509	7.371828081	7.144698225	7.518052431	7.156347603	7.636113899	6.968259854	6.415969172	7.02552773	6.814775871	6.746868036	6.980319077	7.062776094	6.997828634	5.925984918	7.015731676
TEKT2	4.770475774	5.435119827	4.778270878	4.958719612	4.783619359	4.524411031	4.301932218	4.473524426	5.120318256	4.880019346	4.647094192	4.382318473	4.747609623	4.896927508	5.017116958	4.865249311	4.873122084	4.821627735	4.789475637	4.53959476	4.145202495	5.307593008	5.197124135	4.469752223	4.643599156	4.759410555	4.489972506	4.478966943	4.85959649	4.42417039	4.950696672	4.583928973	4.733975124	4.977567035	5.404975733	5.062599568	4.799194157	4.844143519	4.762720329	5.133940682	5.356537403	4.677454484	5.180827152	5.207270119	4.909927042	4.665850167	5.049253972	5.081288216	5.333057599
ADPRHL2	5.983125738	5.799216196	5.859691362	5.8031956	5.641845592	5.958807743	6.119022632	5.751586962	5.779356871	5.401745269	5.934647869	5.540005501	5.760730301	6.098109209	6.316775108	5.839595753	5.459249493	5.74967377	6.293499153	5.588566421	5.93009293	6.109126839	5.894525265	5.682312799	5.752818252	5.777667083	6.220373013	5.684236034	5.877779236	5.9821212	5.920999993	5.854501187	6.148769811	5.687579974	6.0741132	5.914761484	6.177415432	5.693254997	5.752841726	5.979734467	6.247107847	6.09287164	5.566208184	5.89512093	5.974578437	5.945481344	5.958589795	5.993076764	5.949325983
MAP7D1	8.732376444	8.612707785	8.722844628	9.28629054	8.803060567	8.674354143	8.662460853	8.905004893	9.205475888	8.681726976	8.781785617	8.552101963	8.636904799	9.009794112	9.168092873	8.830483486	9.010998396	8.638987009	8.673942524	8.516774384	8.03733631	8.869038674	8.716578035	8.599012266	8.994198469	8.613575239	8.683826582	8.787198644	8.677075158	8.616838555	9.048038463	8.723149707	8.706232303	8.663268612	8.918904171	8.652199346	8.658354783	8.914467801	8.698963405	8.733211492	8.97518561	8.983078234	8.727737064	8.711864283	9.182937283	8.620294228	8.829822108	8.786883589	8.649657359
THRAP3	8.935333954	8.448450586	8.802981907	8.112948021	8.40561387	8.453877973	8.650545833	8.298202442	8.7370478	8.384073602	8.743580304	8.674330434	8.747576434	9.110346939	8.807970292	8.505421733	8.339869978	8.617079657	8.611648705	8.500026851	8.54081954	8.066688695	8.94741248	9.154765893	8.226604608	8.910140843	8.560137117	8.82839956	8.541140229	8.197248195	8.700952823	8.215857486	8.736604557	8.015088488	8.442626792	8.582575472	8.311359601	8.334497805	8.735129991	8.391842083	9.093151883	8.473951689	8.775499467	8.446713675	8.312513797	8.739267636	8.650304453	8.574119511	9.056949388
MIR6732	7.500533016	6.758542964	7.422775963	7.411006231	6.851089621	7.603137658	7.370731035	6.881739082	6.667968228	7.463604444	6.975358641	7.36295311	7.067014294	6.802691972	6.804425198	7.755674178	7.91289774	6.877834736	7.109489709	7.551037925	7.357078496	7.243454251	6.708271941	6.941337272	7.094862154	6.898700094	8.385487098	7.183463198	7.623676348	7.737517003	7.129362422	7.363990205	7.037937326	7.198118414	6.576073134	7.427060231	7.465401868	7.232475238	7.66079992	6.830860713	6.97532855	7.284475932	7.028737557	6.526293384	7.534601989	7.127291125	7.374089211	7.124488793	6.595439728
DNALI1	6.656284099	7.291812312	7.029165377	7.481660507	7.011480818	7.170983567	7.05449883	6.999484476	7.524781411	6.703496393	7.138957795	7.051218402	7.054323276	7.460782832	7.462847587	7.15872632	7.196292644	7.18375349	6.78970875	6.683034647	6.410348088	7.450164134	6.908745439	6.893221066	7.202116947	6.802051856	7.101312742	6.916025218	7.151231511	7.030053651	7.100791769	7.114516494	6.334652875	6.8322195	7.04698325	6.675093555	7.055834164	7.009127422	6.935142743	7.046983916	7.355088386	7.150546215	6.85577575	7.046533872	7.316467437	6.866528568	7.263850147	7.008629511	6.791909176
CDCA8	4.38654562	4.199957448	4.187493136	3.660505738	4.101826795	3.748913902	4.208577011	4.039591968	3.719185747	3.982876192	3.856737155	4.269670749	3.542229186	3.875841949	3.979529166	3.736937079	3.785196312	4.018511268	3.861641073	4.037971667	4.090098686	4.081435326	4.108380243	4.290837977	4.403042199	3.796941372	4.914584953	4.12410206	3.957365297	4.436669356	3.841928999	4.729384044	4.052612658	4.113381476	3.540451482	4.086959026	3.420633996	3.61718685	4.474400363	3.970065067	4.545043763	3.957601672	3.682708858	3.522813293	3.76814989	3.984404029	4.316008017	4.074234089	4.429591141
MANEAL	5.752795697	6.131172448	5.866936849	6.001716741	5.642814672	5.677792213	6.14304855	5.769939109	6.684374632	5.996918049	6.156128145	5.696304839	6.041781287	6.148056805	6.011641192	5.712742767	6.056234176	5.649664704	5.743005484	5.60480985	5.341392996	5.913643088	5.85748019	5.903906019	5.572583663	5.73280712	5.741568102	5.744403863	5.899855109	5.730602913	5.863800616	5.891451373	5.835536095	5.796290876	5.515128089	5.666426868	6.171776639	5.701062743	5.620192189	6.08872355	5.879167405	5.843367702	6.062151734	6.038218563	6.207532724	5.614040852	5.921306334	6.142299519	5.437288042
C1orf122	6.294499177	6.048861164	6.617670241	6.399854064	6.442039256	6.490948413	6.176003879	6.013484887	6.884645286	5.907249559	6.335326152	6.076668994	6.078337984	6.54320733	6.208486369	6.510804483	6.624313331	6.444560349	5.835651258	6.159257283	6.0126496	6.51272877	6.109909702	6.211045214	6.531765044	6.09568434	6.741477479	6.055133462	5.869906591	6.384546634	6.260266185	6.100643252	6.08466519	6.274548494	5.857765681	6.310665198	6.403880217	6.459664246	6.074952845	6.258660915	6.652720159	6.155107117	6.163155654	6.556268415	6.248816336	6.061932625	6.196611131	6.536978036	6.090979462
yeast	5.566596439	5.152034893	5.439269225	4.652184573	5.118467936	5.140670966	4.610092373	4.850645548	4.146113685	5.920070942	5.237565785	5.73757786	5.546234955	4.80956051	4.786918377	5.384136989	4.245499031	5.335899921	5.422133694	5.915206594	6.160396647	4.366028667	5.367308495	5.380372281	5.106294237	5.208001362	5.278954021	5.742718143	5.241154859	5.241363941	5.333940124	5.478169831	5.512049478	5.82377762	5.531680817	5.334968146	5.161805866	4.944111589	5.397912734	5.33768886	4.581284496	5.264393632	5.023737436	4.846805492	4.994418354	5.605153372	4.824139508	5.258217797	4.62458442
AKIRIN1	7.926436804	7.708564541	8.065869693	8.21665336	7.725693372	8.037143235	7.849502078	7.9781293	8.388353958	7.877701364	8.058707551	8.197104482	8.192968348	8.056708984	8.382938089	8.164465203	8.054735132	8.246585642	7.853597491	7.835117961	7.80895534	8.026946011	7.958097766	7.903754445	8.008610876	7.933780778	7.922795883	8.031640465	8.198067142	7.836952879	8.397304088	7.69225483	7.718503193	7.855629583	7.943479836	8.19285731	7.749616592	8.211131683	7.942738205	7.777986464	8.154472335	8.083187133	8.071636989	8.011131006	8.278303685	7.988153832	8.039028301	7.90178345	8.132032432
NDUFS5	6.39837303	5.858361062	6.539730583	6.063969547	6.073964525	6.819637478	6.067479824	6.509388307	6.03569552	6.688605474	6.240507054	6.62239316	6.255044711	6.373255478	6.080996229	6.723499822	5.606250331	6.444732082	6.453508778	6.502811171	7.043444713	6.178480068	6.096838185	6.139595067	6.43665881	6.127304509	6.243762641	6.27587158	6.199083693	6.534794079	6.460110009	6.630529322	6.758892319	7.025826431	6.192806754	7.039367565	6.223767823	6.440080637	6.375897183	6.423321892	6.031221794	6.990691311	6.665556363	6.469827354	6.45407509	6.780975622	5.896844474	6.20178143	6.474399992
KIAA0754	7.712047393	7.538444015	8.401592689	8.54660943	7.56165026	8.471378525	8.231884445	7.908112485	7.764850842	7.878988241	7.896297292	7.213421688	7.758421884	7.228431636	7.610409068	8.471123958	8.118289381	8.083286324	7.689787199	7.697791508	7.407397831	8.068930112	8.390244543	7.99102379	7.338976525	7.66402827	7.255391697	8.146152073	8.489849185	7.584457815	8.065258835	7.364416965	8.090789881	7.991130043	7.712926814	8.202198572	8.243789947	7.404219577	8.234136506	7.555733699	7.587529865	7.380361314	8.632641713	8.140900587	7.259909166	7.917098327	7.887356365	7.872625381	7.314517418
BMP8A	5.240729619	5.172991134	4.454601022	5.143986627	4.757579435	4.726805836	4.796643586	5.06581202	4.51123038	5.062121588	4.759032566	5.042566987	4.803138829	4.882166596	4.848083717	4.669319137	5.442234199	4.754462044	4.888564155	4.587769048	4.252629488	4.708539599	5.150282482	4.470120018	4.210166406	4.642155614	5.073512197	4.341696348	4.485486872	4.91321156	4.848132442	4.350031375	4.624932635	4.612548517	4.977512272	5.121442456	4.751686452	4.853302035	4.40730213	4.854245206	5.093579561	4.866384335	5.101516654	4.812205318	5.305425132	4.822504898	4.961372059	4.887236701	5.205218876
PPIE	6.317840266	5.874519617	4.950797127	5.562344336	6.451541784	5.809264238	5.648776894	5.434776972	5.167347241	6.248429833	5.71955667	5.820940088	5.586461983	5.041415517	6.074183121	6.101575642	5.273185344	5.951656633	6.50354505	6.47191406	6.798506805	5.569856535	5.906141749	6.989649244	6.329941926	5.868560437	6.253574856	6.6480355	5.887635726	6.33940667	6.275994163	6.226423365	6.314098047	6.139464075	5.441817064	6.252119099	6.579970275	6.075195778	5.856708379	6.671145169	6.251869397	6.417332973	5.588208058	5.953549511	6.007155964	6.296430072	5.947086834	6.206838944	6.455004315
MFSD2A	6.934328508	7.547150362	6.607911135	7.131699049	7.210507559	6.974913862	7.018754387	6.700922459	7.496273899	7.344732053	6.892983442	6.676280691	7.16178711	6.986764224	7.229279585	6.973783186	7.149851449	7.0978055	7.108289943	6.855238909	6.600180387	7.008420757	6.961030908	7.232650745	6.938658377	6.515342642	6.730642195	7.024615362	7.174938784	7.062762592	7.213959888	7.106008067	7.142903853	7.016361483	7.399996792	6.731623877	6.868002609	6.869858596	6.765486429	7.363635501	7.278826302	6.816036574	6.665901441	7.091053414	6.973385921	7.08334038	6.443853365	7.482354134	6.784486083
RLF	7.302824783	7.553180102	7.197375694	6.861522287	7.213924153	7.430180831	7.320469358	7.084045853	7.223934085	6.956179737	7.656426064	7.701025081	7.589215548	7.483652448	7.357425688	7.100440179	6.62147074	8.108364928	7.252590656	7.466403371	7.931075895	7.18172128	6.781456171	7.080013018	7.00632762	7.326333474	7.20060411	7.342299605	7.353315386	7.277753357	7.772881962	7.301036728	7.255386655	7.097787983	6.881389959	7.467611271	7.426764714	6.83086139	7.698959273	6.826040044	7.328364031	6.902435289	7.50018858	8.102989831	7.034830189	7.136381792	7.363385925	7.770392797	7.641562844
TMCO2	3.152201892	3.821814847	2.993746851	3.643790147	3.552392946	3.396750444	3.371564632	3.349903184	4.176198416	3.415183935	3.175903098	3.411098583	3.465800411	4.110069379	3.43380674	3.610954869	3.722580654	3.005284452	3.482890164	3.396669841	3.218065489	3.488049119	3.891118409	3.483425872	3.31697517	3.609397788	3.182847289	3.589390443	3.649058451	3.498293263	3.563666095	3.471689353	3.594803531	3.466765299	3.202744561	3.659683584	3.472964831	3.133769831	3.163573672	3.439512101	3.302273131	3.418494248	3.470203199	3.407566654	3.404574058	3.501593282	3.333131323	3.567963384	3.42369479
ZMPSTE24	7.398937922	7.64799138	8.247315487	7.940340305	7.662928009	8.087489549	7.511911144	7.518532983	8.231929257	7.589393529	8.019416813	8.256268015	7.793859267	7.832844441	7.84224876	7.637112381	7.931252494	8.144805564	7.584409757	7.428364646	7.756469588	7.593782958	6.989387137	7.322885102	7.274031863	8.068081048	7.649515275	7.274685407	7.83927723	7.581355762	7.959498356	7.418644665	7.49410103	7.962551773	7.543025918	7.874258533	7.443630693	6.982916046	7.78812527	7.438778784	7.955493741	7.269448037	7.953573488	8.583657365	7.128519251	7.523606701	7.723204298	7.784226859	8.370935589
SMAP2	10.92546561	11.40951473	11.94995572	11.06611975	10.89761976	11.64693648	11.32845772	11.06088819	11.7577076	11.15088503	12.08628965	12.25212791	11.58907859	11.59086786	11.45827631	11.21487077	11.39468236	11.23711016	11.23294667	11.4282417	10.84212817	11.21706682	11.2262546	10.67244433	10.73804875	11.9774541	11.76364315	10.86549004	11.05888554	11.29706221	11.20285872	10.9382462	11.51519127	10.90901519	10.95831331	11.05109474	11.26002909	11.30147526	11.51882974	10.73156163	12.0624693	11.01246888	11.4555723	12.04315548	10.83701411	11.09729435	12.02975313	11.31566039	11.98834361
ZFP69B	3.63458364	3.844471506	4.228389652	4.377477319	3.641119484	4.406462464	4.385082066	3.93650603	3.655288538	3.91138897	3.627173938	4.198195918	4.077251404	4.082907383	4.257711826	4.329824527	3.195930095	4.03243944	3.943772411	4.277399788	4.206752515	4.340705433	3.75019318	3.681320137	3.976101356	4.641023319	4.522959203	3.992282483	4.375645346	3.975718896	4.227034031	3.815645092	3.946081872	4.207601235	3.700479088	4.164250813	3.980020742	4.238425004	3.942796809	4.042745981	4.265511608	4.027201215	4.297897079	4.527711085	3.899075119	3.952931739	4.659160488	4.130633245	3.476064713
ZFP69	4.516683507	4.22168476	4.282260709	3.867858901	4.825348771	4.147122148	4.171618915	4.284383863	3.875133256	4.138329617	4.508295064	4.637562169	4.276209901	4.113285288	4.475737017	4.243604024	3.766813063	4.381723803	4.486219179	4.603066554	4.670938646	4.242275134	3.844446603	4.815753842	4.473699805	4.367895008	4.478827746	4.4340056	4.083228044	4.440264184	4.005728875	4.728803539	3.988004786	4.515360088	4.072485927	4.174329435	4.907473659	4.022950214	4.43105235	4.843896714	4.364176477	4.219520846	4.134491342	4.340796421	4.360691992	4.487046216	4.444565278	4.583625117	4.344019524
EXO5	4.823214739	5.384677053	4.783425927	4.741765067	5.403540778	4.402813658	5.450786875	4.595236876	5.320529267	5.006013207	5.192525954	5.241702306	5.063521316	4.977165133	5.360406808	4.691521927	5.070531428	4.750275487	5.482300212	5.053442201	5.50252458	5.241650523	4.692577512	5.175249683	5.518538505	4.994565876	5.430140497	5.416649108	5.217646107	4.973540601	4.896916332	4.925669156	5.026772643	5.200468664	4.96323795	5.24265922	5.402192371	4.597052416	4.539527317	4.816458223	4.921628863	5.324411999	5.03868678	5.427952173	5.260478401	5.345936728	5.076342957	5.558631143	5.650584945
ZNF684	5.709526019	5.994816256	5.647577109	5.574306872	5.415243262	5.285886582	8.042598379	5.99385843	6.139288256	5.301730199	5.892702521	5.270031779	5.390835711	6.248448074	6.490712454	5.436137608	6.086564367	5.697360432	7.074770781	5.651103056	7.52023344	5.937640251	5.993717487	6.071162158	5.27556742	5.951031201	6.957477777	5.573042809	6.941439188	5.791320306	5.417033267	5.572234147	5.491935768	5.435252622	5.943779743	5.409409583	7.005739153	5.693119376	5.481503462	6.62725522	6.239081031	5.469519479	5.67761567	6.008472392	6.095839162	5.351307806	6.226986274	6.501697626	5.509362572
NFYC	7.680121471	8.03162751	8.594652979	7.966545848	8.083930813	8.620975425	8.179901347	8.059760331	7.412580313	8.063847795	8.498614901	8.666153882	8.608428778	7.385769999	8.095214462	8.526358344	8.064300859	8.124831732	8.122769396	8.319328817	8.262445302	8.098438397	8.071625861	7.560336683	7.664566423	8.593680279	8.165313856	7.991713427	8.270823275	8.139160672	8.28899347	8.311180521	8.083524612	8.419143284	8.587706796	8.123874957	8.491766017	7.944839827	8.509201143	7.834973735	8.095069717	8.143106643	8.285701914	8.184810435	7.643947654	8.312750867	8.26861881	7.551730085	8.494018238
KCNQ4	4.660573849	5.128208974	5.154504166	5.267770535	4.948962907	4.544945572	4.82117995	4.973044709	5.177415888	4.500475879	4.864964731	4.750248598	4.939151339	4.859270123	5.060671527	4.897209916	4.694971857	4.66649535	4.798739155	4.664452384	4.933904114	4.88519048	4.545473813	4.901974348	5.033263015	4.825195703	4.794888887	4.816473848	4.759927995	4.804985415	5.02164846	4.652532863	4.429928465	4.664980183	5.052146618	5.158492431	5.001295308	5.034039256	4.972444347	4.831787649	5.27152002	4.639947747	4.921396599	4.963342917	4.664065608	4.883426005	5.04832173	5.014492008	4.523572484
CTPS1	5.928085309	5.611249647	4.805802509	5.071927441	5.063728665	4.943136126	4.82062141	4.678327836	5.332812236	5.5167483	4.434252927	5.39430738	5.295719897	5.018363033	5.403883597	4.792924207	5.157331668	5.235501103	5.594344994	5.542878483	5.349170523	5.155603594	4.904448853	6.003810227	5.434658003	5.090533246	5.801050336	5.199606302	5.272958904	5.382596719	4.768841256	5.230811029	5.164434512	4.861502599	4.918575938	4.772348003	5.113370824	5.200748971	4.921722194	5.312439981	5.179527214	5.117189677	5.181382805	5.245527029	4.954587446	5.448240346	5.315380118	5.64566239	5.065720823
FOXO6	5.955148625	5.743945521	6.380884566	6.454383894	6.365729588	6.302291123	6.530735896	6.357918944	6.533880892	6.171601202	6.445163534	6.239218145	6.158126884	6.482374816	6.105732707	6.175363606	6.765866776	6.163634168	5.797193076	6.096449115	5.647741119	6.602597725	6.01362732	6.13490459	6.402877789	6.208704256	6.178446482	6.184075817	6.02715379	6.164917358	6.342548243	6.257366692	6.000029409	6.127062162	6.354532826	5.794865393	5.884854764	6.282838441	5.986275027	5.824693968	6.598175772	6.657758822	6.236498779	6.051010243	6.444353839	6.213560669	6.477941898	6.331358727	5.795844369
GUCA2B	5.000268784	5.850367134	5.01702093	5.247387061	5.324361728	5.279902557	4.78785375	5.087542801	5.347947467	4.994293092	5.325481555	5.056162222	5.483845785	5.066137489	5.387339365	4.948296198	4.99630892	5.25616232	5.102855153	5.27521701	5.025173195	5.292818841	5.661461282	5.012755294	5.061616094	5.163996941	4.95374993	5.10100714	5.128576359	4.71614971	5.171638154	4.888114186	5.284941973	5.15239657	5.419222897	5.326469399	4.983714976	5.094538431	4.788939922	4.988534656	5.291802759	5.014888157	5.355907282	5.311464238	4.963227277	4.798293603	4.98109418	5.341123929	5.034845466
RIMKLA	4.525305494	4.56261463	4.069818822	4.482751591	4.660227712	4.569222284	4.368196037	4.650625152	5.199796485	4.559945223	4.341619532	4.6480794	4.668783187	4.083789638	4.830988045	4.290800441	4.843490772	4.123649082	4.220204569	4.177490558	4.280496527	4.78312324	4.463797742	4.220157619	4.519730183	4.434424618	4.530975517	4.278135772	4.65196667	4.489262808	4.320182723	4.401554541	4.546626385	4.340350526	4.779408274	4.509073775	4.404887146	4.636914421	4.262989747	4.544220311	4.885542967	4.328006074	4.708498448	4.585368323	5.33691157	4.640568762	4.433234197	4.485961201	4.463152897
PPIH	5.415613354	4.552309211	4.750055753	4.205795486	4.754574587	4.3645587	5.126801031	5.087913568	4.516850592	5.520731008	4.81808438	4.889880736	4.510107981	4.710455116	4.818949563	4.843305876	4.63385697	4.723674067	5.530512666	5.748455865	5.549835303	5.062556092	4.872527128	5.790526485	5.106760043	4.963694633	5.441157503	6.014583436	4.593599362	5.200355509	4.969811495	5.097743304	5.357251163	5.361891582	5.310812175	4.919233512	5.171610975	4.899095961	4.900355334	5.348267277	4.796415651	5.622800652	5.04971563	4.447034026	4.974324869	5.524331994	4.779964166	4.72012274	4.991794117
YBX1	10.76942605	9.744363004	10.79135181	10.75017365	11.64406597	10.79548681	11.0067849	11.26803778	9.812626816	11.21920634	10.60115949	11.10631533	9.94808771	11.39177418	10.779632	11.10732149	11.72177791	10.64742175	10.46700844	11.06047644	11.34317189	11.58316588	11.29087017	11.12203852	11.16471976	10.84362236	10.33903064	10.53155363	10.7483368	10.92826164	10.01140455	11.0972085	11.37350269	11.17255539	11.34834847	10.18541144	10.05724959	11.09970946	10.62456033	11.1286009	11.25145207	11.51096416	10.7679566	10.1600559	11.24928449	10.71601235	11.41812811	10.92792975	11.264982
ERMAP	6.033538947	5.568435252	6.531291856	6.569981661	6.419192544	7.06844668	7.359041059	7.113519945	5.008695327	7.025252458	6.72359481	6.794811961	6.351102877	5.813342316	5.688468669	7.92263748	8.20966501	6.167525799	5.752887755	7.140581417	6.611178717	6.258635326	6.675857779	6.155990311	7.21658809	5.865377609	8.162491674	5.676411231	6.06165894	6.544069577	5.747234266	6.969262931	6.75790492	6.587425825	6.18328433	6.032269085	5.835971354	7.560631374	6.473431279	6.431964138	5.939660811	6.550109713	6.300464283	5.702715607	6.794574119	6.545407234	6.999069618	5.1779499	6.432002637
ZNF691	5.047272549	5.553767668	4.65269292	5.033825747	5.01575226	5.16106882	4.639880421	5.222856503	4.791384997	5.218814336	4.99579932	5.121461902	5.281125495	5.072160742	5.069409448	5.128455219	5.093697057	5.032541173	5.216843825	5.046117669	5.315133942	4.921870349	4.758351326	5.793588526	5.119338216	5.084598532	5.134891746	5.42410579	5.026015791	5.378001221	4.664236002	4.763702312	5.426969791	5.100595133	5.190404942	5.241808629	5.225859207	4.974306049	5.049720615	5.166862909	5.123963814	4.973034809	5.118469045	4.894070304	4.599030887	5.190993078	4.97667634	5.270994037	4.875064149
WDR65	2.950231583	3.479313768	3.264435298	3.890918001	3.49610734	3.30023175	3.463683762	3.088879283	3.382803951	2.961275693	3.308039695	3.207678827	3.52020442	3.422962623	3.205767004	3.260289303	3.973339059	3.526504134	3.226131683	3.366395325	2.899961472	3.42060984	3.420361319	3.415337664	3.206773974	3.073926945	3.260553057	2.936200472	3.126980426	3.309225698	3.31010433	3.607155661	3.232107174	3.409252631	3.285232449	3.158018373	2.794102483	2.964349153	3.265407018	3.40697439	3.547119289	3.215009314	3.342796566	3.529448785	3.179573682	3.157308844	3.327892627	3.588861806	3.510923974
TMEM125	4.921995978	5.851263894	5.366755887	5.404506755	5.026329083	4.984958336	5.535703603	5.032559501	5.450704329	5.196933299	5.399126779	4.910167475	5.335381767	5.527775384	5.102160102	5.373996981	5.238242907	4.905233015	4.939576883	5.086583155	4.74013845	5.120483588	5.53556396	5.080392394	5.422713225	4.963370613	4.770025339	4.889550009	5.352425913	4.997545613	5.265398862	5.368358186	5.38106167	5.268723025	5.150761722	5.173718914	5.220062978	5.167038923	5.166021145	5.354610437	5.166419945	4.968033835	5.241918579	5.391038616	5.477298158	5.413988497	5.181905193	5.457972593	4.983390029
TIE1	5.71861586	6.106710051	6.164784197	6.28996455	5.949073995	6.045110723	6.053920083	5.950865725	6.269247554	5.896544257	6.424287664	6.062081392	5.995563514	6.003507447	6.316858505	6.114665019	6.420764148	6.228916428	5.740293916	6.032860616	5.901095217	6.336148438	6.655474384	5.997657415	6.253852966	6.210824856	5.91204535	5.939402376	5.977088076	6.118500413	5.904406588	5.947324186	6.17512981	6.216161024	6.211832015	6.243386259	6.420188974	6.432930514	5.969318711	6.149252655	6.306194392	6.186162915	6.189838732	6.371884832	6.467586272	5.869074455	6.216501503	6.329968607	6.434255727
MPL	5.405115228	3.531713652	4.019887438	4.808249249	4.010072179	5.623634156	6.067810987	4.442387478	3.364115146	6.516470956	5.734797983	5.84090592	3.419252735	4.516799747	3.754184113	5.598921201	5.430361176	3.007404597	4.579537152	4.597245121	4.341400461	5.222941089	4.998377205	4.172002126	3.570827479	6.055082974	4.529832287	4.589562117	3.977072175	4.404441398	3.466304409	4.077364533	6.001065383	4.416741614	5.049284222	4.867987061	3.498817197	5.839924103	4.616979072	4.286697064	4.75628358	5.446703076	4.13607148	4.037948718	5.203326344	3.5656166	5.827056654	4.297329405	4.15913592
CDC20	6.21642098	5.460562133	5.134211337	5.056975014	5.117212035	5.591320428	5.452074171	5.381871635	5.035590654	5.727174285	5.361393927	5.324849253	5.093207668	5.225127839	4.867982538	5.531648933	5.475942547	4.876838968	5.087762262	5.188656149	5.172070818	5.405868189	5.191469979	5.466422291	5.351824585	5.007272329	6.209529222	5.06427191	5.4603899	6.018551338	5.223215296	5.741051134	5.074551947	5.27831744	5.269050182	5.479249616	5.00722527	5.182488165	5.424240115	5.006401931	5.805353819	5.120210503	5.250646114	4.925400505	5.231906266	4.817377182	5.506791092	5.321940202	5.292411792
SZT2	7.568613729	7.271397626	7.469591641	7.338509801	7.5411277	7.529305913	7.591481257	7.430764157	7.809269734	7.432469645	7.552252095	7.160287537	7.635444354	7.015824217	7.395616109	7.516693484	7.366478304	7.780742595	7.477146567	7.381728159	7.428305728	7.516656339	7.298577238	7.634170044	7.6903364	7.530824107	7.428209231	7.651518943	7.430013741	7.548405438	7.400041497	7.530123152	7.368560812	7.31888699	6.761577405	7.442990686	7.545820211	7.441871887	7.481912852	7.560090925	7.329183175	7.56340042	7.610790565	7.723518779	7.421215285	7.425896745	7.30406871	7.311228897	7.610064655
PTPRF	5.289863265	5.847408854	5.512761316	5.68695879	5.556664265	5.47638949	5.454325026	5.403139743	5.806921362	5.701686768	5.44251834	5.617826367	5.632204924	5.953510614	5.490226462	5.507693276	5.463784275	5.349000802	5.245928524	5.327050266	4.795684076	5.64675667	5.568364621	5.26234049	5.257261366	5.440946578	5.881709214	5.314501375	5.367800782	5.320291956	5.606016905	5.031543717	5.130973314	5.294125424	5.337120159	5.152488484	5.425762446	5.526976508	5.503473717	5.532798452	5.774764644	5.282557098	5.670235252	5.788886668	5.252420012	5.2736246	5.245653959	5.919801156	5.425618915
KDM4A	6.833671485	5.719101334	6.878363704	6.157542463	6.8056506	6.737455937	6.767231258	5.760915838	6.325700722	6.665073246	6.059584096	6.160945456	6.776129878	6.170059982	6.713017885	6.437877007	6.441923543	6.416569094	6.734298534	6.284111013	6.538854847	5.970539692	6.475311892	6.823926272	5.961672156	6.475310902	6.610196594	6.441952409	6.829684029	6.555225823	6.706235571	6.539076198	6.58802421	6.103928547	6.151821124	6.064058387	6.606780768	5.692664131	6.674123288	5.704098147	6.253843735	6.303353506	6.703173397	6.4125661	5.934154625	6.643302988	6.230229524	5.825166	6.741563268
MIR6079	5.823229319	5.515029646	5.654700484	5.722337793	5.530765062	5.809850246	5.561731474	5.269483708	5.177667561	5.730774955	5.144756407	5.501769533	5.101265447	5.435630461	5.103278362	5.658538165	5.222252617	4.845433771	5.531025388	5.341708698	4.934687098	5.261801394	5.10742223	5.576053291	5.5299196	5.634116965	5.246657542	5.92658149	5.218225757	5.573168467	4.683286893	5.443816445	5.632360262	4.968238581	5.29620221	5.49651468	5.707008238	5.222613918	5.711895783	5.39695722	4.968845968	5.897139365	4.851899032	5.326677858	5.460117385	5.596636334	5.61366943	5.177285092	5.624950701
ARTN	7.647792821	8.25830623	7.898861516	7.956115203	7.955362658	7.751356189	7.86869089	7.786904223	8.475034881	7.791280754	7.945659582	7.523894756	7.663227887	8.104707999	7.999800314	7.897832534	7.912880202	7.85032831	7.554222885	7.616667293	7.288817647	8.054733807	8.133955728	7.687051408	7.992833859	7.735384345	7.713614633	7.710901526	7.807649425	7.86964853	7.817401971	7.801292639	7.737557437	7.703569263	8.019187213	7.644060463	7.824974177	7.967382304	7.73423299	7.932112273	8.311986896	7.908209627	7.889157364	8.060058958	8.170595807	7.675553085	8.091484135	7.895586283	7.907628327
IPO13	5.713592714	5.360182534	5.380677586	5.567949347	5.224542273	5.601489597	5.080626607	5.523249183	5.152639495	5.590169441	5.235175599	5.417643304	5.713667488	5.085676677	5.694465122	5.609303543	5.567989719	5.018815499	5.746530312	5.58921429	5.185679265	5.528770288	5.81007136	5.914890562	5.719354873	5.252367602	6.065346281	5.667954047	5.568951949	5.273564134	5.767485875	5.721185259	5.63931189	5.529948187	5.33421408	5.629402092	5.589706458	5.794307876	5.595868217	5.540670342	5.915315114	5.587678987	5.094825276	5.481543988	5.381092572	5.864729868	5.631843256	5.418400052	5.995880902
DPH2	7.043122263	7.301471216	6.740359186	7.166629876	6.744443592	6.54882955	6.913985224	6.606333253	7.218175638	6.891340764	7.087672928	6.741081179	6.926637677	6.938235434	7.097504459	6.722661738	6.809966595	6.858137076	6.982727471	6.658168762	6.493700337	7.061133997	7.142359979	6.71466068	6.916914976	6.768678439	7.050224645	6.987937411	6.97960112	7.082333263	6.97355803	6.968043242	7.168325058	6.7937305	6.902065186	6.752955519	6.97865286	6.942565691	6.994971417	6.905840156	6.863628796	6.934512269	6.714512908	6.968573638	7.19375394	6.937367534	7.049334415	6.95064257	6.635835117
ATP6V0B	8.808284213	8.500825715	9.499178387	8.929261299	9.100528887	9.52093562	8.688938469	8.999819751	8.898590502	9.140698735	9.856314482	9.215965731	9.728326095	8.301510568	8.608892446	9.311852924	8.956085949	8.879237251	9.050550826	9.119979939	9.241085595	9.152491889	9.3735607	8.415150659	9.093828081	9.927050375	8.897376029	9.324746818	8.617131572	9.463795747	9.338302773	9.751708719	9.443732992	9.522533283	8.908647876	9.100193758	9.422281679	9.349493167	9.809630472	8.705582823	8.233247077	9.33060537	8.963986048	9.388337797	9.477057731	9.358951885	9.362253138	8.121828006	9.372784839
B4GALT2	5.494861687	5.071417516	5.287458618	5.164115901	5.20219917	5.217318917	5.505996979	5.148128664	5.275816321	5.448691543	5.762687487	5.218603291	5.298800951	5.045199899	5.134879999	5.284666969	5.363953189	4.90281008	5.118834009	5.038184396	4.610242899	5.348092856	5.665229315	5.288647433	5.280124652	5.377881182	5.550009634	4.860018108	5.180362654	5.640995086	4.854944074	4.872269911	5.131834201	5.195306568	5.371058468	5.038260267	5.12335465	4.967834336	5.124702863	5.290434868	5.336093261	5.096906531	5.397947062	5.10215866	5.222312324	5.030363373	4.860299592	5.0977875	4.859631274
CCDC24	5.454125181	5.717081981	5.389040859	5.588249241	5.531280551	5.283295402	5.499388633	5.178556962	5.547825566	5.135499504	5.516499571	5.203203552	5.437628777	5.772009546	5.518374618	5.700098888	5.715183	5.717069322	5.293470947	5.181966442	5.001673109	5.510801828	5.363530436	5.368291836	5.539246627	5.300797446	5.302333243	5.227304375	5.459732651	5.542947894	5.180896032	5.233483931	5.185373479	5.117119273	5.719172897	4.993807478	5.391454434	5.018015226	5.423579263	4.928540784	5.419739573	5.283934734	5.262282847	5.618373739	5.436585362	5.449970133	5.425506488	5.599849296	5.761315554
KLF17	5.09314882	5.848389986	5.398061005	5.534810817	5.349224122	5.037316702	5.185559348	5.549153047	5.601939183	4.950205414	5.634511189	5.184242327	5.289351387	5.963519491	5.407233009	5.461623701	5.479350531	5.5375297	4.956445022	5.036200113	5.034463491	5.45373759	5.506191461	5.009062309	4.981869564	5.132777557	5.251876329	4.952582188	5.36721223	5.092121746	5.032159597	4.860325265	5.318346275	5.245904449	5.155588463	5.062150746	5.106456871	5.464612429	4.983965073	5.732822229	5.524167567	5.091326907	5.163243506	5.816233105	5.46460009	4.982613025	5.214156195	5.491082775	4.888291942
DMAP1	6.255537211	5.393733079	5.9646266	5.893560673	5.959667708	6.071510645	6.379203701	5.780547477	5.685007627	6.26339157	6.217675983	5.760288794	5.759189159	5.650190159	6.062635303	6.467995775	6.308601088	6.098442252	6.108417893	5.691709873	5.873285548	5.638779918	6.191653257	6.343505227	6.025789604	6.313222952	6.131976403	6.218093582	5.82275782	5.900887164	5.905179294	5.824840196	6.118671656	5.853970151	5.910965914	6.006493703	6.030858387	5.979186524	5.914263492	5.788718731	6.093155753	6.152639341	5.9373035	5.883059479	6.087993017	6.109432479	5.779299254	6.168748466	5.808109679
RNF220	8.268590257	7.69528363	7.946518941	7.417115702	8.024129871	8.010213071	7.413414877	7.819447647	7.741963343	8.483899772	7.900900611	8.18628913	8.144029118	7.429074916	8.023270265	8.319261828	7.676810635	7.891844043	8.678128357	8.347214082	8.268910878	7.569498941	8.1069766	8.592417572	8.286268822	7.78671821	7.88883901	8.619565026	8.150527158	8.179159668	8.03571968	8.365174373	8.441881256	8.398187729	7.734058465	8.160553603	8.175205512	7.943131743	8.066093133	8.261210438	7.17510757	8.236167368	7.881677945	7.718082131	7.919603238	8.706867794	7.679797815	7.659719292	8.035646863
C1orf228	5.62743269	5.735357693	5.146850642	6.277965003	5.27087003	5.609406581	6.107295948	5.8881324	6.274626691	5.476035409	5.652906337	5.858613847	5.831337497	5.675862731	5.890232079	5.440024985	5.690630209	6.148796959	5.312859418	5.816310264	6.161775734	5.638730984	5.321479082	5.444265994	5.817063574	5.472845253	5.438483246	5.794550223	6.810932047	5.496162089	5.762665288	5.885914354	5.375191265	5.748759158	5.806718151	5.690266696	5.278609395	5.48856318	5.687952812	5.51939906	5.944447469	5.723776958	5.899755744	5.361776085	5.456818494	5.657780406	5.675732679	5.77928733	5.399669865
KIF2C	4.264009419	3.651596785	3.70597107	3.195378516	3.159142389	3.800832574	3.610890456	3.109013782	3.686511961	3.54414471	3.412820488	3.986420519	2.967689595	3.178151624	3.268284415	3.370588441	3.350814578	3.109125563	3.121112467	3.326880939	3.230991721	3.14329866	3.393244062	3.892951398	3.811630653	3.030958884	4.903751228	3.398450015	3.27414735	3.735889614	2.747859533	3.43677431	2.9030666	3.362994833	3.024667435	3.466849297	3.308466246	3.333185657	3.43848883	3.215954033	3.188836314	2.885741517	3.310016241	3.127244202	3.380307671	3.005572298	3.879158709	3.690495727	3.426436247
SNORD38B	8.697021101	8.253237244	8.087337875	8.042398825	8.979001038	8.338577399	8.123481903	8.211013864	7.424017087	8.651248816	8.015754812	8.113226141	8.230808391	7.521264353	7.777962693	8.408730242	7.62019286	8.336030044	8.149856409	8.383192876	8.99097966	8.331704647	7.766510913	8.579917119	8.846608778	8.058658012	8.07027018	9.069602842	7.987532837	8.713111782	8.606299588	8.691001515	8.336588279	8.872517922	8.148317841	8.566244192	8.013841283	8.552309328	8.203858767	7.762892638	7.713456789	9.240714773	7.72568942	8.389928917	8.53605698	9.378626133	8.074170705	8.293679177	8.52249054
BTBD19	5.946613709	6.217063414	5.937146772	6.212241214	6.067757494	5.971780248	6.326327438	5.923542756	6.379479905	5.987644811	6.215588394	5.884283076	6.258040051	6.442989547	6.276916542	5.700219987	6.034506815	5.643454162	5.883908846	6.067960954	5.962867506	6.237376431	5.615677901	5.520992911	5.881393413	5.932390581	6.398975487	5.74364183	6.081730963	5.811580876	6.396881593	5.911044938	5.855538911	6.013332045	5.973636589	5.878494769	5.952314326	6.032988374	6.102865883	5.997452667	5.974378002	6.236153788	6.337018455	6.210127901	6.429468807	5.887737324	5.809320867	5.689762357	5.879907297
UROD	6.440987372	6.050597488	6.379733585	6.39408478	6.356700867	6.561469872	6.579151904	6.849042144	6.879641111	6.974854623	6.624399906	6.155078852	6.29798759	5.951626311	6.832116525	7.23722426	7.208843098	6.38986749	6.374172942	6.498888274	6.406964403	6.567410704	6.047703228	6.335357504	7.221371023	6.238255446	7.089212523	6.314177449	6.686625231	6.488060032	6.225515781	6.585473428	6.776350296	6.784181221	6.220257127	6.459217969	6.286204511	7.002252933	6.20391043	5.9101316	5.928685259	6.828703161	6.515801603	6.224688723	7.204337108	6.526578516	6.380691589	5.990676771	6.125598871
HPDL	5.139038387	5.112504254	5.26620363	5.570762523	5.058192435	5.206680089	5.25192298	4.987409578	5.535073382	5.084284827	5.340637935	5.035062013	5.209913053	5.452510974	5.261035357	5.270108794	5.341594559	5.04101873	5.154568907	4.836813073	4.845246443	5.080185311	5.080937856	4.895392874	5.05870689	5.054976362	5.101942339	4.95451938	5.109738532	5.171021605	5.029993012	4.956843788	5.143776644	4.92987376	5.118661993	4.997597381	5.365952335	5.139822362	5.102432299	5.170146804	5.255986194	5.031860522	4.495158223	5.153117798	5.396257614	5.072817088	5.215060728	4.762096807	4.58542208
nuclear	6.108049966	5.593107495	5.591791794	5.413523602	5.587043022	5.799942032	5.692103574	6.014924923	5.717264848	5.779476707	5.5114764	5.949512741	5.838753252	5.735052912	5.969938462	5.572457953	5.575491122	6.009948354	6.098169622	6.13877426	5.811446723	5.426358694	5.974642937	6.276559928	5.997627872	5.936235525	6.049979463	6.444473654	5.896085773	6.011259849	5.78370018	6.293638207	5.879493229	5.487657044	6.026804381	5.944000565	6.100493597	5.498398698	6.12004783	6.030942219	5.86960335	5.735355833	6.011251829	5.902937564	5.680453639	6.234929816	5.847942024	5.95267807	5.665560592
MMACHC	5.9486516	5.531500925	5.267825246	5.407574822	5.242190802	5.069242747	5.418167368	5.244429312	5.271327662	5.32764008	5.665459211	5.119968386	5.186979566	5.338574542	5.29285478	5.584520323	5.484520169	5.167030804	5.802373478	5.727211063	5.7973343	5.018510758	5.668250502	5.805411094	5.693477918	5.371902907	6.074443171	5.618148541	5.256202641	5.99159061	5.355530422	5.712259872	5.675098186	5.705878288	5.515090662	5.337906454	5.713960568	5.137958143	5.501165745	5.317539446	5.290075252	5.705465864	4.791421863	5.444067532	5.740146069	5.756711149	5.420691942	5.622627415	5.367608313
AKR1A1	5.55697806	5.274025605	4.609644194	4.708717659	5.736330288	5.166168754	4.863976762	5.867039161	5.237349587	5.650039688	4.56053109	5.063113113	5.319688657	4.710391527	5.468948512	5.422727081	4.754153217	5.122161307	6.050193252	5.70436067	6.191174608	4.854677902	5.004618074	6.121867203	4.99677163	5.181975993	5.340923387	5.796692792	5.716860166	5.392681521	5.329370299	5.755115164	5.955728738	5.362579825	5.253653909	5.61978866	4.964481185	5.316303632	4.823911602	5.630831345	4.661558161	5.211798752	4.795999691	4.57024103	5.006374536	5.770799271	4.826159072	5.436428798	4.601596594
NASP	7.451196646	7.258434772	6.883545985	7.415210632	6.846133284	7.11845748	7.130341963	6.850081511	7.197885277	7.426305966	7.13605849	7.412675664	7.434624537	6.449229014	7.176700927	7.256683806	6.949488874	7.343326976	7.669605364	7.482556876	7.912549407	6.852890828	7.050491541	6.967919801	7.038152572	6.974396821	7.604239318	6.892321017	7.584469514	7.616391794	7.335998979	7.335376587	7.394587379	7.260003958	6.925184244	6.943261975	7.178365782	7.143926079	6.832521623	6.766879267	6.507596503	7.100606361	7.380440455	7.035600889	7.146564481	7.086980076	7.366987411	7.059491514	6.980602882
TMEM69	6.883630813	6.514504103	6.785987285	6.508324446	6.933955066	6.864874926	5.998328479	6.614609094	5.498483308	6.946336346	6.554332509	7.130053608	6.687405266	5.250214987	6.211924526	6.813404951	6.371831802	6.712535921	7.096658058	7.129218075	7.245316519	6.253957964	6.318032455	7.059536403	6.392056379	6.497340466	6.579935413	6.997792204	6.80060293	6.751241964	6.442778636	6.778822096	6.823242247	7.007724009	7.210416742	6.865264889	6.521852962	6.51259231	6.732007768	6.8614051	6.291577115	6.996835405	6.509795055	6.435008392	6.044583225	7.282619875	6.173344699	6.740696916	6.868342363
MAST2	5.314822878	6.082029301	6.012597602	5.64970099	5.498575948	5.830464336	5.556742252	5.839082948	5.664082105	5.51533482	5.821367509	5.640575491	5.56492712	5.750135818	5.572161157	5.523784589	5.60069877	5.225981702	5.535750938	5.310991022	5.141341944	5.275985499	5.876611275	5.82613647	5.585198212	5.793039646	5.956164402	5.488983071	5.573254584	5.630235903	4.922151911	5.601715824	5.573420561	5.255016464	5.922569341	5.571042474	5.567734354	5.206990481	5.599556947	5.732177882	5.60212104	5.622150599	5.680572643	5.662049086	5.219432957	5.620093611	5.181204437	5.328266913	5.606011029
TSPAN1	4.985233846	5.846898532	5.202700477	5.372176791	5.374390011	5.209302236	5.434313638	5.003401587	5.531303399	5.15003358	5.759093539	5.165629595	5.370018059	5.376852704	5.260228419	5.143493454	4.864511496	5.53011541	5.166986994	5.095149578	4.737587556	5.254779515	5.527644039	5.007934745	5.120677374	5.390878603	5.086499579	4.497098239	5.307352865	5.622280767	5.404880781	5.214178433	5.031027393	5.299544406	5.595905654	5.230713566	5.504827593	4.862021881	5.2360837	5.191345572	5.375230116	4.887485686	5.803944951	5.782742117	5.193859645	4.790417408	5.075715794	5.331693441	5.440155681
LURAP1	5.657201983	6.049507753	5.748167764	6.294566625	5.741970747	5.702276699	5.820091586	5.789199395	6.039251585	5.985368411	5.868236281	5.951784319	5.934728486	6.106588818	6.001124672	5.779030979	5.648003453	5.675006952	5.99248399	5.904132845	5.46656966	6.31610251	6.033897144	5.874659943	5.953511502	5.838407227	6.029010311	5.716589338	5.704815616	6.005696328	6.127248453	5.815139829	5.854441167	5.923819549	5.447976999	5.789225867	5.979934072	5.960541567	5.808169006	6.476590848	6.176024582	5.697533832	5.897275754	6.023416304	5.615108733	5.734299982	5.628349861	5.965016768	5.761724999
RAD54L	3.886700746	3.619710985	3.893618717	3.582257546	3.70126997	3.771344484	3.732104994	3.632083861	3.608416821	3.879241178	3.504621047	4.124926208	3.726272114	3.360890207	3.561365683	3.480884723	3.521332895	3.244148654	3.236261543	3.761291913	3.464741415	3.312739651	3.449771447	3.743334069	3.275037367	3.441063636	3.662147556	3.595010428	3.620957308	3.444966838	3.479665936	2.948970925	2.845012943	3.43304402	3.612587211	3.155720006	3.224193233	3.481016576	3.84135492	3.352486261	3.937026946	3.131293832	3.458931969	3.716377601	3.30059052	3.618454735	3.708223835	3.391731187	3.334368499
UQCRH	6.322545037	4.890024216	6.12080344	6.223901688	5.937266318	6.584199154	5.465444966	6.203177409	5.640130835	6.448074326	6.198663701	6.021801609	5.393602167	5.695374866	5.788241691	6.173973215	5.8526678	5.904244591	5.703916032	6.058530031	6.468676738	5.784563561	5.481023846	5.844202819	5.874387158	5.966199053	6.235664412	5.460324401	6.27359828	6.028969351	6.280449376	6.255154378	5.951475222	6.476151138	5.506330223	5.901398265	5.463888023	6.079853071	5.741261338	5.737753507	6.014236419	6.571155805	5.394989359	5.733779574	6.050538537	6.176712338	5.985758742	5.922644466	5.543769477
NSUN4	6.929385835	5.487519541	6.097015395	5.516336173	6.341498464	6.54904538	5.953241946	5.541593184	5.565756037	6.664384239	6.38281292	6.494444358	6.550072948	5.742731402	6.586250191	6.201446732	5.527608367	6.008934978	6.85611279	6.489082572	6.610071979	5.538737884	6.119013922	7.005158501	6.601238393	6.570420441	6.207903537	6.979929974	6.027712667	6.54926388	5.77612084	6.689497271	6.613394708	6.605771461	5.262940586	6.786859167	6.324929164	5.814885469	6.178626407	6.345962167	5.569464753	6.802803083	5.685574476	5.963159529	6.431083093	6.856325026	5.934475285	5.887580137	6.32468571
FAAH	5.948431222	6.500461533	5.790668264	6.144115342	6.218353041	5.887973118	5.786508344	5.647465234	6.629401314	5.689094217	6.143746289	6.01372681	6.029533592	6.319784149	6.201863971	5.58459464	5.856093408	5.73929195	5.94532711	5.923967126	5.66940965	6.242153724	6.125092432	5.833535414	5.907248459	6.111682687	5.638305648	5.595715159	6.130339134	6.213512316	5.892557824	5.826925485	6.012686423	5.909033329	6.024471811	5.832310684	5.808867576	6.102681061	6.043289339	6.005719111	6.192383576	6.115901555	6.131207467	6.400261746	6.312391923	5.652632422	5.822635011	6.233255709	5.858233372
DMBX1	4.765735689	5.102174683	5.363404909	5.446888684	4.72680303	5.387635049	5.078943005	4.454134597	5.353641411	4.679801035	5.324053335	5.051595137	5.308279863	5.565825983	5.379274575	4.97183707	5.080259493	5.196355536	4.941115953	4.839592293	4.623656592	5.54635402	5.009306683	4.7538226	5.082755552	4.783757222	4.997029125	4.942884486	4.899294776	5.074783354	5.320799585	5.01862723	4.972122549	5.243807667	5.056460436	4.862348478	4.987532317	5.244799617	5.105279041	5.013427807	5.342356444	5.1687145	5.058371978	5.047667954	4.936152566	4.826595714	4.964417639	5.275098909	4.777396096
TEX38	4.701738687	5.237914813	4.778977458	5.151858586	4.888961327	4.962904828	5.403958078	4.84188726	5.388209285	4.625756437	4.817188908	4.491251873	5.014968327	5.589149699	4.790419198	4.511889314	5.459223598	4.959719704	4.960088835	4.827848751	4.894435801	5.296222519	5.429830927	4.778776386	5.150626782	4.798623282	4.748815961	4.777578198	5.08122124	4.771416827	4.711287189	4.977328842	5.268596253	4.658051384	5.056832829	4.827544485	5.090904537	5.091794342	5.006136686	4.89340986	5.162506426	5.012437335	5.299447984	5.462888765	4.990151238	4.661605673	4.729349915	5.070005936	4.568951833
CYP4X1	2.838889312	3.354200813	3.143414823	3.345472386	3.057342645	3.496181233	3.140778294	3.165233951	3.904902483	2.950254013	3.26721203	3.28316835	3.166975812	2.976753331	3.007906694	3.15421071	3.253416448	3.356761037	3.134279032	3.235360859	3.136623204	3.091380502	3.406750623	2.944859125	3.31752399	2.824910974	2.849380188	2.940468817	3.304324303	2.745007166	3.174785671	3.549773389	3.212127345	3.374321418	3.184507189	3.065838639	3.046490575	3.412800464	3.273408475	2.880947179	3.488532045	3.132764694	2.956077705	3.305190613	3.829085114	2.9385341	3.362587316	3.101653701	3.271581997
CYP4Z1	3.703410106	4.438574236	4.190839098	4.131995707	4.124241712	4.113061565	4.242042773	3.912037946	4.892494179	4.01162942	4.171029701	3.951210177	4.161335049	4.157444703	4.210467131	4.111732029	4.588328971	4.151268368	3.917596525	3.687073306	3.753542506	4.28794384	4.245587087	3.877809466	3.723059586	4.222938879	4.036537695	4.032920126	3.962737797	3.847145399	3.986739316	4.000112472	4.073965995	3.804299143	4.197709837	3.926805864	3.986787048	4.079517987	3.795980178	3.948055083	4.459792549	3.975573021	4.075764913	3.929857691	3.96152291	3.629146028	4.223791534	4.63249162	3.978839089
CYP4A22	4.11669249	4.109330128	4.055112108	4.473985369	4.153156464	3.90357978	3.894195879	4.28490753	4.882029891	3.980663541	4.085883946	3.759482788	3.803318794	4.085894154	4.446361827	3.741072227	3.923192268	4.15373447	3.705154385	3.909242043	3.697598521	4.374757999	4.208431297	4.195857874	3.736375917	4.094531505	4.184687722	3.793012053	4.007035824	3.977302811	4.241592484	3.860830955	3.510446314	3.908919114	4.375191663	3.886194739	3.673721953	4.434169174	4.198200115	4.171613265	4.209472107	3.870517679	3.932661448	3.914275173	3.618158177	3.747287543	3.948453413	4.422228416	4.594269469
CMPK1	6.88013092	6.277029527	6.883526501	6.648918283	6.72356596	6.976618485	6.738344133	6.731501345	6.564532485	7.537823519	6.92308452	7.037776164	6.351726339	6.710239323	6.587882332	6.850963479	6.717051326	6.479241967	6.79115941	6.818941082	7.045126059	6.630559316	6.563459424	6.767259551	6.620653994	6.513971504	6.971187869	6.990256515	6.949073728	6.828417381	6.795617001	6.970152332	7.113992005	6.967410714	6.950431929	7.002186993	6.654628381	6.981066561	6.995282464	6.356345709	6.675846691	7.148971003	6.418428749	6.77186431	6.960741193	7.06218188	6.761446232	6.669579738	6.734340506
FOXE3	5.671049364	6.43254636	6.351163145	6.603623402	6.214549469	6.279596555	6.341149861	6.131629506	6.287139414	6.092620697	6.254997008	6.264925749	6.226163882	6.463408001	6.325551275	5.942197597	6.477548302	6.380071403	5.922915535	5.86409015	5.779547943	6.707406319	6.439714106	6.117519454	6.486931726	6.312026102	6.04737657	6.122243791	6.202552375	6.172726895	6.117110551	6.203744981	6.158420469	6.167919743	6.846652484	5.999211416	5.873713134	6.659254581	6.050776983	6.083482736	6.670096585	6.154809767	6.417064567	6.253705696	6.331894997	6.05698857	6.522865722	6.346062025	6.435137636
FOXD2	4.437737724	4.58596378	4.666094163	4.828382804	4.235055197	4.359640727	4.41110311	4.829610678	4.610856334	4.301152027	4.548274311	4.230377158	4.484684384	4.325136885	4.525048914	4.207486552	4.824802718	4.143391	4.265936473	4.163052129	3.89422771	4.556433551	4.911226109	3.930381194	4.532109635	4.039144634	4.249919543	4.35359336	4.240781435	4.534366532	4.443413553	4.840991276	4.297720658	4.189999452	4.947628288	4.364544942	4.531786933	4.342442038	4.373672736	4.695763109	4.752656271	4.019586826	4.143436155	4.472102404	4.467927885	4.154139462	4.473756402	4.63570052	4.215177921
SLC5A9	4.730930397	4.60753531	4.916512307	4.671826853	4.537418081	4.749716013	4.779984398	4.704747136	5.194286299	4.139477034	5.161785419	4.916130305	4.867051608	4.647217078	4.80952175	4.894517401	5.196983411	4.952377074	4.637110391	4.344839038	4.181942337	4.675154518	4.930505272	4.315247429	4.345655245	5.041303378	4.784877127	4.563326749	4.499965438	4.782315895	4.13624863	4.466037118	4.46806043	4.321581061	4.697055473	4.706916366	4.346345594	4.863703178	4.684090785	4.766988016	5.037684015	4.476590353	4.59641147	5.116661242	4.905013526	4.967692058	4.867605186	4.828418252	4.582703863
ELAVL4	2.99491222	3.588029587	3.003034021	3.115438534	2.734268554	3.149241024	3.040546588	2.948645986	3.207307509	3.107223941	3.103414122	3.066924322	3.060731879	3.136297609	3.181279669	2.938693998	2.928994851	3.22758642	3.271630437	3.059817422	3.513450756	3.281843737	3.766239541	3.245793496	2.880681651	2.785555037	3.11140411	2.914646628	3.115959323	3.532195741	3.365120162	2.819852615	3.30361898	2.928227299	3.422475332	3.097133255	3.130039149	3.129083621	2.979940699	3.020758725	3.130991689	3.007918325	3.170495871	3.011235959	2.801352543	3.191162105	2.990320319	3.355378252	3.583886864
CDKN2C	5.298360484	5.310180345	5.994043311	5.341935863	5.189040293	6.312265884	5.0829975	5.329690969	5.689355964	5.338306038	5.61805565	5.45863027	5.116743248	4.838151357	5.327824664	5.965593809	5.322547925	5.224891522	5.020809073	4.882434743	4.661139829	5.646228974	5.106256532	4.898497507	5.315590185	4.899736202	5.200254769	4.831947652	5.368404548	5.081261881	5.232881112	5.199288775	5.112368552	5.545765429	5.428623675	5.428728832	4.772315682	5.823645471	5.293981787	4.91393128	5.845361025	5.103260431	5.503209827	5.244438023	5.612141156	4.86182373	5.86237979	5.266192618	5.450493787
C1orf185	2.821294415	3.456896683	3.191216184	3.061033931	3.082023777	3.089748197	2.990225175	3.01362732	3.285179806	2.981598811	2.908844554	3.177388209	2.736896008	2.533146718	2.999876081	3.071658264	3.471813367	2.97462981	3.1552055	2.910460022	2.852015279	3.358719068	2.879904587	2.903316914	2.811447801	2.994234126	2.875779999	2.896444663	2.692790431	2.807894061	3.162545763	3.21932187	2.942954356	2.938338467	3.133890839	2.974232429	3.072014974	3.301615644	3.146545215	2.945744228	2.803998637	3.049868486	3.284085166	3.065718523	2.850656134	2.90637795	2.892325558	3.02464478	3.373603578
RNF11	8.029400809	6.760010968	8.639243099	8.313447588	8.459287646	8.772662423	8.963876102	9.127802302	8.195880247	8.792279544	9.263160148	8.335709826	7.682827248	8.656105233	8.504195862	8.99653538	8.877892293	7.769242718	7.909271621	8.401685254	8.006388063	8.934512809	8.508173179	7.669936395	8.379196163	8.487512672	9.101035041	7.414575179	8.319433705	7.83229069	7.940993142	8.262937863	9.752038391	8.381122417	8.305684519	7.977788073	7.284823112	9.260996463	8.92708556	7.625020065	9.01621864	9.021598819	8.068713014	8.248403772	10.08900573	8.388668089	9.160179805	7.784631152	7.872632519
OSBPL9	7.708187834	6.845693903	8.704494815	6.318267241	7.281709625	8.425707647	7.731977844	8.107096364	7.930170732	7.616674471	7.841795048	8.720451567	8.143580799	6.37038397	6.88559789	8.214828535	7.988127475	7.595597367	7.259418299	7.61340179	7.496440926	7.339048316	6.848610047	7.061381576	6.547529777	7.739597794	7.547941912	7.020823991	7.672028824	7.122282187	7.316765719	7.017307634	6.738248668	7.907978675	7.746208915	7.922170788	7.773105192	7.83580245	7.595178247	6.802734366	8.210484967	7.194165291	8.148143253	8.092631504	6.766734423	7.352886676	8.567688985	6.175267808	7.442180276
BTF3L4	7.328361976	7.905600011	7.515185009	7.246966987	7.812120299	7.703586054	7.034102412	7.795087031	6.688724875	7.942398794	7.500980792	7.978732189	7.955479019	7.245524998	7.469984061	7.370207546	7.488271415	7.240516516	7.729778487	7.926727699	8.226997442	7.494126062	7.489482222	7.619201854	7.639291463	7.491335557	7.050704756	7.747082006	7.600564144	8.044812821	7.557521547	7.797412477	7.659209713	8.034589932	7.91016418	7.442422789	7.391611368	8.024573093	7.581073782	7.723336494	7.582525513	7.753662976	7.357216121	7.56818739	7.424342773	8.032642898	7.324851313	7.885288246	7.65450241
ZFYVE9	3.735417608	4.165664861	3.788145288	3.857527269	4.058751308	3.680888079	3.620871309	3.349784969	4.046030383	3.884665127	3.577324979	3.652214448	3.753129712	3.232671822	3.240677948	3.836818273	3.810897343	3.127140272	3.643384688	3.8453258	3.656337569	3.271010998	3.882790889	3.969644471	3.467913088	3.864829503	3.252829408	3.358744283	3.733199698	3.602869982	3.430767219	3.664639984	3.368659384	3.654624667	3.695930119	3.733349189	3.829891288	3.68739779	3.378587505	3.520347357	3.66289792	3.573567797	3.626792628	3.519022856	3.50990847	3.698413557	3.199121895	3.414962212	3.601976009
PRPF38A	7.954836698	7.348803242	7.6299921	7.458463814	7.628592829	7.860531484	7.652908415	7.796565268	7.660600288	7.999402322	7.21915153	7.672738681	7.80738293	7.030908552	7.43819171	7.843363293	7.711938412	7.895543573	7.947403919	7.850514312	8.28316524	7.474464607	7.184313163	7.90345226	7.313084942	7.787137153	7.666193224	7.631680759	7.784955482	7.857492719	7.646202051	7.800560966	7.718436404	7.988760953	7.244156495	7.632542208	7.647276815	7.460558759	7.594309453	7.895774306	7.014802195	7.65763356	8.000192092	7.364544541	7.470376872	7.745185502	6.897965165	7.409733792	7.470172783
GPX7	6.45595852	5.95747388	6.070355357	6.348580533	6.111047612	6.149309568	6.382421255	6.311179828	6.414421756	6.330141265	6.490357586	5.982999056	5.876781743	6.276002685	5.978467916	6.566829481	6.357494956	6.067536774	6.412656801	6.458876539	6.646892106	6.638401443	6.241649796	6.440572284	6.595311668	6.03804688	5.940866289	6.54376405	6.121170659	6.45382147	5.699867035	6.053474684	6.179169693	5.924076802	6.028770938	6.398376423	6.381244563	6.351860028	5.968769345	6.429999188	6.369940075	6.523794996	6.256660773	6.020866031	6.117394053	6.289851167	6.197553123	6.10618	5.948487367
FAM159A	6.421214386	5.677606423	6.328087728	6.172277181	5.917296042	5.978813695	6.071346151	6.075060113	6.134499332	6.531204506	6.935428381	6.21103095	5.9379859	6.126611847	5.630020327	6.238769597	6.359386438	5.909267409	6.304007277	6.809820716	6.954615044	6.190703937	7.158656989	6.71711954	7.035962936	6.324789661	6.484504804	7.198492853	6.073321942	6.73855731	5.804955194	6.624992298	6.525868686	6.498759384	6.59034068	6.631459293	7.004356787	6.43445847	6.397799171	6.838889697	5.789315033	6.997339298	5.711284143	6.025434965	6.915148683	6.679703334	6.710108549	6.189174252	5.934489952
ZYG11B	7.257683488	7.289918691	7.740453379	7.021132311	7.297046394	7.535227432	6.519692396	7.642008601	6.876480975	7.167341421	6.732462569	7.468153427	7.5118044	6.312170862	6.783921243	7.587192423	7.336053069	7.344733679	6.618978912	7.144233773	6.902649651	7.176709295	6.689414515	6.906176806	6.585053763	6.791460317	6.928760698	6.747054237	6.959694502	6.866964102	7.610730312	7.1076671	7.236116846	7.515818443	6.802807125	7.552940859	7.051013563	6.629503705	7.619057858	6.743876203	7.228489327	7.196618484	7.948363488	7.376433052	6.465319032	7.094044977	7.356024326	6.523039992	7.422523324
ZYG11A	3.288521414	4.168687419	3.609620299	3.784018528	3.336563219	3.386636788	3.683306278	3.332618456	3.760724312	3.389217621	3.865798107	3.640283225	4.010685171	3.288172588	3.585729683	3.456230819	3.943077894	3.536195864	3.341349286	3.501466699	3.117058379	3.726894996	3.554802065	3.26898567	3.618563282	3.53213473	3.679792983	3.332304583	3.981466943	3.641710122	3.952873279	3.502250074	3.213247386	3.8298492	3.280017292	3.517618692	3.381910571	3.553033466	3.379769802	4.099709778	3.676254861	3.864001236	3.171195126	3.358584001	4.177551082	3.779552451	3.891589227	3.756567927	3.752102621
SCP2	7.61122758	7.31055024	7.326573495	7.647250131	7.180564496	7.831559981	7.007070224	7.581846941	6.626507694	7.846084301	7.010323213	8.185481011	6.687032393	7.347798819	7.533495257	7.385187153	6.827169879	7.366811504	7.593168489	7.872075887	8.106198694	7.200703928	7.754694971	8.300034801	7.210181719	7.427633695	7.528170303	7.694411028	7.720381215	7.199427776	7.611521964	7.506204539	8.087959199	8.325547706	7.540386444	8.124581397	7.282659038	7.184125318	7.193138799	7.892941117	7.060737815	7.52921463	7.400670746	6.812022931	7.196342027	7.657258691	6.796040797	7.254152941	7.247173055
PODN	5.515852122	6.273908971	5.806036048	6.274862677	6.321864804	5.975915997	6.044589395	6.172798605	6.440380918	5.82975457	6.109834001	5.477918189	5.681298258	6.252934048	6.199683876	6.212991902	6.42199468	6.012149492	5.793442569	5.901237955	5.573706236	6.143601194	5.858844208	5.976445255	6.431301077	6.140841314	6.34380136	5.939217802	5.862138071	5.539807125	6.011370082	5.777834506	6.138937178	5.83150045	5.832911642	5.643649796	5.861289135	6.082566187	5.850277466	6.129073242	6.446260597	6.168509616	5.761160308	6.148084897	6.22043516	6.090771955	6.056163049	6.235251138	5.978955492
CPT2	6.678865193	6.021212643	6.863914017	6.264951798	6.097845516	6.84756809	6.353738316	6.25532052	5.833329933	7.04359106	6.84464955	6.931214164	6.943563805	5.647562508	6.20966382	6.873711069	6.713949454	6.301266899	6.584395764	7.252203574	7.335718411	6.516633378	6.019618044	6.568707539	6.557827445	6.880553306	7.076152749	6.351113124	6.890163321	7.118577245	6.433173567	6.806571648	7.337150655	6.995666587	6.097025847	6.594401152	6.745741607	6.930788401	6.908821837	6.66412693	5.729350122	6.790465335	7.089243401	6.386586535	6.363779718	6.80922547	6.480699124	6.503361251	6.328914423
DMRTB1	5.391462039	5.799216987	5.416774338	6.087888162	5.562275037	5.451650314	5.793147236	5.669360555	5.991928157	5.449223345	5.87395827	5.340068629	5.818396596	6.046140156	5.511122017	5.192441522	5.593169401	5.660999306	5.668820402	5.409028958	5.149317787	5.866217823	6.122873799	5.703401762	5.563048556	5.345335532	5.460537512	5.579041272	5.763969402	5.685358351	5.774454905	5.483127652	5.535714992	5.436059177	6.075934614	5.555613066	5.57525428	5.833937316	5.413938929	5.782175194	5.682411502	5.54847964	5.645062921	5.643999492	5.95086448	5.400179645	5.949241368	5.575804657	5.894714535
DIO1	3.766788804	3.904806312	3.538579946	4.461060844	3.692809795	3.409735216	3.746784407	3.528124269	3.752083219	3.516782077	3.651204684	3.560707749	3.878274542	3.639223223	3.909382329	3.350200975	3.469191163	3.708142041	3.624023219	3.563256216	3.856044001	3.509837934	3.765500289	3.492864519	3.656381217	3.777392885	3.504784929	3.705711477	3.445901315	3.479924795	3.670032381	3.603525723	3.692046197	3.697102573	3.805187886	3.343653775	3.877550755	3.280193908	3.291791519	3.458249895	3.632068103	3.454423055	4.3610896	3.720881538	3.456610598	3.340133572	3.628181072	3.904219136	3.471247402
LRRC42	5.254879402	5.111989695	6.116667904	4.999300549	4.538080206	5.492909371	4.716930272	5.401285006	5.681983309	5.006009268	5.350235108	6.045208066	4.855274559	6.134012778	5.151218966	5.083298012	5.231146896	4.982086896	4.999315519	5.063935655	5.115372807	5.160974375	4.360628369	5.168200935	4.93696182	5.600805372	4.746540973	5.204029578	5.203890273	4.658106096	5.517918876	5.027484046	4.517742786	4.839251852	4.582333703	4.858776972	4.891656898	5.023966144	5.001313178	4.882591745	5.741354547	4.51484598	5.812390424	5.525446731	4.937530883	5.206896313	5.079072607	5.373907267	5.358392042
MIR4781	6.043659473	5.925429029	5.990062057	5.925746292	6.297330105	5.99898856	5.591488334	6.229750013	5.3651012	5.757242277	6.038652623	6.10904982	5.940798379	5.450765736	5.467678679	5.760788969	6.102643421	6.168197568	5.924738035	5.931933164	6.518414481	5.865648894	6.019315509	5.913954008	5.679920201	5.946713111	5.602857186	5.879439288	5.673987905	6.322929649	6.175832457	6.163494592	5.516779553	6.342458586	5.535925319	5.641363398	6.346822096	5.752483348	5.981405882	5.77539417	5.228882969	5.595982345	5.997784625	6.413394603	5.605946395	6.070247411	5.716295954	5.2782298	6.176728771
MRPL37	7.309560729	6.233094615	6.296986481	5.827808832	6.59860663	6.650028071	6.585370615	6.535430711	5.866882154	7.788999146	6.498073237	7.0453739	6.629084869	6.003907824	6.237985979	7.114045241	6.856570475	5.947870722	6.908919206	7.235496428	7.294615	6.763599291	7.246305113	6.883740056	6.73548155	6.699376844	7.639434447	6.93182183	6.293607198	7.500815262	6.491961816	7.359253847	7.42485006	7.245131083	7.26905061	6.900643798	6.895434942	7.117052829	6.963220044	7.214077616	6.518754833	7.506132005	6.00129084	5.960454072	7.265160894	7.212607108	6.867647129	6.030700472	6.189151021
ACOT11	4.461576992	4.911625045	4.945533675	5.156582766	4.585983602	4.970245034	5.067463083	4.901347255	5.314772272	4.739094647	5.041183709	4.761762225	4.936850064	5.111918082	5.083663055	4.81697142	4.93786803	4.820720439	4.39139045	4.320812115	4.192884093	4.836207092	4.845998288	4.552921281	5.023316464	4.748507459	4.69555339	4.658645263	4.890879604	4.999315433	4.758088584	4.602065975	5.323612129	4.613166594	4.331956757	4.509345657	4.966574275	4.739201493	4.644070368	4.761723883	5.225871265	4.728581962	4.815553044	4.883658684	5.036785675	4.608587261	4.941831648	4.905774799	4.48053729
MROH7	5.070011834	5.558913107	4.903316822	5.234167211	5.358604121	4.727183947	5.151595248	4.962103556	5.614141754	5.160619919	4.926142863	4.929843608	5.322239969	4.851859106	5.081208885	4.897107136	4.816475606	5.124523816	4.692397768	4.964778168	4.84373506	4.861731742	5.852376822	4.759020981	4.634574888	4.795367995	4.989976681	4.725028457	5.020639713	4.923663343	5.067301574	4.903254661	5.155587536	4.940387714	5.247303317	4.989216473	4.975978952	5.15491234	4.953707397	4.925736334	4.907219847	5.061266034	5.326458701	5.289434836	5.111535127	4.847648657	5.204285758	5.298175867	5.32926353
LEXM	4.668123117	4.983916553	4.371977861	4.668537049	4.280218834	4.419877519	4.758212538	4.929618532	5.091723171	4.112611789	4.635952767	4.303908645	4.394145504	5.200588546	4.502995404	4.297709325	4.602748809	4.413560789	4.71398657	4.411912029	4.169537874	4.99860489	4.809348346	4.916030869	4.961199639	4.948447798	4.545673886	4.714184716	4.784677275	4.39845693	4.464024056	4.368704272	4.617423633	4.327941268	4.866009207	4.199439909	4.4689879	4.770441293	4.22821847	4.895484035	4.659635572	4.537195764	4.662148317	4.749938254	4.906169372	4.579451755	4.937892718	4.673831919	4.609690855
TMEM61	5.758994762	6.313308215	6.012683184	6.191106819	6.262827926	6.057478335	5.923089146	6.040832667	6.410068284	5.85978585	6.123969969	5.741800138	6.155283954	6.335335694	6.186581725	6.100276224	6.186153694	6.122714427	5.959287501	5.6070869	5.521888297	6.130213899	5.862136179	5.850596717	6.270471283	5.828676338	5.58845708	5.799935018	5.805453704	5.874454609	6.195352831	5.987406195	5.932369854	5.80604136	6.07689566	5.839582202	5.839894029	6.103549228	5.921134508	6.066874244	6.414379688	6.042693053	6.254411043	6.179923057	6.071450415	5.625560814	6.017002744	6.230291834	6.026738372
Barttin	5.141030513	5.255855561	5.279964458	5.383465021	5.374174136	5.310174658	5.611078395	5.400107445	5.965739728	4.751079805	5.483976506	5.138589764	5.279393792	4.988052736	5.634452139	5.333732167	5.268594111	5.173403873	5.175695883	5.087936545	5.24977433	5.413096014	5.325114233	4.965532689	5.511952272	5.315955104	5.086695878	5.328894021	5.328108141	5.244605985	5.163168863	5.365255419	5.192971206	5.207756563	4.856595645	5.182953797	5.211610441	5.462909104	5.136770254	5.501818845	5.548053426	5.054888616	4.991223743	5.747896503	5.731349695	5.050860994	5.471946671	5.440357851	5.441637133
PCSK9	5.604973706	6.729346803	6.456817743	6.424636993	6.161232931	6.279999728	6.050728002	6.103147073	6.921685334	5.887509485	6.113312158	6.345381964	6.356808982	6.36076887	6.130181057	6.149916864	6.22740295	6.268116617	5.950071446	5.885304074	5.864337115	6.207833254	6.519774807	6.27877626	6.237785451	6.241578374	6.496698621	5.809190332	6.286299566	6.291486764	6.456859719	5.897967196	5.902384224	6.140597642	6.279799147	6.445868488	6.303878135	6.210556607	6.103960873	5.914437143	6.726809162	5.770824671	6.381871371	6.464818552	6.206731652	6.291177305	6.331907158	6.197245945	5.8585466
PRKAA2	2.816707131	3.898847404	3.345808985	3.330563794	3.460751091	3.036748456	2.884432611	3.126692816	3.278602164	2.921257477	3.105216367	2.733222045	2.927219147	3.524120328	2.994556985	2.998558668	2.818443311	3.272195637	2.928987625	3.059715119	2.879182927	3.787628706	3.103005684	2.869620951	2.999341672	2.857465382	2.733864788	3.246330196	2.845157605	2.957561379	3.315725469	3.040190373	2.987210744	3.145048371	3.209200929	2.965015094	3.206389903	3.200793264	3.310604461	2.927582673	3.217412555	2.995111634	3.459853446	3.116223694	3.307757805	2.974818046	3.119329667	4.167821305	3.242561245
C8A	3.433957224	4.320220191	3.764727558	3.419800899	3.960771944	3.857637463	3.579729795	3.715672039	3.97400279	3.50371524	3.655178569	3.486401615	3.439784986	4.246540848	3.946799123	3.378840284	3.341161944	3.329902794	3.55980884	3.057556503	3.188934234	3.285192791	4.044350425	3.474938985	3.592167635	3.32835184	4.01587967	3.351937109	3.187614402	3.68487262	3.423065757	3.315212734	3.185919976	3.319296701	3.323380686	3.278347645	3.529157188	3.702118244	3.438556597	3.745174421	3.88632556	3.79956503	3.674681931	3.514675413	3.984709455	3.141505664	3.860399155	4.004833892	3.176472216
FGGY	5.482348717	5.305133126	6.573119916	6.068792708	5.521915846	6.448069913	5.04181253	5.582686063	5.959821567	4.992075847	5.873880942	5.66408916	5.992541818	5.50083483	5.189814155	5.604943401	5.929582686	6.121617618	5.032965009	5.189243489	5.372535115	5.538899948	4.915866891	5.404295211	5.61848991	6.240009977	6.390452253	5.214981309	4.933561538	5.588000755	6.142959304	5.325039824	6.042744144	5.739339031	5.472824062	6.12155644	5.877338248	5.208550369	6.293075031	5.214435633	5.535405673	5.091252162	6.185496134	5.921015979	5.27147001	5.101599845	6.039861005	5.419785085	6.03301695
HOOK1	4.898503873	5.666777154	4.584992081	4.990351657	4.862956723	4.679696463	5.025458283	4.467663506	5.096972622	4.860568234	4.880859951	4.981540194	4.782015175	5.300329516	4.648174328	4.535989491	4.561150291	5.118419458	4.757381972	5.132399002	5.244342783	4.764437019	5.188301487	5.03121321	5.080308946	4.784440552	4.830660556	4.853835125	4.873421676	5.100708531	4.57395373	5.090712524	4.918782457	5.121254307	4.855735836	4.888728294	5.077859977	4.833608759	4.955855	4.687857583	5.148986824	5.321530967	4.559416654	5.039255267	4.856585957	4.924934616	4.72230579	5.267748394	5.307736824
NFIA	6.917594704	6.48242738	7.413536772	6.918660096	7.226690003	7.332397195	8.302387077	7.931443049	6.60247619	7.603603256	7.770193651	7.604550062	6.597677962	8.115020306	6.611766207	7.76126746	7.780201224	6.413822102	6.655339206	7.213263852	7.180061357	8.078707378	7.968869604	7.080848261	7.160848848	7.32687806	7.900261993	6.747403824	6.763670708	7.293280792	5.961673215	7.603665732	8.605836103	7.579674099	7.612387544	6.819177183	6.714440484	7.766688936	7.260807864	7.445541059	6.95578194	8.147157092	6.612939682	6.341154341	8.172091273	7.464362275	7.938840869	6.69175768	6.995059086
L1TD1	2.695795599	2.954782397	2.780278332	2.504301473	2.501596076	3.092567794	2.614426782	3.05366658	2.687598981	3.586255002	2.82705646	2.567989371	2.683535668	3.138085364	2.524737898	2.953866155	2.710710495	2.585352963	2.506579742	2.49458816	3.128790925	2.763487146	2.863110375	2.81582028	2.632564395	2.472133028	2.767204278	2.707779018	2.818533225	2.73140439	2.7837787	3.609964368	2.706528689	2.620646835	3.166710469	2.581453115	2.749226308	2.718472673	2.659503723	2.397853474	2.618387407	2.852252888	2.712405775	2.431792026	2.971380327	2.761906453	2.65180522	3.276579522	2.680608482
USP1	6.584246302	6.093618082	6.376404568	5.835105235	6.500373878	6.55032171	6.293363172	6.383809876	6.071920569	6.513126986	6.185924361	6.73947532	6.253704686	6.444717171	6.502779856	6.265511751	6.606107636	6.838582847	6.783951008	6.390774848	6.781719594	6.224072205	6.028928389	6.614575509	6.281792952	6.053015388	5.958257811	6.625195691	6.066085905	6.409347944	7.06885059	6.187114471	6.074296654	6.359813087	6.093562798	6.609439047	6.191650396	5.949287595	6.134406578	6.00167225	6.190017091	5.69249621	6.384086517	6.484073402	5.692534201	6.601952214	6.540113964	6.345944035	6.433222988
ANGPTL3	4.522317761	4.686435126	4.622555478	4.875968559	4.928279265	4.598139644	4.630781808	4.493346203	5.244331313	4.421166992	4.196620285	4.559530085	4.360283287	4.833568806	4.864922426	4.594832682	5.431948458	4.781804824	4.59110204	4.313057117	4.422471867	4.946759598	4.92649553	4.811741176	4.891739119	4.448620974	4.516752507	4.858409726	4.546556797	4.473860302	4.652852411	4.621267603	4.478747528	4.641294485	4.616612444	4.403385267	4.707920216	4.631119202	4.447870713	4.632808317	5.128562829	4.575297912	4.668655201	4.918143607	4.548926419	4.423754281	4.663468852	4.798414942	5.005560819
ATG4C	5.399711843	5.271089529	4.699033538	4.802774492	5.3307692	5.546213285	4.220891362	5.433351118	4.790510875	5.351590885	4.899347057	4.949161381	5.273262618	4.560559311	5.271409738	4.959661695	4.707546816	4.845456264	5.248316902	5.837254108	5.72529188	4.208669581	4.749353481	5.100656565	4.604641904	4.831056782	4.271365138	5.243165701	4.509548266	4.962414004	5.539927905	5.20842058	5.094243474	5.707761644	5.273064799	5.262131989	4.996299609	4.889516311	4.740606547	5.737174091	4.448951106	5.031661833	5.006294914	5.11488754	4.502586855	5.355729751	4.250465409	5.035514139	4.930109177
FOXD3	4.682278289	5.094580632	4.51688617	4.906509248	4.943362771	4.937006915	4.889281696	5.008757039	5.095556865	4.516174921	4.934079918	4.973474475	5.085770187	5.478959293	4.867112613	4.884824495	4.963532456	5.015119974	4.639672796	4.596246866	4.481793397	5.152070956	4.838436082	4.543611498	4.874613232	4.508376195	4.749558695	4.453557507	4.928229287	4.833694451	4.812883239	4.543127072	4.693533962	4.990120588	4.897364211	4.77964392	5.013631408	5.260491323	4.758379184	5.02479964	5.181994034	4.728415576	4.728395542	5.174418896	5.03432478	4.69629932	4.805206685	4.666616486	4.762250432
ALG6	4.759306618	3.923135493	4.709626454	4.572346691	4.317878761	5.268449623	4.108713476	5.020723633	3.155648832	4.866425182	4.113995978	5.536304258	4.151336507	3.827474611	3.871183795	4.801577331	3.888079525	4.363072926	4.778432816	4.917556373	5.153505491	4.116706449	3.864518392	4.36890139	3.932114346	4.323955377	4.192787043	4.839718761	4.244084326	4.97566214	4.30572501	4.187252838	4.516491275	4.79218202	3.946541607	5.430057398	4.731927726	3.675152471	4.493371615	4.376816811	5.153048352	4.821470087	3.914732748	4.347675025	3.592381413	4.364871778	4.246429509	3.547319722	4.307461684
DLEU2L	3.241951883	2.848169701	3.768214417	3.496533087	2.707168474	3.498607963	3.326691571	3.841809154	3.287577261	3.388378003	3.301598899	4.376492405	3.031987863	3.409411007	2.620654665	3.098711137	3.655329815	3.46669872	2.960821779	3.059493	3.26161749	3.08803816	2.672380019	3.089850169	3.097567951	3.337251125	3.762299203	3.309690612	2.592855055	3.456595183	3.010323554	3.26143672	3.467952505	3.092457464	3.115989793	3.137875459	3.388912935	3.661638834	3.551853038	3.363115314	3.291986366	3.073084414	3.166715065	3.6734869	2.715137219	3.499366613	3.596590954	3.578462414	3.217631613
PGM1	7.137450708	5.863235554	7.327248633	6.449708739	6.436453071	7.500513079	7.458859022	7.016927956	6.594596148	6.989921002	7.055034801	7.266490611	6.912155479	6.16611848	6.277432709	7.402249892	7.081138165	6.56250575	6.592829855	6.374138707	6.383955649	7.096644226	6.183001366	6.589283565	6.64247229	7.201803112	6.64079479	6.384277196	6.546841367	6.38203067	6.683613086	6.456609094	6.50426922	7.097733018	6.52308571	7.130889286	6.818829939	6.893622142	6.628141459	5.981794413	7.501740625	6.676760285	7.374169227	6.670895761	5.987066113	6.805272036	7.014464935	5.365160219	6.613200887
ROR1	4.814908541	5.399296703	4.769580413	5.098221036	4.959884874	4.770045005	5.21848608	4.835859781	5.85865169	4.896397543	5.091613584	4.66510752	5.114623719	4.991292089	5.222921785	4.831940309	5.061446019	4.759762951	5.177158239	5.260311703	4.626209333	5.623613505	4.633645705	4.86471929	5.305185045	4.839870296	5.300280913	4.904050685	5.347868686	4.716831914	4.796154502	4.880020281	4.74086817	4.732474369	5.148326221	4.892848221	4.72673174	4.838228315	4.944523966	5.091864218	5.179415138	4.761430608	4.838296997	4.916859867	5.108924318	4.67562555	5.057796601	5.481341719	4.777892583
UBE2U	2.466893347	4.079137404	2.597355844	2.530045141	3.045979907	2.832030255	2.375683124	2.855813382	2.968786216	3.023499385	2.279505449	2.211190218	2.733143518	3.210740597	2.526061106	2.96833756	2.264947504	3.139457986	2.285236683	2.546499806	2.725573456	2.792954879	2.729721449	2.564384672	2.654902354	2.935105416	3.105931201	2.85237425	2.614372859	2.672513394	2.581434725	2.700903626	2.554658053	2.626101582	3.213310582	2.424328547	2.719740163	2.259854872	2.681435101	2.654400904	3.185009084	2.661131563	2.498836306	2.747883804	2.607077077	2.755417264	3.218279865	2.780745298	2.62197192
CACHD1	3.194509498	3.537844961	3.491090851	3.136094329	3.864370557	3.489485407	3.431716036	3.70804603	3.245569534	3.511161236	4.128912509	4.681124719	3.658442064	3.908245733	3.136941062	4.160050977	2.807597446	3.979971304	2.94486931	3.361389241	3.162399627	3.547568136	3.854794019	3.063111631	3.513993905	3.792472586	3.242452071	3.011057108	3.460361526	2.962479757	3.305946086	3.719437496	3.607507768	3.034218807	4.164031786	3.783735345	3.43910534	3.5852459	3.162177092	3.065814978	3.338044967	3.232084917	3.083418621	3.802558469	3.194227224	2.966754238	3.900926124	3.615012165	3.69799857
RAVER2	5.14969596	5.276647528	5.48019828	4.416555694	4.77233582	4.934996665	4.619502003	4.575415872	4.949401776	5.092035425	5.150294105	6.108315311	4.698720561	5.180601826	4.515179233	4.909429026	4.738784368	4.846223402	8.168137262	4.865664373	5.11679099	5.047431656	4.326982263	5.19709068	5.051513823	4.712748223	5.257794537	4.502103148	4.945024576	4.721846837	4.758601924	4.637190009	4.886556841	5.206860104	4.549519832	4.538525243	5.220868342	4.873371451	4.421044712	4.683033362	4.938460068	4.39605309	4.49234502	4.917924253	4.631955462	5.085262538	4.361637154	4.814978928	4.729817791
AK4	4.578444792	5.226833296	4.843572238	4.396902361	4.668269441	4.320179968	4.301186922	4.200403855	4.821742068	4.758959294	4.724237067	4.39595049	4.921890683	5.089024003	4.421428473	4.927102474	4.016943764	5.075696047	4.359083297	4.42682331	4.751930959	4.082877343	3.919911058	4.464860546	4.576236364	4.56808647	4.69702545	4.020646494	4.844007954	4.74098466	4.753481604	4.736297872	4.537144328	4.43275444	4.277889824	4.460725973	4.706217545	4.276849967	4.805532721	4.329125677	4.426988212	3.986084285	4.729704751	5.167739856	4.871985115	4.450733774	4.317247121	4.84567773	4.602398144
DNAJC6	5.978982977	4.588760378	7.079598714	7.252253102	6.991681426	7.101210935	7.51629493	6.790669656	5.386435501	6.57324788	6.340217804	5.966962685	5.971203133	6.916414265	6.578246564	6.487470719	7.140067725	7.474696679	5.399658784	6.288780621	5.867086307	7.669158102	4.671481678	5.475999798	6.44364296	5.859454975	5.570413492	5.115826803	5.657404485	5.511427658	7.958461295	6.575849541	6.216060493	6.635599233	5.044591063	5.933427366	5.27690547	7.19549777	6.184676373	5.375780946	6.248396968	7.32318261	5.397280975	6.85132071	6.935939169	5.608133649	6.486551867	5.338392553	6.760901629
LEPR	6.569501838	6.102867644	6.262775033	6.40514484	6.831636905	6.874235077	6.905482862	6.442323181	5.160681309	6.67824895	6.608379594	6.755191179	5.863128623	6.1194587	6.631655894	6.83118168	6.626743176	6.095076801	5.768041228	6.296237225	6.713296831	6.995051407	6.132345811	5.610201438	5.97555378	6.065177631	5.796221849	5.672886479	5.932094065	5.715442047	6.085489965	6.465313925	6.820114478	6.562690318	6.631230687	6.001445478	6.297752558	6.696490146	6.54646448	5.566848987	6.830632029	6.708683143	6.123187278	6.241752196	6.793119545	6.336411896	6.469996478	6.370048932	6.322921812
PDE4B	7.492526439	6.406537331	6.705634391	6.815737623	7.208203096	5.948659263	7.507383819	6.365624809	5.81401041	5.956491462	6.134076251	6.450030942	7.445673151	6.541574752	7.313933419	6.060009301	6.520457907	7.480482438	7.591641384	7.472360765	8.043156648	6.516934728	6.993038486	7.125067673	6.756564059	7.182646069	7.006659939	7.50518922	8.334833292	7.295162859	7.161637054	7.390109902	6.611870419	6.469581581	6.74064957	6.473585242	6.71800539	6.335016276	7.24162434	7.145750584	6.153139451	6.760885086	5.8526718	6.886382686	7.080415166	7.077236733	6.619198495	8.148981705	6.990887329
SGIP1	4.775317705	4.296610151	5.904964389	5.34323791	6.907418463	5.438602661	6.284420014	7.22746788	3.833533677	6.457749837	5.157148142	6.195731743	3.926274184	5.141324011	6.06517911	6.343904348	6.23531703	4.738590293	4.004435829	5.62352331	4.781032872	6.750211994	5.969499561	4.933826333	5.113788736	6.58879434	7.01566805	4.106112092	5.148081172	6.343100844	3.960657246	6.971940887	6.91871259	5.235795863	7.706132369	5.114787323	4.384737252	7.446022012	6.045516885	5.736894667	6.445840584	7.271769051	4.191574347	3.580483088	8.642344813	4.730094131	6.570875992	4.494925026	4.631908183
TCTEX1D1	3.426142138	4.003933208	4.22053701	4.279736814	2.648740365	5.3155186	3.223922746	3.021366347	3.391193365	3.876223337	3.050040264	4.739185111	3.215963954	3.860148861	3.133486237	3.117581596	3.886195483	3.029253521	3.25270051	3.855797037	3.270926618	3.070491957	2.836842248	3.439757978	3.951590207	3.844819336	3.630422338	3.111673455	3.90011492	2.89339912	2.798445795	2.911210563	3.122470834	4.46188382	3.19523642	3.164670508	3.135567295	3.334269602	3.316918979	2.981782483	3.434946947	3.073024086	3.776473294	3.275790041	3.055480049	3.000060881	3.420707874	3.199235298	3.249317767
MIER1	7.532041842	7.797185158	7.978914307	7.434229634	7.685697014	8.188976478	8.20506387	7.94013407	7.838842486	7.375978292	7.695106454	8.056804721	7.930006999	7.778054464	7.919562869	7.616837546	7.829976331	8.261357375	7.967693553	7.728630743	8.338177753	7.776479921	7.009480284	7.25077852	7.346919325	7.64144135	7.628333284	7.521389092	8.001508359	7.608708283	8.3820019	7.61671541	7.058936395	7.722559705	7.961854673	7.9167961	7.938233549	7.283799121	7.676892934	7.563743937	7.620349385	7.393168371	8.033584147	8.134476928	6.902807044	7.742429305	7.801521779	8.01210515	8.086262753
IL23R	2.792773021	3.407870019	2.814834435	2.462411656	2.7674394	3.289269762	2.77749021	2.979721996	2.806532906	2.498576313	3.092995967	2.654938072	2.809129379	3.028676189	2.810456904	2.82217859	3.076954196	3.502135813	3.059631127	2.976182137	2.916711743	3.387937902	2.68102818	2.690192298	2.873516207	3.71261159	2.508880043	4.098008784	2.899787914	3.005464534	3.420496122	2.603550059	3.092230488	2.658529776	3.012240216	2.76493343	2.691323093	2.997176121	2.805671754	2.658630556	2.951888255	2.378297238	3.221734167	2.788998449	2.942974037	3.34982505	3.094827208	3.074980764	2.698079775
IL12RB2	4.848741648	4.674522572	4.422167579	4.340990871	4.101501425	3.934675852	4.543912929	4.567895282	4.512236273	4.20713202	4.184830709	4.12438356	4.647719274	4.130540242	4.511545046	4.003917086	4.998696557	4.910770622	6.202445959	5.393350128	5.425420561	4.495362956	4.719195672	5.095489904	4.725302803	5.254996432	5.374309079	5.654750736	4.635228559	4.68352603	4.539901881	5.067436166	4.82888016	4.156428927	4.49931016	4.723525445	5.578806624	4.014887646	4.555683856	5.5544755	4.234329063	4.459853571	4.212894563	3.794638169	4.901191636	4.672613418	4.490785278	5.147872095	4.816621009
GADD45A	6.964056578	7.18780572	9.193368492	8.19569315	6.695731573	9.131789309	7.684484431	8.488475902	9.764747701	7.653837303	8.719941488	8.016405524	7.752893164	7.645932575	7.899016649	8.604425297	8.448193958	8.305463124	6.437357516	7.402256008	6.716261305	8.188120802	6.925972064	6.641707366	6.704189038	7.508013189	7.90836953	6.365256354	7.532325008	6.77478133	8.030869834	6.879211538	6.820376488	8.251071043	7.917969128	7.849707368	7.371902375	7.846381908	7.166181935	6.449611018	8.409280863	6.665410198	9.151177306	8.316432081	6.874276641	6.891077421	8.726657432	7.451091352	7.362012423
LRRC7	2.720125141	2.89398183	2.885540826	2.502816875	2.726140186	2.686355934	2.530823631	2.625142839	2.716836204	2.720579528	2.611705656	2.58211958	2.300827603	2.685235249	2.500480498	2.920178552	2.828357525	2.649850509	2.722549178	2.68765803	2.741144973	2.680138537	2.955441149	2.601978615	2.629075305	2.892128745	2.781105232	2.647416924	2.723762587	2.539506492	2.882517864	2.829337757	2.698512013	2.712759242	2.819364417	2.616775862	2.836349654	2.471832589	2.600905957	2.906962047	2.482142867	2.650107637	2.447779299	3.248857006	2.772416974	2.48206308	2.626840966	2.741149398	2.72378331
SRSF11	7.876214998	7.858828846	7.984127404	7.557336668	7.620800067	7.965863884	7.425987636	7.83172832	7.391095665	8.07624704	7.280567181	7.755284409	7.751622918	7.50588047	7.71816284	7.919629514	7.2465739	7.819304088	7.935743183	7.977539174	8.280413975	7.602508019	8.25538824	8.353175773	7.734620425	7.830478456	7.668679111	8.211625145	7.758762528	7.870946932	7.93496662	7.586390969	8.247041042	8.01655736	7.770519126	8.145995096	7.785913773	7.576721217	8.14065131	7.64518334	7.137881086	7.988226311	8.277469033	7.713809474	7.447768707	8.041015387	7.202200066	7.451548827	7.908749837
HHLA3	4.515828427	5.067755361	4.355541847	4.647960209	4.096366108	4.550778133	4.679407613	4.9036069	4.761057004	5.15168133	4.664263458	4.693468772	4.835079303	4.41686091	4.204632782	4.868291584	4.58835997	4.153394776	4.703891748	4.78883162	5.331258666	4.643556881	5.859604262	4.389705904	4.910076413	4.426682828	5.162887764	4.536135853	4.285690909	5.151474941	4.357646768	5.036780981	4.802726578	5.108307653	5.047473094	4.58493762	4.661969632	4.588860205	4.782839281	4.959125004	4.419662174	5.011801718	4.754469078	4.320575815	5.12192173	4.518097467	4.633179502	4.429323601	4.56775408
CTH	4.407762811	5.161220474	4.42062089	4.981772642	4.490896525	4.335818572	4.49344406	4.671106826	4.870287952	4.702988524	4.425174277	4.510913474	4.502019114	5.118531146	4.824811651	4.58480702	4.663953267	4.507275651	4.413636838	4.500033418	4.676848181	4.743102074	5.072575552	4.189718406	4.591543576	4.692491847	4.393059018	4.303262774	4.482114056	4.748355538	4.913150555	4.905409042	5.182138349	4.519684358	4.334870927	4.817905857	4.529021201	5.285081713	4.13879691	4.615705624	5.003979173	4.773258957	4.66402458	4.669674668	4.770451376	4.858965586	4.58311893	4.615722235	4.303992789
TYW3	5.209694307	4.297195464	4.493854106	3.89197769	5.059826991	4.285824934	4.189505475	5.089030794	4.469687272	4.83481426	4.250241448	4.271426979	4.071227475	4.512937534	4.562129323	3.978400706	4.007005873	4.609674738	5.255801547	5.046769318	5.486590287	3.691960074	5.079656652	5.791322393	4.847971166	4.739123497	4.715582497	5.406838967	4.595273874	4.335517116	4.862885706	5.012134825	4.619052483	4.885601706	5.021654051	5.13142384	4.42555502	4.393403813	4.192743857	4.993146664	4.444756974	5.19819232	3.346881462	3.794756147	5.010368292	5.775131298	3.839131593	4.533299311	4.563566371
LHX8	5.048795657	5.665144721	4.9388467	5.527005154	5.34356988	4.916867427	5.039201542	5.212070333	5.802851586	4.734201457	5.067523316	4.836261229	5.088258679	5.082651615	5.480906289	5.099121916	5.620160524	5.276493053	4.796150441	4.760378141	4.852911396	5.384341629	5.435342799	4.987576379	5.32266028	5.1835527	5.194880968	4.996907191	5.013162657	5.068931423	5.295230135	5.129520589	4.899514031	5.089464867	5.218104375	5.049319457	5.021209254	4.867087344	5.136015451	5.11893648	5.266352203	5.105278401	5.528235179	5.132206	5.222387802	5.068606585	5.091091842	5.365466225	5.27463053
MSH4	2.369868475	2.508864089	2.444343348	2.768660269	2.245974787	2.418118458	2.478173165	2.248406378	2.925192576	2.232289607	2.19250383	2.475894691	2.493111369	2.43289153	2.550218123	2.422879239	2.217528079	2.385101952	2.291285946	2.521490696	2.274834958	2.926632882	2.312324473	2.752248839	2.155448724	2.570671162	2.222429225	2.385938871	2.561646998	2.408232546	2.559932157	2.395506418	2.08751917	2.955171245	2.560916562	2.392118368	2.739425462	2.411815981	2.372403593	2.660866059	2.351732808	2.523141958	2.579069592	2.189438965	2.381372112	2.785396092	2.615982039	2.371035994	2.183595404
ST6GALNAC3	5.666599258	6.418753768	8.736752251	7.285020879	6.022838492	8.40829851	6.917000051	7.170793367	8.750065978	6.850804713	8.088345874	7.952779632	6.955774669	6.349644339	6.768491374	7.384489061	7.725145193	6.8240718	5.423353569	6.435689716	5.979389781	7.193337357	5.244621081	5.208127468	5.70054174	7.727512727	6.995956875	5.181421782	6.164328777	5.501533636	7.282804655	5.919044976	6.055032814	7.215830238	7.119374948	6.328967821	6.487256888	6.56938038	6.288853404	5.095089361	7.33760244	5.351636981	8.188630043	7.466873188	5.633796343	6.175718722	7.495636824	5.913617617	6.593214888
ST6GALNAC5	4.864720801	5.60313596	5.257533155	5.291460346	4.953813859	5.096983557	5.29481942	4.675582158	5.973674685	5.13833493	5.180033121	5.151140291	5.340889711	5.240488711	5.333635683	5.031232228	5.805827301	5.215411984	5.0215629	5.165601842	5.047404529	5.393108523	5.371169235	5.217283264	5.041557392	5.089196194	4.745855962	4.841560029	5.034893646	5.275319186	5.048612757	5.211780635	5.047530673	5.271335784	5.39279182	5.11748759	5.057737117	5.421391231	4.919241606	5.185928896	5.446758849	5.089120206	5.509956659	5.30204619	5.459447378	4.85720518	5.103333596	5.109365521	5.149047315
AK5	4.826298944	4.204764256	3.451929086	3.841912207	3.805758532	3.260689007	4.073655853	3.697284066	3.396567808	4.44363474	3.732039349	3.935174584	3.738411141	3.848054481	3.660099291	3.505577165	3.553998809	3.883012852	3.856398551	4.372045769	6.407607754	3.73166023	4.670127605	4.865525434	5.355965604	3.902294234	3.636203974	4.838580923	3.688492894	4.464542634	3.673657587	4.000579465	3.404307036	4.042924452	4.704722022	5.327155965	3.939775666	4.316148234	4.608757568	4.376680513	3.852150856	4.774414989	3.652032668	4.464044004	4.514230302	4.535262797	4.43094328	4.008756184	4.017245267
FAM73A	5.876537742	5.714511545	5.234444117	4.807375167	5.508461068	5.297857488	5.399464129	5.460786956	4.758635774	6.039534407	4.840946534	5.429946082	5.509666773	4.938753484	5.582824779	5.417061604	5.062477535	5.862557434	6.152232999	6.140489053	6.336977745	5.164690148	5.35303857	6.020159666	5.699294018	5.645908395	5.30116445	5.867893015	4.943984295	5.686552675	5.632212248	5.811990801	5.700318637	5.798171166	5.655636953	5.836891354	6.054247251	5.310821187	5.437245619	6.210820398	4.519131107	5.757337613	5.644285175	5.539391712	5.509630292	5.972421295	5.728214288	5.458234748	5.700316626
NEXN	6.499034798	5.086474635	6.162080106	6.456805964	5.528393896	6.516346994	7.059202674	5.960897942	5.075827248	6.195585326	5.484289303	6.368300896	4.654810162	6.565284106	6.288200475	5.702618917	6.368468228	5.595813027	7.159248505	5.137270578	6.482180543	5.397164358	5.910189988	6.161924853	4.423552464	6.144364022	6.560594177	5.238746277	5.955367004	4.670538261	5.308212081	4.512014142	5.898816228	4.64418911	5.552774033	6.519520601	5.575784926	5.306277846	5.697031285	6.278810425	6.524704545	5.774543782	6.059737891	5.935618566	5.039373757	4.860934932	6.387151983	6.490994303	6.102504065
FP	3.721406931	4.314949662	4.737104859	3.593191403	4.265210695	3.523390143	4.299269656	4.787970691	4.554686388	4.731017851	3.447749415	4.213280467	3.881092484	3.977599961	4.379004547	4.211474985	3.743470289	3.711550612	3.216402328	4.109183762	4.600289297	3.999353544	4.560365957	5.412243689	3.577650447	3.558967626	4.303708296	3.242381997	3.507727267	3.567669839	3.53386248	4.614348256	4.515144335	5.128546625	4.104787648	3.961420195	4.724808485	4.439275821	4.093841134	3.521862545	3.764065509	3.464491159	3.130035063	3.549292204	3.519349985	4.3890993	3.290572672	3.693726856	3.439329726
IFI44L	8.058326227	4.586218574	4.660878242	6.497439149	5.752964296	4.15686232	11.13945127	4.309555594	3.854818744	4.418173288	3.911621388	5.237096003	4.259631359	3.700355788	10.77466382	3.661404631	10.04749573	7.801490301	11.31862279	9.572414236	10.67158685	8.574422719	5.018574598	10.50655735	4.810070477	5.843744834	10.57504799	6.662727911	10.48484305	10.09449333	4.125515002	6.511075194	4.855739638	3.783186501	4.395528383	5.214306076	10.80244152	4.282183632	7.25440888	11.03561565	3.662470523	4.960058955	4.196248812	3.856134927	9.297917224	5.348648605	9.607054946	9.223546897	4.086768431
IFI44	7.362706895	4.823421374	4.728800114	6.965975087	5.549336157	4.856662223	10.5642294	5.48956258	4.505568201	5.325350065	4.639094133	5.509977915	4.997902007	4.591954853	10.28258948	4.514567429	9.544866826	7.963440115	10.52620657	8.533401624	10.09450847	8.527229882	5.669994225	9.562145514	4.785324047	6.219038353	9.633695697	6.154547276	9.970711614	9.095983991	4.812495405	6.714203167	5.449177997	4.605061789	5.122360556	5.991014618	10.31255963	4.908596663	6.919801611	9.875468429	4.689524784	5.005125255	5.150443486	4.44820732	8.629469686	4.937918034	8.984375343	8.945854226	4.9628038
ADGRL2	4.115926472	4.988234114	4.289282991	4.465226724	3.93250034	3.752481613	3.789041447	3.629165154	4.296822409	3.72868959	4.358263116	3.951484293	4.1808314	4.685457381	4.086667698	4.345418783	4.390800033	4.156330782	3.866370562	3.907253135	3.920275067	4.289463824	4.43659286	3.88570624	4.037108204	4.097533393	3.736361465	4.035254192	3.999174075	3.535147798	4.103842609	3.541563882	3.988706614	4.190655566	4.168074964	3.996567446	3.923304814	3.900352294	4.080300162	3.88920175	3.853938655	3.687646819	4.112586974	4.212285008	3.982569334	3.991611196	4.464616791	4.740606341	4.025335096
PRKACB	8.159920136	6.641158963	6.018936869	6.457996883	7.317200741	6.794766458	7.403151058	7.512786147	4.918700399	7.956066269	6.724291721	7.660261013	6.961043895	6.85041292	6.754782321	7.381395877	6.60089938	7.220546899	8.256143168	7.591947094	8.145899037	7.065633072	7.243124724	7.812348606	7.96263764	7.317137381	7.010681927	8.460910537	6.409994764	7.817809465	6.927707173	7.843341726	7.428228659	7.462975109	7.19380341	7.847086602	8.305189221	7.315903432	7.204326957	7.959823689	7.241028698	8.038623154	6.636349367	7.356905675	7.536599156	8.127786247	7.457139991	7.386329846	7.577443004
SAMD13	3.005927571	3.265528634	2.906840605	2.954647966	3.345318746	3.018621457	2.676503775	3.237564472	3.318509435	2.945961179	3.175114882	2.969737294	3.030766973	2.867845707	3.000833015	2.688869764	2.884027947	3.017656801	2.917231658	2.868963813	2.79593907	2.837129734	3.103224247	2.982331443	2.753808118	2.930125784	3.004546413	2.975124108	3.071985525	2.962427331	3.073067411	3.128213695	2.831059972	2.719188045	2.801293922	2.925620808	2.87014607	3.008685925	3.156963822	2.91856875	3.135717426	2.947329537	3.037133681	2.769776012	3.051605425	2.885092986	3.49366406	3.417664806	3.147835461
DNASE2B	3.716589129	4.610891582	3.273383858	3.695330045	3.666687017	4.079259501	3.717235348	3.528597067	3.854633012	3.743542811	3.721467742	3.408252893	3.879371135	3.949857605	3.78513813	3.52615032	3.657755333	4.065917999	3.305708174	3.755441919	3.411332927	4.125960144	4.188956563	3.601930684	3.475455759	3.767977502	3.272753925	3.75579009	3.621408583	3.395272234	4.027824012	3.546698324	3.658701696	3.792291163	4.085223468	3.953538055	3.622766364	3.60896315	3.884385376	3.337304624	3.729648747	3.410773904	3.911239003	3.969875946	3.775707424	3.825261708	4.02390305	4.07068799	3.904325822
RPF1	6.90364496	6.871625257	6.580122711	6.873858419	6.88022604	6.926868737	6.878381479	6.664494919	6.47224436	7.053916769	6.72250509	7.110615685	6.703468723	6.539356211	6.909631915	7.244610339	6.494550319	7.164506021	7.48859554	7.425189519	7.880062332	6.568243415	7.373223877	7.413787891	6.955987368	6.697426719	6.874927426	7.180539306	6.906878488	7.04422884	6.961712423	6.987031667	7.065477932	7.474408038	7.096658058	7.374956413	6.904003537	6.846492096	6.807265095	7.279638492	6.381102212	6.719898991	6.812106487	6.84036851	6.840089355	7.053465072	6.732345078	6.99456156	6.823042974
SPATA1	4.04052184	4.055927973	4.696265248	4.241118191	3.737661715	4.872346198	4.631989421	4.304036949	5.434345329	3.711336979	4.470386926	4.470095559	4.440845095	5.328476482	4.680473384	4.773973627	4.900518875	5.161449308	4.604006019	4.12987428	4.064852275	4.183401558	3.532478044	3.659958994	3.676655815	4.522973446	4.161955905	4.353130265	4.633942089	4.006738513	5.24073384	4.00149032	4.333563623	4.032688798	4.181057448	4.707344597	4.358030188	4.020987905	4.262457633	3.603537155	4.68135467	3.719638132	4.1349923	4.637063281	3.95660144	3.597738876	4.386801087	4.600546564	4.286175175
WDR63	3.71777807	4.155136617	3.241698524	3.293010742	3.208355234	3.268026784	3.122462777	3.546922595	3.269909401	3.038060615	3.1281967	3.131656821	3.321068476	3.882868207	3.249896403	3.488670187	3.234439877	3.381260012	3.282721528	3.193885808	3.284576466	3.219069824	3.225536962	3.543923427	3.065650491	4.051117314	2.994583139	3.751175345	3.095750166	2.944691242	3.315523022	3.504094002	3.371889483	3.055936246	3.793117957	3.0768019	4.278038901	3.069444031	2.885056668	3.284925881	3.12720389	3.35374693	3.325333045	3.60197125	3.469124323	3.398455756	3.326651254	3.805972305	3.611144151
CYR61	4.961635155	5.083847083	5.453545325	5.546827946	5.035859263	5.219955483	5.632087079	5.097395793	5.505508356	5.087056176	5.010263447	4.889571082	5.170623311	5.11869304	5.175910558	5.072305841	5.390829678	4.965926839	4.879183301	4.919327908	4.651791756	5.34725126	5.055042581	5.039235518	5.080682715	4.939168112	4.735779837	5.206269459	5.256022342	5.266734364	5.068631348	4.67547771	5.067431406	4.793398015	5.688733624	5.307720984	5.037343014	5.572139062	5.108907414	5.32407985	5.226067281	5.101784004	5.377927505	5.24564308	5.688751229	5.135694258	5.248611516	5.282429556	4.689645175
CLCA2	3.001532755	3.300798423	2.963467897	2.896080875	3.01553892	3.229445213	3.054255533	3.385276959	3.423155416	3.028495103	3.377395103	3.044416133	3.145671143	3.314741023	3.050840739	2.835116707	3.678559952	3.166238184	3.125065465	2.817703699	3.324184805	3.4201553	3.214207788	3.058052352	2.936925168	3.094234613	3.039412415	3.057744222	3.387769658	3.135799765	3.133312824	3.004242759	3.034868801	3.146299242	3.036117927	3.081823428	3.25236818	2.932286943	3.190642003	3.125240661	3.264121414	3.11686823	3.147864954	3.238198874	2.887091549	3.182964856	3.190998049	3.224264932	3.308504159
CLCA1	3.90298116	5.048798983	3.771006093	4.451441169	4.55784462	4.027853365	4.004801325	4.152684672	4.546868326	3.958692181	4.123666446	4.131941717	4.17136145	4.496393867	4.184929053	4.00942202	3.831745713	4.289873253	4.007022132	4.157061615	3.853473757	3.896326213	3.991931097	3.815595062	4.25579737	3.934925779	4.086451796	4.017602775	3.968014229	4.130799127	4.024525074	3.931210556	4.255955373	4.127657642	4.480610999	3.997223766	4.009440474	4.403297622	4.094980029	4.274360236	4.076984359	4.014397168	4.05174431	4.238501393	4.031528742	4.145251482	4.432612878	4.365390797	4.338266588
CLCA4	2.399705455	3.511395685	2.655958325	2.840299351	2.999968183	2.610333703	2.571624316	2.417923446	2.89249316	2.721467429	2.457236451	2.784052386	2.536907745	2.729054342	2.735343643	2.847568281	2.737423339	2.457527171	2.698633034	2.637131402	2.925705552	2.605015769	2.569811117	2.616845845	2.418298257	2.871322565	2.378289563	2.605303849	2.755922899	2.725293544	2.852276609	2.723855371	2.51918127	2.689610093	2.671003458	2.643029115	2.513847327	2.629348504	3.017046595	2.540596919	2.551341328	2.734833223	2.785691419	2.826569919	2.792695982	2.68532402	2.335400714	3.177764265	3.369859691
SH3GLB1	8.493628149	8.721490167	9.68537311	9.541533633	8.696954795	9.411170494	9.121185365	8.928779851	9.945303084	8.537695573	9.63365557	9.43234475	9.235262972	9.331330022	9.259659803	9.465138645	9.170395469	9.761064412	8.525954687	9.091894394	8.827665521	9.202549984	8.554564964	8.336450852	8.440723584	9.732231097	9.097409135	8.209485493	9.076981751	9.141651592	9.600741412	8.307273503	8.043943934	9.252881224	9.268196592	9.4851086	9.248458932	9.02622117	9.193298851	8.341572843	9.800009301	8.363267339	9.905244402	9.303769184	8.209405321	8.732544755	9.774912603	9.765067121	9.042254195
LOC101927844	4.051047428	4.819516644	4.354568336	4.518470671	3.974834147	4.330715322	4.407025754	4.134161034	4.312125704	4.095929763	4.236718899	3.952767992	4.285593839	4.684923971	4.359836139	4.153707724	4.263521952	4.23228419	4.050612101	4.023093577	3.903865944	3.963564293	4.09392912	4.21941464	4.169958175	4.20945054	4.019433272	3.998821954	4.283099802	4.006409636	4.262392825	4.110765409	3.870701002	3.923292481	4.219038353	3.961540043	4.231188508	4.060217815	4.535704908	4.081478399	4.297627052	4.184982004	4.243192147	4.523898704	3.874612107	4.164844489	4.053639902	4.255492406	4.129025118
LMO4	6.884411183	6.256263263	7.141183196	7.18300879	7.224548307	7.085539239	7.497924301	7.127348911	7.11837272	6.763892531	6.870082276	6.957076706	7.006007727	6.448199757	7.353623779	6.645845524	6.835287137	7.557889482	7.381968642	7.053257071	7.184212659	7.034392794	6.250738771	6.859268037	6.982083066	6.977160328	7.07749118	6.904413296	7.358196703	6.888544647	7.587509493	6.914383033	6.489323698	6.771633433	6.428210254	6.676168005	6.933321821	6.953043411	7.025809538	6.939920275	6.484331963	6.517311477	7.269452033	7.183688532	6.464118187	6.867755422	6.815289276	6.778280204	7.066892141
GBP6	5.461397885	5.278585859	4.564446544	6.434803691	4.578127913	4.710999028	6.688255966	4.313441084	4.622503534	4.041419194	4.300199206	4.675111219	4.364393185	4.890898153	6.111180254	4.420324821	4.5410452	6.132827752	6.767520325	7.454822759	8.151954714	4.185666109	5.116517205	6.882907377	4.563458842	5.635440922	6.122493268	5.180638093	7.023357755	5.333082037	4.808712651	6.179789452	5.000194155	4.094084614	4.765390719	4.522055978	4.946028222	4.751640181	5.878993665	5.855114555	4.415388086	4.560986743	3.842983089	5.337046503	6.497831132	4.576928764	5.419190872	9.452753642	4.541429295
LRRC8B	6.981259884	6.193694392	5.778876224	6.200836658	6.198257228	5.944617078	6.448361856	6.465505998	4.746829297	6.885280611	5.75195261	6.917684109	6.531072283	6.788721518	5.985527197	5.929235288	5.68888566	6.164634452	6.093963121	6.440030817	6.445543585	5.664310014	6.357480592	6.726024467	6.286217204	6.598385821	6.239199203	7.165417525	5.943069039	6.317588575	6.080642382	6.102086236	6.410439447	5.939257266	5.682398214	6.73073661	5.901632942	6.846143616	6.745547236	6.36207197	6.732802566	6.144989578	5.045098388	6.897244359	5.597073222	6.108183841	6.135136384	6.362705423	6.68522958
ZNF326	5.32874107	4.697933899	4.709879771	4.808281071	5.493048438	5.164464742	4.379278012	5.459364325	4.101045785	5.567056449	5.096966351	4.837201934	4.971100404	4.330258229	5.336353187	4.822245705	4.779585513	5.095621731	5.62541734	5.380370695	5.695565921	4.238985145	5.490244338	5.422776476	5.050849538	5.201336794	5.489294908	5.512812544	5.112622764	5.173506353	5.30633501	5.329334984	5.657401214	5.143043878	4.602504395	4.936280193	5.036054188	4.62276212	5.158677327	5.117181273	3.938388724	4.980633474	5.153726276	4.498461882	4.991850588	5.633643709	4.638975634	4.439697115	5.269773318
CDC7	4.44872607	3.214676782	3.776122045	3.686492726	4.00112261	3.988688154	4.244736479	4.681036225	3.194686379	4.743405776	3.418603877	4.390234045	3.829330304	3.496462504	3.691796756	4.533271622	4.335879755	4.053031136	3.706235149	4.540050567	4.598421603	3.614435994	4.45819857	4.516359259	4.371424381	4.099146803	4.496964192	3.83196282	4.280913322	4.025747707	3.115449965	4.158045501	3.873027527	4.13454461	3.670537613	3.590975651	3.681598202	3.879355335	4.154571843	3.49059446	3.922098543	3.799525704	3.542865852	2.995467163	4.194102604	3.668753112	4.383703897	3.642372689	4.142896688
BRDT	6.598699305	7.119968703	6.409555771	6.89230888	6.685571054	6.507913897	6.977687121	6.564568069	7.19070454	6.50913166	6.852658848	6.385218889	6.848633637	6.887148924	7.071558271	6.718435045	6.730738579	6.670298042	6.531043242	6.482414332	6.172767328	6.721822541	6.637013626	6.112770531	6.840933092	6.53151092	6.509678008	6.383713124	6.710866117	6.732315057	6.958057309	6.373241935	6.361792279	6.558133863	6.876116615	6.460917159	6.518788323	7.030013225	6.396280352	6.703793025	7.258980444	6.599541056	6.789432652	6.965636961	6.96646039	6.311550992	6.660527826	6.975922118	6.379152923
EPHX4	3.706430463	4.227114846	3.559582013	3.998958269	3.87179312	3.870697804	3.996955966	3.654267155	4.154919755	3.482892994	3.917330738	3.665465934	3.728056477	4.610651021	3.671664263	3.677809199	4.108043743	3.964960029	3.657662996	3.881954208	3.540745534	3.813788236	4.001591337	3.591559326	3.74692768	3.693444312	3.849950892	3.963514817	3.712928807	3.534601871	3.792279047	3.728610505	3.762981824	3.734576808	4.53760162	3.734674067	3.581458172	3.709758008	3.642296662	3.801829707	4.018461009	3.86181578	3.650208788	4.071328964	3.99767266	3.868805038	3.700642696	3.930131832	4.040560634
BTBD8	5.446775127	5.467861236	6.08788525	5.042342545	5.133265312	6.07590867	5.25915247	6.159223401	5.594295328	5.475709067	5.376256969	5.561984292	5.19406487	5.403401651	5.095820012	5.814067146	5.811485922	5.800627515	5.078763072	5.164692296	5.683291177	5.994500965	5.254350487	4.724906509	5.030522503	5.882989165	5.382621388	5.168351687	5.232781447	6.170606656	5.519450893	5.588117681	5.009562976	6.09510675	5.82140021	5.812748326	6.197286295	5.819773014	6.08466746	4.897513873	5.512132809	5.405407552	5.808563306	5.793237152	5.461266226	4.896898968	5.839530401	5.007451991	5.679847736
KIAA1107	4.389054386	4.47814946	5.123158855	4.180103709	4.113474956	5.075313149	4.201195583	5.397550606	4.055135283	3.785368551	4.91051867	3.996382112	3.874873783	3.501627659	3.79509952	4.498889613	4.604043471	4.624901854	3.669694453	4.242670703	4.236729991	4.555075766	3.728358898	3.721150101	3.494462548	4.744200995	4.284635061	4.479732906	3.936394149	4.612521971	4.521413655	4.04283597	3.634827443	4.805129028	4.146256196	5.300175741	5.14916162	4.087605924	4.90597756	3.833796157	4.229073734	4.09395458	4.70582947	4.972053464	3.743331706	3.843966467	4.766819936	4.279773647	4.722329245
C1orf146	2.0365605	2.361939625	2.19566612	2.026873932	2.251682345	2.036211015	2.40903945	2.257726642	2.596845697	2.38249395	2.514285572	2.043928253	2.150397155	2.918419528	2.18995166	2.45816164	2.538953453	2.107093011	2.07977187	2.154466773	2.399181162	2.131271848	2.393583838	2.338223192	2.382182166	2.158275918	2.2056307	2.2346169	2.318669405	2.25331848	2.226699997	2.294744133	2.287781695	2.393137072	2.451012723	2.449313283	1.987233908	2.203498115	2.148668972	2.227406035	2.154631636	2.132114981	2.478112913	1.968370609	2.470197612	2.346845626	1.99319306	2.191004377	2.114893417
RPAP2	5.012309109	4.452249788	5.146013437	4.763121674	5.481187103	5.168767438	4.696200713	4.881054291	4.459305034	5.157840638	4.567585941	5.312259789	4.954559936	4.838350574	4.922383418	4.772755839	4.872991562	5.280161476	5.494298832	5.232829305	5.79626483	5.273213948	4.215278662	5.06581202	5.371147827	4.96536191	5.124307036	5.427873807	4.62680566	5.215580692	5.516811166	5.207885966	4.568188782	5.183670058	5.172431629	5.542640713	5.328395534	4.717328344	5.195263909	5.328412929	5.109186951	5.255993539	4.628747555	5.298650088	4.675477494	5.744794325	4.914942008	4.887912338	5.389442023
SNORA66	9.384982898	8.985356423	8.267440802	7.984181221	9.43764884	8.646705589	8.310646339	8.773357265	7.29919502	9.385924657	8.036908895	8.925044943	8.816425703	8.111142836	8.150930727	8.798769506	7.700449561	9.160450506	8.903920082	9.427263732	10.05847553	8.659790053	9.370378649	9.278258021	9.334689015	8.516984366	8.483480366	9.661617633	8.214665518	9.221599068	9.201110909	9.207152579	9.069665279	9.598258818	9.239171956	9.415245583	8.433048861	9.055519106	8.690138362	8.652991432	8.50554058	9.561671118	8.148809369	9.312700603	9.074225921	10.02755171	8.258395233	9.010353436	9.291935374
MTF2	6.422617893	6.24256706	6.023138936	6.139711529	6.416879719	6.160884077	6.96054899	6.373612073	6.62012248	6.402626845	5.99128041	6.487083395	6.580039189	6.322086035	6.607390596	6.203010382	5.613822955	6.579349548	7.094064312	6.600884072	6.939690848	6.31882522	6.155053367	6.655435404	5.775029894	6.210885781	6.215313178	6.80552416	6.532521324	6.419065338	6.738813533	6.327728744	6.242418342	6.663945234	6.313392643	6.881281097	6.450608941	6.10147177	6.305436404	6.608634971	6.130427751	5.987697716	6.60263816	6.348499355	5.801696717	6.39718003	6.034727106	6.852776176	6.282578448
CCDC18	4.5874003	4.072639497	4.82773054	4.418052041	4.711592516	4.752221271	5.086115811	4.77128443	4.715531911	4.581988265	4.364680253	5.210556905	4.375023385	4.347342782	4.846242439	4.643001472	5.143385238	4.798898813	4.745588984	4.967503681	5.085666305	4.832399255	4.16462724	4.534730329	4.439783337	4.599804358	4.050564277	4.750759113	4.56707572	4.491789255	5.015926957	4.597602269	3.795992659	4.617094346	4.51569238	4.801631796	4.438386666	4.779057438	4.415600718	4.877840351	4.424990849	4.437092937	4.568643067	4.706288064	4.205988136	4.517751675	3.985759871	4.130477242	5.009826909
DR1	8.577290169	8.358493458	8.929302932	8.662655338	8.37054002	9.055993157	8.421811874	8.76246193	8.633485073	8.621449611	8.308907665	9.067299769	8.449491503	8.458448919	8.724143266	8.564340826	8.636963748	8.822571803	8.619358038	8.542501504	8.923592715	8.785270659	7.805095956	8.309510632	8.21039281	8.624739577	8.213691777	8.634357412	8.672962206	8.58035772	8.906181945	8.577498325	8.077275367	8.998192362	8.769169559	8.845490625	8.672290339	8.395446405	8.636369282	8.734837977	8.75324338	8.361871374	9.292687149	8.818135982	7.541413343	8.517670589	8.597196919	8.721117446	8.569714482
FNBP1L	4.744013707	4.112026933	3.605687716	3.711321748	4.159469029	3.921883693	5.107143628	4.355454877	4.419977917	4.665936454	4.017663767	3.921998792	3.404049842	4.245880083	3.599867906	4.52651297	4.372621726	4.400675436	4.402726109	3.837926135	4.626148383	4.373411615	4.613304658	4.748277011	4.029896996	3.926753483	4.717769809	4.05176588	3.663340936	3.385510532	3.097529053	4.266785683	3.653151547	4.504217809	5.186509035	4.587192652	3.940750446	4.057130078	3.917358967	3.937740004	4.501480184	4.765188251	4.026832742	4.346471531	4.325372988	3.719435198	3.703200967	4.306750247	5.001475544
ALD	6.396186393	5.95659506	6.288864103	5.79901931	6.125130437	6.506929312	5.753513433	5.734341127	6.04047067	6.267577819	5.661276314	6.637147104	6.168064708	5.492431576	6.198595814	6.104447748	5.688994583	6.287143643	6.520718421	6.23792823	6.377378554	5.452102835	5.916886374	6.038125271	6.011480477	6.081566818	5.828526722	6.386619818	5.776350096	6.002269074	6.312292339	6.049431307	5.916681861	6.553687762	5.854985342	6.57276498	6.102604819	5.852652181	6.25577634	6.338973398	5.558760164	5.95304421	6.384040787	5.917314984	5.224860618	6.417422989	5.472289609	5.800653482	5.425907242
SLC44A3	3.79969802	4.581534946	4.45998811	4.703280824	4.323345773	4.003189845	4.315037727	4.002893285	4.14563352	3.974875186	4.365938456	4.118608452	4.555432154	4.22779968	4.285557295	3.933667876	3.67180904	4.473311243	3.991986612	4.316807557	3.929906981	4.516003067	4.682062634	4.111217513	4.120760575	3.941649445	3.842227944	3.986241951	4.194157324	3.890587975	4.648291196	3.999205135	4.134786486	4.148915937	4.110788503	3.687794805	4.289262021	4.239051158	4.229101466	4.168046034	4.354832083	4.135516883	4.6613719	4.10457476	4.137302947	3.90158148	3.814622068	4.506085746	4.377875094
LOC729970	4.76969017	4.939676502	4.709136624	4.544847021	4.699485931	4.754371717	4.767095646	4.035390632	4.233087006	4.340439906	4.749516652	4.475072743	4.820948752	4.722576902	4.764656396	4.046051039	5.140074904	4.573986888	4.560269386	4.60436376	4.84781274	4.810425915	4.83613966	4.64953205	4.514102173	4.887237259	4.645614019	4.689821317	4.690026221	4.532842911	4.769699249	4.272094806	4.540496179	4.822063124	4.389664159	4.227938164	4.851458354	4.984110537	4.649801402	4.50430996	5.027332175	4.207138277	4.115971702	5.114217172	4.760073118	4.392088881	4.712962592	4.569522583	5.065783265
RWDD3	5.728481697	5.35895108	5.795605607	5.806583546	5.688588401	5.79459147	5.38695537	5.937679938	5.853141241	5.431787182	5.444349162	5.641439586	5.459470267	5.959811575	5.600236091	5.441980388	5.536719968	5.861899341	5.806283908	6.086305197	6.283244526	5.613835655	5.75339091	5.527212339	5.186014314	5.491943961	5.53730432	5.648063377	5.62508452	5.525952537	5.830428358	5.6288134	5.696691452	5.83659785	5.902779449	5.655277181	5.959282636	4.944307424	5.822631899	5.585463571	5.814276856	5.64484966	5.911124689	5.879427883	5.933184294	5.517171965	5.689528623	5.675316177	5.945688155
PTBP2	5.76112743	5.592409587	7.109399	5.48699615	5.882165943	6.745571444	6.215948998	5.914573822	6.462831989	6.268490744	6.745997071	7.377933858	5.803078507	5.704377874	5.955635897	6.33216743	6.158560229	6.150303868	5.744750296	6.555760726	6.140727127	5.795796521	5.510210986	5.471419584	6.148124008	6.479196688	6.319914631	5.804133484	5.682939307	5.805948008	5.689768328	5.76787216	6.098915256	6.212850343	5.888815326	6.412781086	6.347975708	5.550572191	5.937065572	6.083376579	6.418517023	5.491455571	6.004628703	5.89813839	5.302035031	6.073415438	6.43450492	5.155821897	5.991289666
SNX7	4.583312014	4.581810172	4.660892165	4.689498977	4.563196272	4.599922033	4.615474171	4.791351509	4.952227219	4.604825343	4.647881293	4.431219958	4.547455996	4.321007488	4.573532203	4.098962468	5.031311832	4.422659593	4.226709991	4.272161458	4.312709604	4.432854583	4.099996238	4.60968646	4.500962806	4.075824474	4.564943512	4.556201981	4.430587436	4.304081386	4.789449269	4.334255688	3.865651914	4.327151167	4.319619066	4.666296071	4.236469145	4.682339485	4.672741486	4.248812283	4.865636813	4.241885566	4.396055704	4.327915783	4.41723355	4.222387655	4.375777102	4.628499941	4.20906108
PLPPR4	3.173679576	3.461260729	3.213789655	3.49277249	2.929316388	2.764365438	3.493332397	3.256085565	3.624844195	2.746955144	3.238127427	2.914371354	3.56323736	2.910909844	3.26385516	3.18424157	3.022014703	2.898995713	3.171675869	2.837291264	3.214450012	3.38462594	3.180527165	2.716019366	2.976375153	3.277140516	3.146805438	3.090277857	3.061144218	2.932678747	2.722935805	2.931391287	3.149320888	3.046056036	3.14993593	3.1211841	2.84516287	3.027148726	3.028069615	3.250289887	3.503593089	3.228112756	3.340438548	3.166160324	2.821533343	3.375487727	3.20770325	2.911793255	3.253434627
PALMD	3.842507932	5.37223685	3.558762966	4.060326515	4.016340228	3.430276048	3.920386023	3.990893127	4.137522004	3.833306864	3.748561303	3.918229611	3.784881019	4.45701759	4.561072191	3.696944611	4.269434054	4.444749898	4.053906332	3.86472949	3.600534881	3.662182442	3.981456926	4.228114078	3.986801453	3.496786988	3.697727995	3.639478719	4.251926157	3.658550913	4.075120846	3.729826398	3.880427472	3.822878578	4.21533851	3.827780829	4.132966876	4.102683944	3.63878522	3.795021217	4.161754056	3.797177339	4.055234269	3.79543954	3.787647436	3.727037141	4.056004737	4.277330966	4.631736924
AGL	5.695398125	4.789271943	5.407911888	4.815369613	5.780753707	5.843400196	5.523420176	5.846605144	5.555965227	5.296533557	5.214474914	6.167055466	5.017114578	5.690836703	5.220681211	4.96262352	5.634038617	5.55517444	5.514625214	5.663033804	5.881217419	5.389431388	5.394876481	5.773696915	5.224147296	5.369211529	5.350195848	5.733399774	5.856945027	5.271058174	5.666259224	4.900724679	5.185697864	5.730399132	5.086081463	5.348950841	5.309935083	4.475661946	5.182440578	4.955902612	5.029400472	5.538184195	6.429386563	4.943237289	4.934324369	5.354793754	5.022650916	4.65854601	5.910078244
SLC35A3	6.177919039	6.151607169	5.387226939	5.487083518	6.504737657	5.60167015	5.504628199	6.079612059	5.465061276	6.147185823	4.690162452	6.384919679	6.044478336	5.238766974	5.921622235	5.954778937	5.347972195	5.82229356	6.790907745	6.341094603	6.927954785	5.70410237	5.765262523	6.549738143	5.874901074	6.20130598	5.970249774	6.508935156	6.044453989	6.19677425	6.192438662	6.130799127	6.072005812	6.361964115	6.231944634	6.261437294	6.380729367	5.185750636	6.529247045	6.416539201	4.746279659	6.094571451	5.733248633	5.503205823	5.832655857	6.486459189	5.524200812	5.583973491	6.365337929
HIAT1	8.223706262	8.052254434	8.509915354	8.306179091	8.095471071	8.741355164	8.894372517	8.066273339	7.830582709	8.202106482	8.52992365	8.540708293	8.79212829	7.446362331	8.074214813	8.362802791	8.41882903	8.452816595	8.544496969	8.506470424	8.871185205	8.064202165	7.705094149	7.920004682	8.052776151	8.491663888	8.349899946	8.185507476	8.951079149	8.48106155	8.432616701	8.442254325	7.906593471	8.463111727	8.061190374	8.337228526	8.360237199	7.642064587	8.604345773	7.854668486	7.763878352	8.249060923	8.740182415	8.616311917	8.088411388	8.558325882	8.361477997	8.668807745	8.520622517
TRMT13	5.576014297	4.912546301	5.125380361	4.642634348	5.525540403	4.905499388	4.681930031	4.790970367	4.525197705	5.501280691	4.683870049	5.364009849	5.027159697	4.206332216	4.977145389	4.92688502	4.336069964	5.522255493	5.887081971	5.456162248	6.331473132	3.888701357	4.965036591	5.526863473	5.839704731	5.043945769	4.876721426	5.560858037	4.620194427	5.492010609	5.470597935	5.448057559	4.966079415	5.53757899	5.663257209	4.806665156	5.901318342	5.12747534	5.222352275	4.912166902	4.216565593	5.231617008	4.573345665	5.160228901	4.579518508	5.679001731	4.782559666	5.292714527	5.161294757
RTCA	6.467558537	6.459537806	6.602304234	6.832629591	6.906770707	6.859859388	6.317462023	6.64929039	6.760688785	7.053178172	6.783443114	6.70622893	6.721935574	6.51624623	6.56347176	6.745249935	6.547202384	6.986256275	6.855152015	6.956436957	7.113394354	6.461424865	6.707087884	6.389565173	6.681110667	6.444878019	6.62859383	6.596627804	6.757079061	7.001059196	6.976637188	6.868671017	6.820555193	6.871795658	6.484629197	6.687531707	6.778274688	6.89477836	6.514779056	6.541685578	6.332832719	6.624651683	6.800149459	6.77598596	6.473514394	6.690554978	6.223858541	6.935805938	6.691736598
CDC14A	8.102921613	7.750693494	7.697658646	7.760960899	7.588440609	7.863544106	7.520293038	7.855736026	6.455391818	7.859758177	7.61813812	8.2137901	7.721670286	7.348240257	7.273981086	7.781365517	7.020159666	7.496590502	8.33954667	8.00691054	8.23257185	7.599807989	7.747517944	8.086015519	8.298798294	7.836644171	7.348419118	8.493894896	7.487713955	8.135761414	7.417942756	8.043910569	8.059018612	8.118302532	7.988452743	8.316513564	8.178541614	7.567534068	8.017710316	8.406911609	7.268736586	8.439007914	7.389551782	7.592001291	8.272204039	7.877973336	7.655953741	7.616447998	7.552702279
GPR88	4.893005854	5.164630002	5.016405524	5.379923915	5.25351816	4.979913232	4.891938672	5.268411786	5.640121124	4.88868343	5.29332907	4.90989226	4.667176093	5.23273432	5.08966739	4.890839443	5.295888578	5.124939614	4.782802695	4.998110738	4.641895191	5.326544832	4.847245395	4.568815372	4.862184148	5.100648545	5.313228627	4.411161441	5.073303307	5.275664457	4.972613237	4.850398612	4.93237445	4.833286787	4.92824429	4.829311236	5.07743234	4.874686112	4.831557275	4.919185221	5.264654919	4.760787954	5.17900442	4.95836261	5.07130834	4.694156042	5.132757792	4.983408296	4.761480219
VCAM1	4.46765393	4.56317276	4.421029812	4.221827815	4.596031726	4.569807641	4.79261745	4.533694028	4.461529407	4.475902235	4.248219167	4.501212283	4.328053204	4.162953512	4.800416207	4.187650191	4.432271211	4.997765506	4.694833423	4.611424931	4.525791401	4.725071948	4.699692114	4.545531434	4.325850155	4.281903292	4.420485456	4.363374294	4.649367805	4.642024582	4.701737947	4.673197991	4.38843818	4.22291147	4.269427634	4.627852785	4.727492888	4.491622545	4.523441952	4.716881617	4.719570351	4.366442551	4.477521004	4.61171376	4.328638637	4.353222896	4.764372424	4.054419668	4.776552007
SLC30A7	7.607000973	6.879863466	7.021250096	7.236999839	7.106633063	7.354686295	7.368026408	7.355331738	6.926584204	7.841297326	7.335179198	7.296655658	7.470621765	6.830899678	7.242518507	7.475548157	7.457576766	7.210379432	7.924898382	7.8058091	8.241128377	7.187886045	7.228372622	7.581197593	6.99777429	7.655757476	7.733551003	7.730219062	7.900319215	7.675627704	7.044281878	7.502848432	7.446460146	7.54526617	7.409649769	7.586427278	7.746823147	6.985774374	7.633668318	7.573797867	6.444798924	7.1764885	7.553369499	7.269783019	7.232032642	7.375167132	7.334551679	7.811331082	7.143484423
S1PR1	9.575894424	8.008297132	9.221991941	9.7969972	8.631135859	9.593153668	8.593955363	9.014148204	9.91017745	8.943518825	9.454636537	8.276523155	9.139663603	7.880252388	8.203488257	9.371616342	8.720278185	9.110981048	9.458191936	9.194431645	8.853969294	8.204176783	8.799927412	9.881948609	9.6305812	9.189444997	9.731388334	9.93707177	8.367976568	9.209437748	8.467517741	9.044867505	9.046660758	8.785281636	8.340587004	9.220670585	9.787409805	8.732381517	8.620817514	9.443354741	8.112975374	9.29346365	11.03381063	8.951959468	9.304905242	9.559670694	9.343211745	9.3291688	8.773443795
pancreatic	4.19086215	4.688807137	5.042875537	4.307738075	4.197186691	4.536362365	4.623919993	4.725921112	4.65181956	3.755041387	4.439410136	4.511719844	4.749193259	4.785932825	4.746435797	4.133036511	4.231071435	4.768958134	3.990973517	4.442916801	4.408667408	3.984987011	4.177302278	3.956763955	4.188576471	5.096420803	4.206864425	4.69814147	3.88787479	4.415199799	4.614835519	3.987977126	4.055040926	4.082685233	4.091505764	4.368219355	4.341727562	4.452557475	4.419409889	4.100684473	4.219211365	4.72113706	4.217079837	5.079766988	4.256752037	4.445996636	4.595175628	4.085130734	4.691539924
salivary	4.067602583	5.866130361	4.465739017	3.832335701	4.557199103	4.124247392	4.081274886	4.447984311	4.510458145	3.403275905	4.56387355	4.792890358	4.107279663	4.412392821	4.406585208	4.094043366	4.364188903	5.110508002	4.202639355	4.603986217	4.505088158	4.261342022	4.345383182	4.44915633	4.548501159	5.014191631	4.260684988	4.513445937	3.96489157	4.382365049	4.902611565	4.004788297	4.132792616	4.405535449	4.606460225	4.610964103	4.436702775	4.727210335	4.264244284	4.20099167	4.378708411	4.794733643	4.066657658	4.919100912	4.313740822	4.453649184	4.58706466	5.021564933	5.08302218
PRMT6	4.59477677	4.554267391	3.724531547	4.144929072	4.24709466	4.125009795	4.252460581	4.682025652	4.161133729	4.484081763	4.393669457	4.200195339	4.194044875	4.491793536	4.757727743	4.357823661	4.232337188	4.243472846	5.055217551	4.666730461	4.439397834	4.427791089	4.283994485	4.568290275	4.551354707	4.126387975	4.57948939	4.894502784	4.46923303	4.5350608	4.355766173	4.071324381	4.588841795	4.410655268	4.255251357	4.743608551	4.68774409	4.591700728	4.524439369	4.414612339	4.314662896	4.191764989	4.139010586	4.239045621	4.389766156	4.339361269	4.226104923	4.207187291	4.396302044
NTNG1	4.52144289	4.850089335	4.724277042	4.611232421	4.675868867	4.456428492	4.956069017	4.677458356	4.757210734	4.461770562	4.380442833	4.573846164	4.662829484	5.263080324	4.645075898	4.525670746	4.862895068	4.757779007	4.895763861	4.208457493	4.285304847	4.89763481	4.803594711	4.414538792	4.621135554	4.452215345	4.607642876	4.566853979	4.609119996	4.573044427	4.863784928	4.489470707	4.641403973	4.289717937	5.003826865	4.846729947	4.369953383	4.706623642	4.789323591	5.01492203	5.12764741	4.571534283	5.114187936	4.611576669	4.794557462	4.11448075	4.347582308	4.540644095	4.637183928
FAM102B	6.845457413	7.293275037	6.992848982	6.542116748	6.802445466	7.217835406	6.526817635	6.910549229	6.455905358	7.098626493	6.976215269	7.563922297	7.068299061	6.932456635	7.122155776	7.044098571	6.803701615	7.158226139	6.817988098	6.854651462	7.119407088	6.851818226	7.139765541	7.203536349	6.860730665	6.483546668	6.683842106	6.958453772	7.256671858	6.819530871	7.01670544	7.05307689	7.380636768	7.186511	7.290502788	7.346446371	7.084114483	6.787825459	7.212820813	7.58220011	6.937590866	6.559897741	7.109394696	7.01611694	6.143382591	6.851390105	6.723063441	6.528527438	7.160152255
PRPF38B	6.677600725	6.208570611	7.349332259	7.100330611	6.980723675	7.207924979	6.706769169	7.312492331	7.500222869	7.029657601	7.01851755	7.084978002	7.082490012	6.749838644	7.286158674	7.225417665	7.018173516	7.352412846	7.167684584	6.833375008	7.147648859	6.626556041	7.014104265	6.771544578	6.910242058	7.183869924	6.811616249	6.939458246	7.004429314	6.972001912	7.542406328	6.94277471	6.660170904	6.943115822	7.067625722	7.188481999	7.062089959	6.879639708	7.191851719	6.470527437	6.891969719	6.861162461	7.501051884	7.415643267	6.630490329	6.980646111	6.991419688	6.230579891	7.307213319
FNDC7	3.419079872	4.48399532	4.036249254	3.788592292	4.115330734	3.900508188	4.03241203	3.176608564	3.762626159	3.641175063	3.75815285	3.905170478	3.736849054	4.279471585	4.268035496	3.653641296	3.616025241	3.63383702	3.428027595	3.353133631	3.444597882	3.400836711	3.871431805	3.870747558	3.793693892	3.835777686	3.823663448	3.456785163	3.613459459	3.553206239	3.57845297	3.197452338	3.626996437	3.573392938	3.777531044	3.468275012	3.986383105	4.079669997	3.637380524	3.442534159	4.246208981	3.889763603	3.747802897	3.639904151	3.457116815	3.767033697	3.532057661	3.944542553	3.96023213
STXBP3	8.682743894	9.03776829	9.044915518	8.409218053	8.88583664	8.825942157	8.457903979	8.475193374	9.600808548	8.227056072	8.797934867	8.909929788	8.846471914	8.645046974	9.157717305	8.818988948	8.528913331	9.443499932	8.642829212	8.646816865	9.037624534	8.690311993	8.428053545	8.17051864	8.210839716	9.114251016	7.906866564	8.414915128	8.628343853	8.6318932	9.478600657	8.526714376	8.244461251	8.667859762	8.960954487	8.893360881	8.591076923	8.474564743	8.799337161	8.382184542	8.852305949	7.89079854	9.102012527	9.505051318	8.128405658	8.502978292	8.902670718	8.800175929	9.242046699
GPSM2	4.207035328	5.128289696	5.076423862	4.438725619	5.221782983	4.861538662	4.403725263	5.034570622	4.805725277	5.010652735	4.607244175	5.310986863	4.27325408	5.315233744	4.411617788	4.716041981	4.726419622	4.756316976	4.10365039	4.20846315	4.325680138	4.69122308	4.563581731	3.91677278	4.39900679	4.878241328	4.495471656	4.53079887	4.69170391	4.311685546	4.937497837	4.519484248	4.400781218	4.991129351	4.859322263	4.886714791	4.23907185	4.548382389	4.790606325	4.056299015	4.892162291	4.453639012	4.871601289	5.159639789	4.334680559	4.537341886	4.527538214	4.10865111	5.633553917
TMEM167B	7.999646188	8.034791072	8.823500094	8.159954925	8.417003383	8.461406628	7.903385784	8.236495129	8.593676177	7.672514366	8.383123513	8.335245043	8.30659048	7.377192654	8.347507967	8.499303224	8.039049225	8.611896302	7.824977186	8.07646839	8.094223014	8.12390242	8.022947506	7.898587918	7.713627847	8.008467092	7.810086662	7.850367707	8.50630746	7.955323721	8.802897131	7.885569591	7.761881807	8.330966784	8.595740764	8.342506874	7.971032498	7.676683681	8.361526188	8.015676216	7.713083456	7.512184421	8.680877566	8.645363456	7.750432829	8.24215227	8.305073826	8.360765924	8.260052501
KIAA1324	8.100333177	6.917252239	8.726512963	5.350294469	7.647601921	5.631993195	5.000614019	5.018847243	6.962500585	6.841576248	7.046998066	7.258637626	6.093016929	7.827315275	6.670537721	6.741071096	6.630181012	6.662269057	7.133551615	6.582495652	7.858953164	6.517630586	8.211629749	6.651959118	7.477315824	8.694398593	6.662950276	7.566186347	5.80858157	7.645980496	6.883288673	8.747540787	7.378081947	7.547290889	8.127493603	7.779147835	6.503551601	5.296617292	8.532816045	6.703651739	6.894271108	7.7429949	5.453311835	7.947229642	8.181998733	8.405587514	5.644830191	5.885645178	8.132645945
SARS	7.40441619	6.570564162	7.137945014	6.958417396	7.543140174	7.19431095	6.775222947	6.928774069	6.793113392	7.431814848	7.047115423	6.888700521	7.129007189	6.429417341	7.051440969	7.343208356	6.608302995	7.001567802	7.365140725	7.335815437	7.215319104	6.652688434	6.66406398	7.418366722	7.123294493	7.011423148	7.305703304	7.175930958	6.971039956	7.106342167	7.339316682	7.601286347	7.483939615	7.296218457	6.689058162	7.218054696	7.269911255	6.906128993	7.171435823	7.168126854	6.508950747	7.403336243	7.237600064	6.959537446	7.301223631	7.605549825	6.893452078	6.906723281	7.221494638
CELSR2	5.053654981	5.688744614	5.003528377	5.565530027	4.854309515	5.369899617	5.521861946	4.934740812	5.838192049	5.233482614	5.481379785	4.952516694	5.159924138	5.809868395	5.49773272	5.273716788	5.358432287	4.997310179	5.111078664	4.779849879	4.947581295	4.983857596	5.373684683	4.76985842	5.545191566	5.165660568	4.963594013	5.095620765	5.322793802	5.097129396	5.340061972	4.94865659	4.814208391	5.032081386	5.106980433	5.28781607	5.150762032	5.104600673	5.028444685	5.227032708	5.474948637	5.05680902	5.282051672	5.90889191	5.503136536	5.013697849	4.98145048	5.227369309	4.904912311
SYPL2	5.439710936	6.17339457	5.708844876	5.848386261	5.760987488	5.59347057	5.713994224	5.747895275	6.182873197	5.36917185	5.806402512	5.445217598	5.654910874	5.971771392	5.854404926	5.780594332	5.848428194	5.415273311	5.455964413	5.497877778	5.128188832	5.932118041	5.883899806	5.436623357	5.825897819	5.746527545	5.566421894	5.506324895	5.516302745	5.75469334	5.691105378	5.675747214	5.597114721	5.617416571	5.575542824	5.499737882	5.75520901	6.036981313	5.455803668	5.877861315	6.06714251	5.834897664	5.491559672	5.597720466	5.854932664	5.476060756	5.478631514	6.238377623	5.85958341
ATXN7L2	5.033471734	5.321840312	5.453963729	5.38499936	5.417061347	5.070090309	5.513578581	4.822265839	5.594183458	5.247446461	5.430784953	5.464404905	5.112956291	5.355112589	5.127970556	5.315557295	5.674960633	5.205809951	5.08810838	5.562493057	4.994839212	5.572451824	5.538067651	5.071370867	5.314609519	4.736680316	5.317390117	5.258818892	5.468900921	5.017809355	5.038016561	4.993966719	5.189431424	5.095451754	5.221138811	5.070392211	5.341896512	5.080795249	5.044432976	5.816191496	5.497676934	5.208790122	5.174147144	5.528158258	5.281491028	5.273538666	5.463011542	5.321649456	5.318966956
CYB561D1	5.698255102	5.415130152	5.949499383	6.149307552	5.704709359	5.925844698	5.424120146	5.527483926	6.068130591	5.558051862	6.041362708	5.757679835	5.8495833	5.381335274	5.826196515	5.735816705	5.712183975	6.077327041	5.796741403	5.371190377	5.916881729	5.517445329	5.782753713	5.697313552	6.078795804	5.72603736	5.452753893	5.639971035	5.816975716	5.970698977	6.129587561	6.166454884	5.812338812	5.900072343	4.526866457	5.63593838	5.64186962	5.491825334	6.137902031	5.474477109	5.273374751	5.800661579	6.017978028	5.968964498	5.518685928	5.850515647	5.642760919	5.547619437	6.226958208
GPR61	5.116141341	5.530292736	5.422327881	5.655231752	5.312374333	5.480793652	5.433478982	5.689013892	5.769536831	5.172267871	5.705198796	5.504780202	5.538460237	6.145350227	5.360588052	5.236322863	5.579337462	5.341209053	5.2117046	5.37098147	5.061732598	5.7635378	5.977458294	5.002865307	5.202033822	5.594023727	5.288143715	5.358177785	5.118562988	5.465541371	5.199005488	5.568796937	5.520023691	5.189467168	5.603951592	5.360631182	5.349392331	5.211632868	5.521401314	5.097864801	5.681813926	5.135862376	5.16648921	5.895592015	5.545897727	5.349649198	5.130923526	5.752577979	5.517400873
macrophage	7.675196415	6.963348121	6.632897934	6.70654102	6.462658779	5.564568534	8.609196439	6.820908739	5.928141437	6.211248008	5.998562799	5.548540434	5.848360661	6.340265759	4.768308526	7.246254365	6.581825109	6.337336341	7.491717338	7.323460678	6.816047026	6.487955556	7.367905137	6.805257569	7.260976083	7.104649938	8.225625657	6.469882986	7.815406067	7.616531906	6.198938515	7.065691902	7.421885436	5.70634024	5.744359822	6.061324053	7.294780726	6.339840491	6.796417236	6.43786101	5.7198189	7.267950229	6.777572981	5.295473426	6.883721321	6.188223752	6.414661238	6.41038911	5.9593549
AHCYL1	7.974395858	7.874598599	8.013470234	7.67369155	7.97905269	8.164219657	7.853813714	7.841463189	7.614211303	8.276682311	7.886853099	8.09407108	8.259989021	7.738103498	7.835343525	8.166666802	7.858359545	7.801253755	8.053580412	8.095751775	8.080953303	7.522542621	7.838340474	8.437571761	7.553244448	7.917844695	7.96098912	8.032190376	7.906270408	7.670193859	7.79304977	7.935569021	8.419350476	8.060138141	7.464189622	8.102533539	7.473580411	7.722192682	8.185234025	7.794141858	7.898287602	8.064704286	8.323826222	7.903584376	7.590267229	8.199646138	7.784278987	8.108114272	8.005520901
STRIP1	7.31459085	7.158829848	7.074152572	7.043646625	6.868583421	7.135326489	6.781783617	6.687788506	6.948498684	6.634825228	6.747893636	6.870349103	6.977920627	7.053662935	7.143122529	6.804000016	6.735131024	7.264309294	6.989614946	7.115043174	6.890303433	6.834665568	6.731057432	7.718440481	6.930920383	7.137248998	6.912069661	7.420569236	7.209462439	6.858352335	6.964227247	6.82971393	7.16793796	6.62210702	6.588093542	7.424992002	6.818464376	6.688522134	7.101916058	7.061144053	6.937001615	6.638240898	6.910319841	7.164463975	6.576696079	7.054410393	6.797388331	7.713106117	7.326980481
UBL4B	5.399332954	6.115123366	5.114943761	5.99929401	5.414409497	5.012633404	5.652153602	5.756167606	5.15972339	5.006831461	5.447129019	5.368483548	5.43052376	6.019520486	5.576634384	5.615860391	5.659034367	5.458967128	5.346045788	5.288029625	4.828210394	5.806762689	6.061022556	5.047158035	5.332763623	5.560886717	5.348281597	5.17984912	5.197923961	5.215644823	5.669388347	5.124448878	5.383560339	5.545690263	4.773439167	5.175823322	5.525635981	5.983772983	5.251622685	5.310463982	5.748029426	5.31000001	5.429337139	5.649024562	5.504569648	5.21327572	4.950791344	5.115582996	5.190227536
SLC6A17	5.369696646	6.063227191	5.859107149	5.368977033	5.335943524	5.425118687	5.679900126	5.775966476	5.487144623	5.287336159	5.753833615	5.394285788	5.497159896	5.404769454	5.644378262	5.029264981	5.839117845	5.375278911	5.313312921	5.650358145	4.832347775	5.618201762	5.523976091	5.222487156	5.654215466	5.286093653	5.4316278	5.431737329	5.364351236	5.171603645	5.356190669	5.152949358	5.24272521	5.43870113	5.799163518	5.63480374	5.893816899	5.51920239	5.515416278	5.608122141	5.855730419	5.41180357	5.338637921	5.556190168	5.553981823	5.482121567	5.811555105	5.664797618	5.570071559
RBM15	8.433172293	7.914252998	8.062096383	8.029360029	8.24378559	7.996355215	7.890299907	8.140433507	8.363364	7.857690802	8.069255369	7.961354482	8.143587649	8.218704679	8.404647465	7.869917789	7.919546594	8.267334923	8.072288175	8.035512796	7.961882574	8.098860977	8.071354336	8.498062642	8.297076209	8.121456526	8.060252455	8.593846316	8.235048037	7.899158762	8.342657966	8.130144128	7.910400181	7.942874735	8.093181711	8.257904283	8.258166172	7.94958799	8.344735845	8.374889969	8.018183366	8.224233426	8.027288635	8.050696288	8.047391049	8.311612935	7.978825127	8.257015719	8.177401896
PROK1	6.075113825	7.205289435	6.339493526	6.514327354	6.211848201	6.250522225	6.353828351	6.636681147	7.134880626	6.226241806	6.4998319	6.118461599	6.313698896	6.983888031	6.453381295	6.274506124	6.656300359	6.375416534	5.826849279	5.912730116	5.917397121	6.586402767	6.6820815	6.097366696	6.530961829	6.303850968	6.105673409	6.199796186	6.387288084	6.167985416	6.402198488	6.110651206	6.188344504	5.967613526	6.349433098	6.451880176	6.650329437	6.312910784	6.244991191	6.537515008	6.768999311	6.243978025	6.291530465	6.627919561	6.426250036	6.150479124	6.653178231	6.79664923	6.519528519
CD53	11.62528801	11.79861221	12.06733243	12.13568252	11.39019573	11.86114002	11.73263108	11.57584596	11.78730129	11.3339565	11.81388333	12.01369427	11.70998575	11.13957024	11.57252977	11.72586943	11.42393953	12.01064522	11.69928215	11.73882611	11.78938648	11.72413463	11.25189092	11.75668703	11.54561403	11.85296424	11.77964673	11.6773292	11.89620406	11.70032859	11.6348641	11.52780938	11.4678958	11.63092864	11.39824045	11.87464784	11.64936408	11.38774968	11.59679384	11.69791937	11.76210644	11.26838066	11.94615766	12.08441249	11.21545687	11.48214644	11.7343555	12.19965992	11.69128081
CEPT1	6.581693078	6.388882069	6.48793385	6.94905511	6.959870816	7.099419248	7.368913243	7.365096794	6.37938749	7.22856962	6.598553362	7.068508676	6.52262068	6.575956727	7.007661398	7.1558679	6.797868391	7.143908024	7.189910501	7.459059087	7.862654193	6.921779388	6.420563454	6.996206066	6.750787731	6.601080121	6.710620855	6.985831516	7.418369939	6.751187095	6.945593951	7.38275607	6.674277411	7.544785482	6.747309058	7.217972632	7.244620501	6.772402274	6.774924262	7.292040447	6.55156042	6.569681689	7.182745167	6.792046449	6.635805564	6.864890886	6.296636335	7.31741427	6.839363932
CHI3L2	5.380192581	4.973687908	4.606775234	4.873916416	6.015241484	4.605591872	5.123643242	5.606702841	4.84254994	5.984646098	4.587370998	3.607937428	5.177346233	4.445766593	4.408083243	5.357594555	4.341398561	4.354154799	5.197333695	5.863024332	5.285551792	4.334724199	4.953592758	6.02302926	5.688613691	3.765722944	5.692563253	5.656324038	5.517921518	4.887186304	4.913407435	5.14334304	4.782850777	5.383502991	3.972614464	5.748875729	5.825056695	4.701146314	4.360577068	5.01219025	4.304860691	5.232537158	4.55543824	4.22933064	5.20263517	5.849248264	4.6777262	4.744807257	4.879325511
CHIA	3.335305568	3.745716479	3.904432591	3.538542057	3.631381689	4.049382945	3.535089167	3.445748915	3.473465095	3.625246201	3.337120295	3.619356358	3.931006169	3.734201457	3.529687428	3.398800568	3.512765173	3.771354257	3.320281626	3.496790766	3.665971357	3.332371105	3.892472501	3.61256314	3.433158409	3.744552711	3.544482112	3.394314576	3.693516309	3.596432172	3.441481369	3.6412141	3.216713004	3.353694306	3.821658192	3.362535014	3.570929597	3.457213903	3.416391141	3.456708096	3.361991949	3.419092478	3.939294128	4.018533001	3.585229049	3.420879129	3.470766596	3.943587233	3.887671978
PIFO	3.703867781	4.366376781	4.13681984	4.223789767	4.023164661	4.074806542	3.97788535	4.634306334	4.609902503	3.805599041	4.399468562	3.654363753	4.214990941	4.426104122	4.377435749	4.043783274	4.789191234	4.174088002	4.145380861	3.637487988	3.813433821	4.317037848	4.402423612	3.512417015	3.954468794	4.038874626	4.133590338	3.954912468	4.486767644	4.32712416	4.2250862	3.786139583	3.987507249	4.002466358	4.573187656	3.882896279	3.953948545	4.322579968	4.130428851	3.933493193	4.256507023	3.893563635	4.249659624	4.217586059	4.214211197	4.134299716	4.25707789	4.601401862	3.98993122
ATP5F1	8.931417439	8.981119446	9.09592751	8.743551851	8.987484003	9.270715648	8.642615951	8.88116289	8.827650695	8.868266712	8.664682405	9.142790141	8.698663765	8.157699421	8.903065129	9.268691333	8.355242065	9.212934034	8.827076915	9.24740039	9.538603507	9.067771442	8.810464749	9.153849332	8.861183953	8.791981986	8.431331304	9.060705001	9.169393821	8.879040982	9.186439667	8.753709284	9.004582759	9.609720722	9.318094673	9.355480955	8.780267517	8.755491022	8.807194232	8.863785684	8.540246781	8.63596151	9.421975938	9.10241676	8.400994841	9.127153815	8.712795024	9.280674076	8.818961652
C1orf162	9.197074928	9.51926503	10.75741422	10.02674918	8.321511424	11.08590825	9.364269337	10.42229284	8.233103979	10.63467193	10.56883033	10.93894736	9.741790676	8.314904176	8.434935243	10.63179054	10.64570537	8.857309608	10.17319294	10.45881322	10.26594176	10.2606145	9.23469466	9.780937087	8.985140712	9.892763748	10.6306293	9.589314201	9.110005638	9.916171864	8.203685993	10.01148252	10.27264886	10.60002234	9.910150636	10.0542552	10.18381042	10.0272159	9.644877598	10.2932203	9.287134763	9.684523276	9.99995881	9.634091255	9.47564426	9.676728224	10.43031178	9.235876042	8.506638454
RAP1A	8.788624052	9.121699184	9.369768122	8.944881728	9.066716118	9.339255916	8.914975483	8.929715861	8.997110379	8.787225851	9.129258173	9.839481385	9.078094764	9.037222513	9.126574983	9.105889012	8.986243079	9.36991958	8.804352324	8.871957863	9.100890559	9.039975431	9.437186174	8.498136192	8.650389483	8.931328341	8.439334546	8.787463313	9.005638083	8.868079216	9.39969672	8.676319865	8.315047542	9.393980993	9.400855599	9.324827147	8.668693825	8.599598714	8.945979391	8.529129419	9.679382054	8.466722241	9.218973929	9.436275775	8.442107616	8.668006221	9.279673061	9.049591173	9.283704325
DDX20	5.824054217	4.993061902	4.827619104	4.666639888	5.312343863	5.011662517	4.810370996	5.23001589	4.725369275	5.596208414	5.228966029	5.487747929	5.784648723	4.964474222	5.291008635	5.397430878	5.06900799	5.263051948	5.644378592	5.718966763	5.736123906	4.828313455	5.276467637	5.593825007	5.344261905	5.542934201	5.478978913	5.582521953	4.613158162	5.891420592	5.276373353	5.436317464	5.469847099	5.683546804	4.843324951	5.428819162	5.7113416	5.242840469	5.238775573	5.440382819	5.224719483	5.90174525	5.215201181	5.156484941	5.406199425	5.321431186	5.046971264	4.908610864	5.503228271
LOC643355	6.770299429	6.633951398	6.784843088	7.231115833	6.691147986	6.581979763	6.700033782	7.079323151	7.668745323	6.491289189	7.001989327	6.623111667	6.617083806	7.18359919	7.289471704	6.955995791	7.282379781	6.980810907	6.568883083	6.460284025	6.179868402	7.008360741	6.843804822	6.503354093	7.1697605	6.718618368	6.45218241	6.674347569	7.005297989	6.503342203	7.161763434	6.76151674	6.658901047	6.460011115	6.901256372	7.041147272	6.792702038	7.127488722	6.677398565	7.192431739	7.419502219	6.716914995	6.850733859	7.008887633	7.21780021	6.935488362	6.956966586	7.071120085	6.872384434
CTTNBP2NL	4.525357713	4.798511453	4.852057583	4.501960457	4.986218684	4.79352304	4.632206811	4.746484183	3.928164575	5.468555064	4.641942805	5.13044849	5.588576828	4.219164827	4.338987539	4.905921205	4.255466617	4.297998081	5.013644186	5.420753099	4.958619176	4.228604114	5.424295738	5.157811656	4.926026103	4.862501533	4.798217848	4.522421575	4.444107732	4.89706013	4.245952888	5.266284568	5.698752031	4.771167136	5.190648031	4.726983319	5.011329641	5.343395704	4.744157255	5.258204567	4.666846053	4.994485859	4.177225469	4.023212556	4.117205375	5.222423624	4.250117669	4.717902295	4.473817084
WNT2B	3.679074774	4.446537004	4.234574364	4.111221175	3.617994579	4.157102951	3.904008316	4.081511882	4.12313422	4.082983212	4.000860173	3.660545887	3.957272206	4.006346626	3.755428165	3.537663585	3.981891159	3.705570378	3.765646369	4.028841237	3.480366686	4.587651178	3.752021337	3.591893808	3.959933767	4.181277546	3.93485309	3.34468059	3.728022524	3.979267743	3.449159983	3.980800711	3.461303826	3.859212198	4.222713846	3.947182725	3.698771104	4.494886706	4.109667763	4.114451995	4.275959079	3.836126558	4.413824038	4.144496903	3.890976986	4.069761307	3.883001382	4.457597681	4.095828541
CAPZA1	9.232171599	9.500305914	9.59062234	9.16207903	9.219623499	9.59456255	9.459983234	9.541588458	9.267524385	9.283252299	9.323860573	9.535149103	9.860021614	8.66994288	9.245944187	9.538554726	9.378549406	9.869939528	9.398485374	9.172711333	9.680932492	9.504537523	8.789786147	8.772719198	9.084627888	9.184168913	8.70441872	9.10160225	9.484107584	9.287270909	9.677703622	9.20688022	8.385298553	9.592146416	9.507870356	9.503324731	9.252200975	9.159040578	9.270293187	9.01532776	9.270270799	8.899153967	9.834812717	9.688628416	8.897581266	9.185587627	9.342315477	9.733224942	9.225108418
mouse	6.159696294	5.745565187	5.551293211	7.123342177	5.317961405	5.695958571	8.697285551	5.844280222	4.796386142	6.064169758	5.642451467	5.436763129	5.450512162	5.516587094	6.479047519	6.130654924	6.937865516	5.963811911	8.139865288	7.119960473	7.836804599	6.491664989	6.065858849	7.666052326	5.885726066	5.669774564	7.796578932	6.467180012	7.66091131	6.897154233	5.24980456	5.950977468	6.621615724	5.768095762	5.644891017	5.970523455	7.315172509	5.36275023	6.121521661	7.448747618	5.532425963	5.997263053	5.288490858	5.679780207	6.49190067	5.630001213	5.894253989	7.303127571	5.480141072
FAM19A3	7.250289164	7.469372535	7.554444701	7.57919726	7.261385641	7.315080997	7.449705716	7.65501289	7.715556314	7.254077665	7.366439349	7.396973547	7.26940195	7.695665633	7.639494617	7.486857848	7.604285702	7.525174162	7.136675768	7.189854111	7.076936586	7.529903043	7.400716864	6.801441061	7.518372937	7.017922486	7.268222582	7.465173902	7.631535783	7.199069011	7.307431527	7.217593454	6.915974814	7.45598485	7.451481541	7.315202228	7.313138652	7.47529915	7.243222224	7.25812979	7.684920013	7.425709568	7.362095387	7.531174159	7.588158409	7.08264317	7.477709854	7.387498192	7.348118122
LRIG2	4.949302202	4.528456853	4.594527014	4.978931409	5.011678553	4.734031788	4.708596534	4.87206837	3.759994516	5.455098409	5.057263143	5.171242627	5.061871994	5.134566387	4.961406064	5.361931061	4.82716542	5.005900509	5.107744512	5.124620993	5.077926946	4.862419142	4.319864203	5.570853993	5.208681041	5.23178559	4.833980636	5.441346487	4.792824841	4.750095633	4.883662039	4.788797774	5.518179129	5.240233057	4.493573059	5.48906701	5.305732384	4.698233161	5.290512631	5.012722394	4.462060869	5.156496822	4.780322892	4.928641349	4.350058362	5.027663234	4.657646751	4.547886152	4.935529906
MAGI3	4.48917839	4.836638104	4.61073538	4.908485438	4.714762958	4.753012667	4.73119233	4.993502073	4.846768198	4.366227085	4.515629224	4.340538517	4.661781142	4.375760136	4.454743831	4.657698427	4.709569349	4.436796799	4.341763389	4.933847129	5.093675621	4.803142574	4.380525668	4.524842972	4.901221011	4.446322194	4.324482458	4.395730759	4.761451203	4.400689115	4.516417934	4.306588672	4.374864371	4.488623119	4.358140619	4.456664612	4.659199258	4.524162424	4.379949026	4.783210885	5.145704412	4.549513604	4.914853892	4.750625828	4.6847682	4.522343625	4.477591656	4.541375292	4.543864091
DCLRE1B	5.336798958	4.708930628	5.30169741	5.027175899	4.897500394	5.688263971	5.073403016	5.470648573	5.290009141	5.944275874	5.711526562	5.662665008	5.701137005	5.643392835	5.297351797	5.537023315	5.150539088	5.354845262	5.29030324	5.44852318	5.518558195	5.4474856	5.253818782	5.21893684	5.419341345	4.930497782	5.260114541	5.37529575	5.168655287	5.42669895	5.661281969	5.598046478	5.694388284	5.802824279	5.045179897	5.495247904	4.934019249	5.647360596	4.999703041	5.204138714	5.165672987	5.354292703	5.222708245	5.144472942	4.847731895	5.424950369	4.847539226	4.666190406	4.988348374
HIPK1	10.12605281	9.799103721	10.31031641	9.771671714	9.597648413	10.28934787	10.06251014	10.29068937	9.765714852	10.22483325	10.90389269	10.58623896	10.38492376	10.47727407	9.212621653	10.35052123	10.16585267	9.359065329	9.495657438	10.15137212	9.395728929	9.782037679	10.46968293	10.20297826	10.04938095	10.61825285	10.26524318	9.952760884	9.44330048	9.677818015	8.81841854	9.91907781	10.8129919	9.655057342	9.656206509	10.06621108	9.89724796	10.32899493	10.27149095	9.668223446	10.49537516	10.0897949	9.989269667	9.971967717	10.17428707	9.920369758	10.41906482	9.378172195	9.86067043
SYCP1	2.388525156	2.955671367	2.22132603	2.381169956	2.579231794	2.479995699	2.730190034	2.329964776	3.502647793	2.304360514	2.348965019	2.399639749	2.242063131	2.344902277	2.406448191	2.535282972	2.63141	2.398032031	2.444946497	2.27244569	2.426054073	2.436309584	2.299704396	2.316014234	2.249104915	2.173360713	2.297650559	2.454177907	2.460731222	2.226839028	2.221152975	2.434390128	2.440736635	2.235453626	2.193334349	2.255516177	2.358662199	2.177227599	2.249130962	2.442875935	2.57375315	2.434502756	2.442353684	2.357889823	2.44470921	2.271415437	2.510729646	2.762491837	2.97931232
TSHB	2.540400753	4.114320289	2.570188441	3.119131741	3.327367202	2.717675586	3.394322428	2.770666917	3.32476206	2.823400868	3.074218897	2.588217324	3.06751035	3.297497058	3.084053803	2.972982152	3.222847219	2.852922918	2.991687221	2.585458872	2.459636732	3.054834642	2.868974736	2.966375278	2.687410713	2.746244595	2.895034278	2.814882927	3.02118468	3.062497957	3.245266027	2.982722684	2.522051188	2.72353586	2.722336021	3.125563558	2.974164145	3.200067341	3.096018909	3.04304431	3.201709651	2.67680375	3.724787256	3.576246169	2.727749318	2.449268693	2.909415383	3.06428622	3.628307471
VANGL1	4.413787117	4.186084308	4.217766788	4.306988544	4.47198387	4.146909825	4.089025782	4.337791742	4.361562196	4.532575184	4.126404834	4.132672299	4.510676533	4.20162097	4.123579782	4.0839902	4.133501288	4.130033806	4.290640303	4.610868046	4.63651842	4.266299725	4.381055595	4.32468777	4.247403288	3.976636314	5.166294738	4.589885636	4.316239541	4.199932743	4.188925936	4.332833538	4.344144581	4.521062065	4.631412664	4.1772422	4.290964918	4.01965978	4.146118347	4.670768393	4.067444701	4.249395607	4.198464226	4.059825507	3.809973854	4.721399734	3.777583917	4.214006002	3.725721347
SLC22A15	7.663488614	8.406065616	9.179725984	8.190909912	8.150093097	8.490542682	8.325453968	8.490268947	8.898795935	8.312710019	8.74690493	8.795402876	8.782693932	8.910722321	8.434705846	8.371720953	8.322610361	8.113309932	8.08336684	8.028330859	8.219292767	8.183775748	7.92599053	7.972136401	8.188449701	9.184067037	8.795037374	7.496943841	8.308585119	8.318987499	8.101082344	8.312537201	8.717322486	7.79283308	8.194166644	8.220473982	8.377321886	8.158941532	8.5343961	8.297490901	8.426927064	7.509846751	8.173543561	8.573449686	8.082601756	8.172444448	8.243107432	7.841672313	8.648646023
MAB21L3	4.88347672	5.826669606	5.86539564	5.268023071	5.191622236	5.816569256	5.122411272	5.274885705	5.871697631	5.159718926	5.90865777	6.314457535	5.362759726	5.817279583	5.419112414	5.172763361	5.217768711	5.434345456	5.071445341	4.892633787	4.672624855	5.617528559	5.021677601	4.672508539	5.498352191	6.183032877	5.384212365	4.764066421	4.870251824	5.088793575	5.349760677	5.045006039	5.833592932	5.14945626	5.807590863	5.70102286	5.347198669	4.963124595	5.423775051	5.450755921	6.130512906	4.512790969	5.206676811	5.984790711	4.920177371	4.940490324	5.173303521	5.912190115	5.601502632
C1orf137	2.765066615	3.312921444	2.958671474	2.925557881	3.108863716	3.118052646	2.801205099	2.442877959	3.815810119	3.147664385	2.794119146	2.497884355	3.067553349	3.335462733	2.940338333	2.896932403	3.086099285	2.997630714	3.108457297	2.658343124	2.4552285	3.19168729	3.285259687	2.661994741	3.087858873	2.679545388	3.08378412	2.773097644	3.058573793	2.893893444	3.103042194	2.814373387	2.732785801	2.877656155	3.01048491	2.967762495	3.013118518	3.064301024	2.84080241	3.335276397	3.287188039	2.801284448	2.943124856	3.40602538	3.186957357	2.85996533	2.892919445	3.652492928	2.788996658
CD2	8.542080724	6.473008571	6.480698014	6.118775881	7.524582125	5.895293756	7.641755317	7.825794391	4.636626833	7.931557749	6.87380408	7.460928154	7.432111373	6.993677931	6.008127664	7.784285778	6.213542129	7.725448017	8.984256682	8.520870056	8.519330187	6.372410635	7.746107304	8.615707195	8.364675578	8.16827593	7.729901061	9.167579546	6.561686498	8.446919722	6.681775437	8.36796684	7.840668643	7.518731185	7.413921244	7.772091524	9.033112759	6.613296114	6.934084688	7.841450519	6.342571843	8.518748591	6.351082382	6.858019424	8.393392814	8.714060276	8.338308623	7.146387971	7.374224691
PTGFRN	4.750000839	5.35620733	4.817623199	4.843000634	4.781468077	4.641258648	4.38804909	4.857194832	4.767173559	4.851414984	4.804163918	4.781954963	4.703968927	4.549131773	5.103977515	4.714155258	5.230569924	4.591967632	4.551458799	4.424774215	4.462443734	4.510026586	4.569218458	4.919368101	4.681573969	4.274912428	4.764345593	4.929033693	4.595752258	4.757884986	4.999889841	4.647776576	4.735454692	4.720889782	4.802143093	4.86234091	4.820604564	4.954393267	4.889136285	4.4855123	5.159068765	4.926520866	4.838690266	4.772667758	4.636321816	4.668704319	4.897028269	4.968089574	4.764009101
CD101	6.927574716	7.075453361	6.673686374	6.374665414	7.113318199	6.795635826	7.001395136	7.191588653	6.424858772	7.437351039	6.804231483	6.79655101	6.84731795	6.761327121	6.910514279	6.93883728	7.035753906	6.437957372	7.49346385	6.808935412	7.054716256	6.664001135	6.910150087	7.731945433	6.931231841	6.891483543	7.269262537	7.28987874	6.5157417	7.144668666	6.778002812	7.183632959	7.292053089	6.837309071	6.602511644	7.008853105	7.466230713	6.723246385	7.36368402	7.229152968	6.261342882	7.255576252	6.677336406	6.265041966	7.213716247	7.27200992	6.288293849	6.713390501	6.861899908
TTF2	5.158824456	4.779094519	3.963869136	4.245918226	5.079992842	4.252857697	4.087489549	4.675911067	3.816520039	5.246991624	4.295103569	5.057495687	4.713513531	4.692316136	4.699052077	4.444905689	4.223337869	4.836767527	5.064934155	5.239659708	5.796286419	4.533280891	4.731896039	5.72027307	5.146655679	4.673184618	5.58294821	4.69121882	5.057104621	5.187358568	4.312907323	4.908150884	5.032429014	4.660357755	4.838905658	5.062935805	4.538471012	5.377541262	5.056679551	5.220140345	4.689365243	5.022250289	4.293193915	4.010142712	4.654651542	4.865755638	4.426366885	5.018539283	4.284319045
MAN1A2	8.063591258	7.118443064	7.161462379	6.81764369	7.568040532	7.146942755	7.159813761	7.246949886	6.166015014	7.987387631	6.98374898	7.69171509	7.408083373	7.213587515	7.383747001	7.397791991	7.262504373	7.370170023	7.539892772	7.669259008	8.030808051	6.501088948	7.327509609	8.286156135	7.586664698	7.241718306	7.355813749	8.037798279	7.058118926	7.530488258	7.272799479	7.428266236	7.665779269	7.533624645	7.60300677	7.976725192	7.467619977	7.182758349	7.556772183	7.75463901	7.652660428	7.377837241	7.581468401	6.916705912	7.373588843	7.636516318	7.290886196	7.598018755	7.733600961
FAM46C	9.014671454	7.802152858	9.556067116	9.313315966	11.30175322	9.987376874	10.88346367	10.92388699	9.620709248	10.7724201	10.65634303	9.592977404	8.808459316	10.32496857	10.69814995	10.45529335	11.17810617	9.413493129	10.17460801	10.70497894	9.366443885	10.6798589	11.0240519	9.150491055	10.20716122	10.09709611	10.58666538	9.252138738	9.975466054	10.0174361	9.986855431	10.37084635	11.48872252	9.574613506	9.393225598	8.724979762	8.852323096	11.25819752	9.956635558	10.08611176	10.39310315	10.86452123	10.05763202	8.923148009	11.88810387	10.5877956	10.46459947	9.390039558	9.876736974
WDR3	4.695068743	4.063434088	4.303765143	4.259019967	4.784555674	4.196974109	4.221553639	4.037493165	4.607262239	4.327648713	4.495261691	4.694030606	4.760071797	4.566081453	4.518183812	4.555086184	4.509893252	4.829332337	4.442999921	4.995941353	4.34340587	4.313949191	4.632519466	5.368459702	4.228479492	4.73944524	4.530014769	5.011704312	4.334249413	4.828371182	4.782417088	4.404785173	5.171076749	4.530621368	4.321848981	4.394219836	4.384311982	4.043167664	4.593056075	4.429206353	3.958320125	5.001560758	4.108825599	4.052346321	4.657970183	4.772733392	3.833182826	4.654967344	4.562470581
HAO2	3.602342977	4.516889655	4.223965598	3.934471775	3.517713235	3.753771094	3.837563647	4.112140391	4.227577607	3.679025148	3.632641824	3.64097766	3.754879655	3.976587546	3.79884721	3.563876691	3.92357449	3.974283289	3.615713256	3.661461934	3.62023549	3.964395956	3.789888807	3.538849638	3.953692036	3.725355023	3.852568179	3.736508151	3.728060941	3.918060967	3.898291478	3.742702212	3.998930129	3.834447228	3.653508133	4.052092873	3.721426854	4.104834987	3.555108307	4.055296835	4.216795435	3.581221848	4.048856675	3.859157778	3.652295755	3.353268805	3.945627883	4.094774063	3.929230592
HSD3B2	3.859111605	5.024149659	4.280603569	4.742210634	4.154557937	4.233225423	4.004391593	4.298612056	4.576630925	4.303219148	4.478933256	4.207379308	4.232614006	4.989730655	4.563636539	4.276633189	4.817311401	3.957412416	4.008005554	3.875457367	4.215385617	4.103790115	4.512758303	4.076879517	4.731565875	4.519093064	3.713488464	3.873556008	4.521037496	4.354599004	4.716644387	4.102856754	4.174407161	4.112755739	4.624325492	4.069427313	4.357808093	4.399553441	3.69516116	3.907753278	4.686333704	4.190361083	4.265935471	4.270722919	4.148247078	4.45005738	4.135770806	4.204494579	4.453825111
HSD3B1	3.727668001	4.958723771	3.59304456	4.103570518	4.130702207	4.283469639	4.173264629	3.841606575	4.994624915	3.995624841	3.926536791	3.7758581	4.432948859	4.18121915	4.217783647	3.747195024	3.597435755	4.466769904	3.922715232	4.022046545	3.434642734	4.612195613	4.086862031	4.053630457	3.696068447	3.927366558	4.024120061	3.837428135	4.306585335	4.001226231	4.107469803	4.01207377	3.553723615	4.443658008	3.891221617	4.180913176	3.885536078	4.330289828	4.14290027	4.555277204	3.532425607	3.60132183	4.393466268	4.327796985	4.270507214	3.8229478	3.771430731	3.907865935	4.187298756
PHGDH	5.756408708	5.490007529	5.303679593	5.481551009	5.09510836	4.803175494	4.813501247	5.246192161	5.640143195	5.027897393	4.94591431	5.207363965	5.09936274	5.674853769	4.810814207	5.133992717	5.440339092	4.94380576	5.074483514	4.919077537	5.002563015	5.264517481	5.406053286	5.021961856	5.027045431	5.629335496	5.592198894	4.785780206	5.162634881	5.681483894	4.588411671	5.130600255	5.099751507	4.849354224	5.685375141	5.095681765	5.31033708	4.894330881	5.554457583	5.2654498	5.63275175	4.78907698	5.050055049	5.242778408	5.396100532	4.881664784	5.088713523	5.077211139	4.349493032
NBPF8	6.12568037	5.546204451	5.837675473	5.968521346	5.979167505	5.663591002	5.481265091	5.302031683	5.255913461	5.880593753	5.234389295	5.405625425	5.987822512	5.68966778	6.420115069	5.95539574	5.041739686	6.242001328	5.949957675	6.125569549	5.929410578	5.235352386	5.801358168	6.376879326	5.824763006	6.108593846	5.527740074	6.444069428	5.615540962	6.038575266	6.023119811	5.254100162	5.841816063	5.803150558	5.615999545	5.999233958	5.95899779	5.567690261	6.216340156	5.650648268	5.578326043	6.282687032	5.638764564	5.98484459	5.267694252	5.754050124	5.417131287	5.808262508	5.968270842
PPIAL4A	6.196340526	6.914157631	5.613484189	5.895945575	6.117759764	6.101191375	5.744770309	6.255136797	6.058281962	6.415877519	5.947599932	6.413541033	6.043233593	6.164027642	5.73592462	6.133409254	5.724031863	6.065695682	6.173291777	6.395743831	6.441380683	5.687099263	6.331670072	5.826913947	6.430823484	6.295141554	6.348355087	6.472555373	5.744792067	6.192559063	6.261335278	6.420053886	6.266906611	6.109099253	6.263376238	6.286984508	6.9628713	6.169970404	5.887849789	6.187645057	6.172613374	6.076996425	5.650321547	6.194920784	6.126890495	6.271246863	5.898143834	6.530356444	6.088533997
FCGR1B	8.927988953	9.367163029	9.760536923	11.13966782	9.171676021	9.928189792	10.60419633	9.65214627	9.895875239	9.521647881	8.754250593	8.576238094	10.16587735	7.790677908	9.654555728	9.936061422	9.707578095	10.6996792	10.01351913	10.62942833	11.27237079	10.09544322	8.908407373	9.557727784	8.871205984	10.09764928	9.013606024	9.276545304	11.40738084	9.959845263	10.5461147	9.978296741	8.875553077	9.836219808	9.320319367	9.657834584	9.860153978	9.496164772	9.709959364	8.977042033	7.810905774	8.697955209	10.63997788	9.721640146	9.699202394	9.704868056	9.496379481	11.34363602	7.482778051
SRGAP2C	8.220391171	7.665896563	8.286363308	7.437854281	7.982328832	7.645630729	9.689226697	7.95139269	7.21982893	8.687806657	8.783453705	8.796711009	8.105876546	8.741075829	9.095540769	8.161266459	8.569504272	7.321904567	9.581815687	8.477621176	8.810341575	7.801207566	8.043487768	8.758102414	8.269582011	8.616870405	9.721019478	8.251216704	8.447902865	8.497039869	7.609136232	8.649524046	8.955229523	7.956783449	7.669851752	7.894701493	8.5055533	8.291564048	8.333796577	9.185327198	8.391593407	7.856666401	7.653503759	7.873574687	8.751585124	8.298311255	8.524884569	7.8729247	8.887425536
LOC388692	6.640756514	6.658218784	6.365242335	6.57063897	6.242706169	6.150976267	6.938631369	6.549632987	6.171630519	6.499967748	6.620775909	6.349158912	6.308042196	7.128148704	6.521360095	6.847392605	6.30496065	6.414726134	7.107081035	6.761076184	6.58974897	6.571521668	6.957272826	6.919344004	6.811020175	7.028515843	6.544900188	6.513562679	6.746994803	6.670248761	6.19319536	6.698269094	6.459581079	6.375678087	6.794447201	6.524103585	7.14213698	6.405395086	6.388302713	7.1368749	6.829688771	6.715229722	6.077688709	6.764824627	7.128829776	6.369799	6.778856277	6.884295468	6.757064917
PPIAL4F	8.36797257	8.808543275	7.687583925	7.533004331	8.126231513	7.911866109	7.896826278	8.301428652	7.60443808	8.259187821	7.678559737	8.591107406	7.795472636	8.014883901	7.80514576	8.096829019	7.391753209	7.895802682	8.428795398	8.34705008	8.387654374	7.718374525	7.826874875	8.093215245	8.533829694	8.369320309	8.270213329	8.479102549	7.6056034	8.348581073	8.45794918	8.210912082	8.138600387	7.900818174	7.977749911	8.520878207	8.550857731	7.97844627	7.673066189	8.33347286	8.153245546	8.3171614	7.884986918	8.189886829	7.849706986	8.582575012	8.008061138	8.315774107	8.424041827
FAM72D	5.335072176	5.251149366	4.027195983	4.124640396	3.624622681	4.080028312	5.070237418	3.585168292	3.545480883	4.521295509	3.521070814	5.402964158	4.063118216	3.892913981	4.710674345	4.905436128	4.272033848	3.548724327	4.772825193	4.706794458	5.177948684	3.975766819	4.233861735	4.97463191	4.105096447	4.175265675	5.250243184	3.954756133	4.402061053	4.608473674	4.333933711	4.975269854	4.147071827	4.486883129	4.655303607	4.297673226	3.570660277	4.03540842	4.313494781	4.418274191	4.387103194	3.940801604	3.914851065	3.895863778	4.600704554	4.119935309	3.851411553	5.021216541	4.4478982
GPR89A	5.725444481	5.116067553	4.764744259	3.809641657	5.177353685	4.732208217	4.955402392	4.875404869	3.546649344	5.4893433	4.316155417	5.343137044	5.095285783	4.608082199	4.549577879	4.596858888	4.52261206	5.115422658	5.950270479	6.173105694	6.05290912	5.059357335	5.278028264	5.595009631	4.944755664	4.909012813	5.21221954	5.843033232	4.573083733	5.814054528	5.199354083	5.58282696	4.781389032	5.692365201	5.099918731	5.23313222	5.792370507	4.512367823	5.408061209	5.076896801	4.938652993	5.592244982	4.549443568	4.588036109	5.336144896	5.934993516	4.91009728	4.442036344	5.426567668
CD160	6.251121477	5.691626498	5.313601201	5.272186238	5.740044545	5.354753273	5.585803595	5.610073218	5.426354983	5.536571886	5.775580242	5.244094636	5.646353142	5.406672783	5.817648277	5.654076562	5.66745993	6.608838993	6.987393356	6.126038629	5.992273924	5.300260941	6.949299708	5.891403162	5.163181611	6.131403743	5.31665539	7.043678828	5.270857344	6.273386419	6.294823346	5.476394188	5.753055119	5.217084128	5.397944713	5.536157201	6.878122684	5.470764983	5.219971283	6.725811198	5.488312609	6.145070612	5.821808036	5.701917377	5.804870436	6.61396444	5.686401569	5.528830964	5.850051839
POLR3C	6.920607275	6.090410484	6.010393563	6.326813751	6.688164066	6.493096461	6.374582772	6.492012443	5.229636637	7.053585549	6.504271281	6.545154322	6.538244239	5.734033442	5.976587809	7.087709342	6.801277145	6.194133572	6.928394578	7.019880653	7.221709095	6.269123254	6.992591604	7.175898531	6.097142902	6.56729464	6.847310112	6.840590758	6.560288748	7.016652058	6.03295694	6.88381956	7.477884601	7.039201374	6.552413469	6.573687979	6.71854939	6.825720551	6.602576772	7.111263209	5.784551281	6.846915074	6.146875962	5.783542928	6.799689918	6.797645597	6.59101253	6.3166257	6.56717613
NUDT17	5.482866536	5.548717508	5.599925097	5.888475343	5.7266989	5.717827427	5.707809028	6.080420697	6.221918654	5.599228778	5.850104218	5.55745482	5.613905106	5.973227195	5.902544498	5.845819167	6.002141829	5.835413694	5.575635723	5.682515771	5.597505546	5.868298555	5.879054822	5.597548055	5.792480132	5.568101434	5.833976873	5.911772504	5.784034908	5.710924431	5.710775435	5.830522267	5.547417634	5.562972421	5.79293999	5.682382996	5.514094345	5.625225239	5.575615067	5.820585965	6.105055192	6.007913878	5.890031733	5.67125706	5.904352377	5.502288928	5.773648226	6.245768839	5.28307224
NUDT4P2	8.434938041	8.323635628	8.8655849	8.4866562	9.743602388	9.31008699	9.317510741	9.943371893	7.521177354	10.10483755	9.609459563	8.815793803	7.900238496	9.60438333	8.385094577	9.794847054	9.191159695	8.102653672	8.553134859	8.899701081	9.136507745	9.667150641	9.478142299	8.491585726	9.828068673	8.808026186	9.352572468	8.365107877	8.536979696	8.667144684	8.046118169	9.902486904	10.24705582	9.598071929	9.07589219	8.917922342	8.276781119	10.39397667	8.637238884	8.697333492	9.873380182	9.739482324	8.498963242	8.288163856	10.47001833	9.058537958	9.423771717	8.376428283	8.735127511
NBPF12	7.994848878	8.522842381	7.775846448	8.012558901	8.323730722	7.846409838	7.712574438	7.788953559	7.842799853	7.930525575	7.755123112	7.663261553	8.191362141	8.33259715	8.589949395	8.228686455	7.263992089	8.539381535	8.206906743	8.043568533	8.02388698	7.656737551	8.151193877	8.772441541	7.956080808	8.310652163	7.507396039	8.56986928	8.13979364	8.254536328	8.440901602	7.655269755	8.237788368	7.91772799	7.806814304	8.281358298	8.065839132	7.459335555	8.161146341	7.979743624	7.857187997	7.981838912	7.884112467	7.931415726	7.437580015	8.310244567	7.497933191	8.156547124	8.158033324
BCL9	6.240932359	5.696907372	6.4261982	5.248089132	5.319071319	6.438059312	6.41511145	5.703325398	5.824828545	6.402562053	5.88842917	6.021776537	5.996433922	6.291016647	5.071716685	6.483444816	6.055893395	5.819752748	6.010150226	6.35792458	6.26481539	5.901724814	6.799561177	6.230732326	5.715037168	6.05347717	6.044299557	5.683049323	5.234477886	5.917038579	5.206747746	5.972955691	6.333188115	6.260093287	6.586240912	6.74803383	6.212908957	5.921889957	6.437574427	6.473313597	5.821473396	6.58684975	6.283181776	6.086507515	6.085175319	6.068372544	6.161642743	5.414285997	5.569801731
GJA8	3.800721311	3.56854902	3.938478913	4.356172934	3.939471249	3.843411794	3.748641247	4.099733371	3.84597456	3.605897691	3.785930331	3.818543171	4.051877374	4.15958359	3.767652968	3.647076291	4.696101356	3.462060119	3.701117753	3.803578749	3.253994885	4.25118607	4.223826584	4.039430991	3.576984681	4.125889851	3.737318838	3.900022761	4.015501488	3.504985634	3.77839662	3.704576183	3.905698975	3.658001029	4.017568965	3.749832098	3.495195316	4.060283795	3.826371008	4.576714068	4.139035888	3.983449266	4.424971121	3.852004417	4.009582794	3.678096326	3.676367755	4.653550445	4.15502819
GPR89B	6.451223817	5.824994855	5.15863773	4.84372749	5.459917841	5.281266172	5.952673449	5.316227938	4.792817793	6.346600298	4.998443319	5.775308662	5.577922037	5.55081711	5.585424372	5.649825737	4.782187694	5.774871494	6.660301822	6.821094095	6.557629168	5.639793776	6.060718193	6.441286324	5.619519354	5.635935834	6.253141862	6.535782139	5.506794118	6.764758734	5.637114482	6.260365836	6.034160359	6.245085518	5.691927071	6.264347956	6.435466925	5.569894074	6.172703856	6.222505287	5.786299444	6.411638475	5.41844432	5.517974606	6.099846676	6.482499885	5.787095394	5.344672328	5.798493753
LOC653513	4.705791089	4.788868153	4.52260344	5.054775036	4.688156487	4.60165485	4.551063514	4.185486909	4.85718306	4.516310561	4.424585867	4.495416636	4.709681454	5.060046255	4.699746223	4.600465237	5.040351768	4.619392743	4.630942075	4.482445107	4.198268771	4.537158787	4.651461681	4.654430297	4.640846631	4.47521886	4.241809938	5.072596322	4.72569722	4.550514653	4.432675952	4.445275829	4.782382291	4.581282542	4.946396767	4.5634223	4.624169175	4.931934246	4.499246161	4.328783246	5.032448016	4.439107624	3.915905084	4.940989738	4.661126995	4.519827106	4.819326212	4.464727707	4.898334937
PPIAL4C	7.43737771	8.284234452	6.838657474	6.50097824	7.260411925	7.181009966	6.825231812	7.757719504	6.927827052	7.603802897	7.024366464	7.680556226	7.097860944	7.18518199	7.056929218	7.320258347	6.531188678	7.428770101	7.647919599	7.66632869	7.928470123	6.608420092	6.885070544	6.910924022	7.585754779	7.420500491	7.526793642	7.966428352	6.886140862	7.593789795	7.324554286	7.65631891	7.233850035	7.252973737	7.417604935	7.718092586	8.194509798	7.000281336	6.81186423	7.504788201	7.175990482	7.634376801	6.940447668	7.031275649	7.347231522	7.843219602	7.322042562	7.645649638	7.660461018
CD64	9.907798928	10.74595123	10.91916921	12.15646102	10.36229956	11.0923973	11.72964833	10.84878796	11.23761698	10.53039372	9.758422698	9.838168481	11.51255639	8.451377149	10.98958792	11.07104854	10.75860975	11.86628066	11.19815079	11.75845655	12.33820782	11.19292923	9.96697122	10.62274838	10.12753926	11.33032143	10.29383842	10.41760442	12.35345162	11.20397628	11.78391675	11.21191354	9.778449861	11.10802092	10.46969038	10.72259806	11.07918722	10.61273512	10.68405246	10.29085161	9.02626643	9.914160004	11.83200968	11.08078338	10.73204422	10.9311835	10.67508806	12.37234686	8.781632358
HIST2H4A	9.151959822	7.643712323	7.4590452	7.82933737	8.144694958	7.651943138	8.516526141	7.855074052	8.259987872	8.145705812	7.913140418	8.658706708	7.438574744	7.757131569	8.315852726	7.59120319	8.01785539	8.203384599	8.503814216	8.233585156	8.355897338	7.884648453	7.295008392	8.647272972	8.777900507	8.445156081	8.688419258	8.462147263	8.232243488	9.07478613	8.655938241	8.307688609	7.585618179	7.824789028	6.721306688	8.304747776	8.214210011	7.820686651	8.155525621	8.238238241	7.501231117	8.069160455	7.693564482	7.70720724	8.036907889	7.808928344	7.901357567	7.239660145	8.556260579
HIST2H2AA4	10.6862529	10.25801402	10.38136987	10.59945298	10.24937318	10.48761191	10.27464276	10.04066965	10.58452365	9.992665244	10.51488185	10.38797562	10.2007171	9.806871717	10.09276166	10.24830445	10.34268753	10.5373791	10.23523214	10.14613855	10.24715001	10.27369118	8.892838125	10.06121312	10.26837809	10.29103942	11.04648708	10.35497369	10.48143436	10.46571697	11.15796196	10.38384072	9.766763535	10.58458145	9.559923407	10.37123452	10.43680353	9.993549062	10.24775487	10.01036146	9.916650339	9.986690976	10.1684028	10.17302897	9.852047483	10.08238573	10.17661374	9.837619561	10.63805569
HIST2H3C	7.31768876	6.353464004	6.772591048	6.885928593	6.60106062	6.597298097	6.902941059	6.330222662	7.169654084	6.789598118	6.541130655	7.068064314	6.622291158	6.547161661	6.743907833	6.491414344	6.818353977	6.791019469	6.55573756	6.577321982	6.336840082	6.486281303	6.274114213	6.842059963	7.258206868	6.613646838	7.764932013	6.572058895	7.340831728	7.206957553	6.939757466	7.083873371	6.214805862	6.361842734	6.544695409	6.559327606	6.494034479	6.724865718	6.286568055	6.469842753	6.952396272	6.51323315	6.409166249	6.630315902	6.690871329	6.437919031	7.028346374	7.030554159	6.611637562
HIST2H2AC	7.451224068	7.175038108	7.336678846	7.284702124	7.491309988	7.296342545	7.045669687	7.330275054	7.964293446	7.12044198	7.178860853	7.075003296	7.260713698	6.830395668	7.235303589	7.192869046	7.037066131	7.671865717	7.262558279	6.928139178	7.143630619	7.469552393	6.648844574	7.425674998	7.443884594	7.084285151	7.104771334	7.430032889	7.613851388	7.153693501	8.08283561	7.570252613	7.145314618	7.496345345	7.065375866	7.212622099	7.283960302	7.500819273	7.183889455	6.948558748	7.012048016	7.353794437	7.355676259	7.204071681	7.429457569	7.595173124	7.014091832	6.857220275	7.339549117
BOLA1	7.163717232	7.843505532	7.055319345	7.382043999	7.301422651	7.088814922	7.179847146	6.993142171	7.742278285	6.868374393	7.141550255	7.022976112	7.230743318	7.412766617	7.314277871	6.96396092	7.217392289	7.284898495	6.996744051	7.072012684	6.931285593	7.331305964	7.284085589	7.13452393	7.363764616	7.143675611	6.983433	7.114573999	7.350082514	7.01511691	7.288821166	6.806815582	7.201102382	7.267860242	7.400445608	7.156995906	7.198161589	7.225997877	7.029938772	7.222299499	7.338634929	6.987606475	7.22436136	7.209978328	7.473254133	6.976251199	7.256742249	7.288225403	7.433712011
VPS45	6.35020907	5.797727714	5.118682744	4.790118073	6.788943505	5.703859228	5.506838175	6.207890582	4.251981761	7.11257727	5.725228213	5.885818863	6.526210031	5.279414905	6.437566427	6.297571502	5.403477327	6.356959256	7.13949296	7.0965934	7.281436551	5.131411751	6.11772521	7.005405594	5.917437368	6.006685104	6.054185964	6.804214051	6.053145517	6.74195018	6.378921228	6.789810022	6.684837101	6.381311243	6.555181112	6.470507329	6.669322273	6.54641667	6.243036663	6.849956235	5.301754197	6.494223377	5.612972405	4.829479644	5.933784829	6.865214757	4.805605339	6.511512231	6.134405795
CA14	3.932841457	4.548854591	4.58559331	4.430893781	4.113820523	4.248041923	4.430427028	4.030271592	4.676385727	4.061256473	4.586280203	4.144669444	4.561060767	4.457156027	4.250564872	4.057624422	4.135608156	4.060178556	4.15192035	3.767028441	3.905665559	4.615252337	4.254428777	4.115611252	4.268808961	4.05798941	4.049490303	3.510030933	4.000008427	4.406072106	4.300162472	4.199471661	4.288493675	3.897737091	3.86036221	4.230105776	4.016132247	4.520530323	4.239180844	4.212045241	4.622008573	4.156803081	4.044730624	4.449483569	4.278228665	4.107217235	3.912206656	4.074901412	3.981607433
C1orf54	3.4472288	3.861851268	3.327773827	3.122120221	4.04762519	3.68109447	3.651087066	3.657150835	4.062866818	3.211023076	3.473924199	3.416345007	3.792661929	3.284374261	3.765214358	3.17801679	3.465393149	3.256244256	3.295417091	3.546793923	3.836204491	3.615762864	2.88490366	3.34678085	3.211617719	3.309869183	3.533772673	2.806623958	3.443561647	3.367584719	3.460666238	3.401036129	3.703539587	3.519311228	3.418021277	3.68443285	3.535119432	3.702337581	3.204858713	3.43474529	3.12129178	3.157346319	3.403740863	3.908045123	3.479382358	3.92634423	3.517536518	3.885848088	3.410133645
CIART	3.897271968	3.983520852	3.590698285	4.032503003	3.969794372	3.944880567	3.683436934	4.225094881	4.447773247	3.974227001	4.196512831	4.459886957	3.929092675	4.007432315	3.906114309	3.739361489	4.200434389	3.691966461	3.710235013	3.949700276	3.599070626	4.043863857	3.793570964	3.633904074	3.865806318	3.781255845	3.894089182	3.702476248	3.906146063	3.72647596	3.791250842	3.888796378	3.436427146	3.979929015	3.826797988	3.791754009	3.614999701	3.796180054	3.638089287	3.714248872	4.01729149	3.646939445	3.76595315	3.825698816	4.064362705	4.059819732	4.309392668	4.001867726	3.779904469
MRPS21	7.756354851	7.08172235	7.413052616	7.28841524	7.325711289	7.200862395	7.060844991	7.370399403	6.069484678	8.019811443	6.999741315	7.657669864	7.365960209	7.021689799	7.19601132	7.692874376	7.095529341	7.422842676	8.046694892	7.84087625	8.567631198	7.089317443	7.961294154	8.11646057	7.683929465	7.21771828	7.332879691	7.982811014	7.005597139	7.639829539	7.515662908	7.883753851	7.722411594	7.941122939	7.667011894	8.05949366	7.24350713	7.590351646	7.25597784	7.705698717	7.210121805	7.699908644	7.303487991	7.473002871	7.571364501	7.98177987	7.070154528	7.815967117	7.470844032
PRPF3	7.658621404	7.093958448	7.253375906	7.214287249	7.354582191	7.644523383	7.471999494	7.16917328	6.928159062	7.293719305	7.198595214	7.429502009	7.584061718	7.544197548	7.564996873	7.415730036	7.016011322	7.878752937	7.973823291	7.734246223	8.267556817	7.17287565	7.502936059	8.208043051	7.258492856	7.811298936	7.118623501	8.015001517	7.800469827	7.447491653	7.688265252	7.484358641	7.485528146	7.546386641	7.189823202	7.674012051	7.652812048	6.957722458	7.420991147	7.409339138	6.704826695	7.238464802	7.552112285	7.467038304	7.071521774	7.835162112	7.160292308	7.595270573	7.45629149
RPRD2	7.481175891	6.801192466	7.007775499	6.507573639	6.992206749	7.673008481	7.18171946	7.219648607	5.407913703	7.926116344	7.281505886	7.845462868	7.505799805	6.515120748	5.878207083	7.311276856	7.400354788	6.613792162	7.654883457	8.082291515	7.811773704	6.728597635	8.111192037	7.421691703	6.836046212	7.118075783	7.735273394	7.479215071	6.428426883	7.648695499	6.41122727	7.60947602	7.400921509	7.414980271	7.731525169	7.537029953	7.842702425	7.091141086	7.630879436	7.696529412	6.227646054	7.399771418	6.872848256	6.722794609	7.076654643	7.468433255	7.029951574	6.308273196	6.550757704
putative	5.769647297	5.642961382	5.219481555	5.107840113	5.305416503	5.038791588	4.983566863	5.292854078	5.283431346	5.407479911	5.685467219	5.052288105	5.241001921	5.691094406	5.528509673	5.375449545	5.399780283	5.262313532	5.944699552	5.438446823	5.322251386	5.232781301	5.71705436	5.785615099	5.204454578	5.47265527	5.912771864	5.508785283	5.575895001	5.506701883	5.404427884	5.550893536	6.047061323	4.685451178	5.392242993	5.430967774	5.618668237	5.35696127	4.950370876	5.711836983	5.282653948	5.110403178	5.366699201	5.200695248	5.337966052	5.750721398	5.172470086	5.415023225	5.484952052
ECM1	4.668876222	4.817533131	5.198830784	5.194239701	4.41387503	5.315496488	5.188775055	4.794301628	5.554270085	4.518235809	5.17327805	4.366926066	4.839928811	5.392286629	4.785001196	4.899645586	4.382281791	4.534171417	4.510497141	4.505391081	4.989028633	5.167273116	5.047418675	4.90240925	4.587726937	5.118890868	4.686512068	4.49624927	4.989876925	4.622861409	4.861177515	4.971955705	4.874050889	4.580529322	5.52516747	4.807340672	4.698228285	5.290520505	4.940314314	4.794096532	5.409593708	4.625414553	4.641795991	4.69844938	5.629590859	4.210347473	5.22909457	5.008232323	4.772774159
ADAMTSL4	6.395969181	6.698539143	7.224797926	6.522317282	6.673857469	6.762159172	6.852055868	6.92152236	7.211402202	6.695450271	6.641708799	6.529731269	6.699195403	7.062882131	6.953943662	6.705726978	6.492245989	6.730441424	6.914268876	6.787907639	6.249916651	6.182723196	6.975016058	7.064076977	6.375212349	6.915895787	6.9648239	6.814802269	6.76518987	7.107396208	6.64579683	6.983690451	7.160057595	6.61233557	6.713815451	6.627019377	6.955069141	6.88591817	7.022666323	6.997774635	6.643605101	6.521840744	6.530769348	6.372355233	6.324889072	6.595267727	6.621723475	6.798651163	6.807566986
SETDB1	7.375388029	7.258557696	7.470205558	7.342890541	7.171198028	7.521778456	7.500129484	7.067486553	7.143324042	7.442092552	7.476801446	7.163897929	7.495466166	6.589330661	7.477825572	7.257987989	7.405308992	7.398677943	7.334705652	7.615229208	7.768416259	7.009446966	7.202757562	7.61883187	7.011754466	7.482998946	7.394274535	7.427952429	7.668926631	7.33964276	7.631634026	7.311939239	7.475372013	7.307726264	7.057726707	7.312984575	7.031395806	6.978275354	7.640157982	7.428934525	6.850043061	7.34615254	7.523034007	7.075116927	6.765118225	7.52358062	6.8654974	7.265791432	7.106210677
ANXA9	5.718216366	5.924306188	5.48520886	6.157362356	5.658661387	5.584368121	5.902032515	5.840850229	6.032941643	5.628499385	5.872488708	5.458217849	5.752698529	5.593720622	5.686534189	5.524164218	6.007415034	5.56272979	5.313298803	5.826716248	5.437286391	5.765870215	5.534476013	5.452307233	5.906667781	5.692437252	5.821050776	5.409716444	5.597105398	5.29433356	5.87241271	5.526032681	5.809049381	5.550869118	5.891003788	5.828439753	5.720168363	5.976180301	5.416532114	5.720456055	5.952419468	5.511270803	5.904422576	5.801511319	5.68627738	5.797039762	5.694406883	5.814720336	5.283986716
BNIPL	5.160750542	5.369102076	5.266477743	5.987717316	5.332234095	5.130787189	5.107373379	4.757477401	5.99960903	4.879699063	5.338066192	5.605784457	5.591587973	5.408182262	5.033328558	5.394485591	5.045219067	5.305828109	4.861870857	5.045834469	5.179030549	4.85673763	5.473013032	4.987034009	5.466846808	5.27237478	4.338010816	5.163720763	5.100206915	5.202251042	5.776143737	5.277045849	5.395962515	5.266840288	5.597120519	5.122236206	5.352702173	4.759874675	5.415756208	5.481661616	5.135188845	4.86980787	5.630230236	5.864662811	5.723824652	4.986285271	4.77037858	5.247233188	5.184107001
C1orf56	5.600286914	5.866753896	5.714534393	5.723097198	5.577229422	5.703590701	5.589331004	5.35535728	6.019172109	5.334634464	5.864877004	5.568573837	5.789612345	6.000213759	5.280557837	5.7708156	5.571552452	5.075089663	5.550244314	5.059450255	5.399926016	5.773107305	5.885392151	5.493253105	5.819110704	5.91746514	5.847900746	5.892279971	5.320309312	5.702546316	5.289387131	5.307574943	5.520991952	5.529998809	5.912852159	5.675241865	5.876971951	5.42935272	5.692156159	5.6991221	5.494362929	5.403252237	5.526071735	5.703172552	5.771366046	5.540733357	5.872721467	5.9685877	5.354186148
MLLT11	5.537129632	4.852113223	5.013227757	4.125578692	4.266460872	4.996553654	4.380009423	4.429345695	4.167646612	5.7423924	4.27050479	4.910323318	4.265911013	4.472978709	3.921668992	4.931140386	3.896494368	4.303291207	4.489623703	4.196855877	4.626966702	4.688004908	4.546573282	4.905524361	4.615199455	5.056589429	4.789723274	4.796247499	3.593880159	4.256514509	4.473940049	4.545643134	4.523877173	4.477253436	4.743840156	5.01820867	4.769477005	4.308053864	4.765441711	4.403084599	5.174778815	5.317230143	3.888645159	4.847846089	4.569425349	4.581115743	4.586114668	4.422411939	4.932732265
GABPB2	6.784256418	6.58666527	6.236287823	6.143569122	6.490455645	6.357167383	6.610809035	6.628106074	5.654347909	6.715018833	6.258225562	6.626982628	6.34615687	6.005890917	6.231733157	6.49529805	6.419535523	6.487868363	6.469711614	6.697692049	7.062906169	6.047767287	6.572930204	7.148653147	6.651110941	6.201844083	6.702477094	7.028866186	5.760439159	6.607223063	6.504141901	6.254415801	6.617132245	6.382963015	6.162576494	6.731582447	6.750918753	6.336120101	6.689011225	6.672486958	6.483770888	6.886364172	6.342824231	6.125710951	6.396981253	6.75074184	5.941670128	6.407718085	6.629853179
TNFAIP8L2	8.15031797	7.967535518	8.367435015	8.279346887	8.216277832	8.347106056	8.243822046	8.028135057	7.872240034	7.916131308	7.653022385	8.090485434	7.830518302	7.846179874	8.135090028	8.461432734	8.067696451	8.304895218	7.930752134	8.109105312	8.22698554	8.234448941	7.68492258	8.159195217	7.983576604	8.033665133	7.847399296	8.129906973	8.169052748	8.081945623	8.703778243	8.122362136	8.021667944	8.429657923	7.687944379	8.385802643	7.88836302	8.052108798	8.328612206	8.139723237	7.996302282	8.11949907	8.225134313	8.164806135	7.784364665	8.35748717	7.981945408	8.421206936	8.48251084
PIP5K1A	7.766326297	7.652949213	7.797203567	7.523376263	7.584393929	8.052884252	8.071306212	7.577156915	7.269707412	7.889291724	7.67624539	7.939857521	7.964260567	6.821015633	7.60427948	7.896331572	7.583403037	7.631514912	8.060008806	8.174829855	8.22825444	7.419532951	7.440054776	7.913792714	7.165386088	7.794907919	7.714315646	7.624418426	8.108458254	7.641378614	7.692191711	7.709246027	7.648733674	8.010414565	7.363556769	8.048263019	7.70022475	7.370119992	8.00481898	7.409593967	7.110473114	7.549480232	8.195144936	7.551334756	7.221973509	7.600593293	7.717538582	7.698114227	7.41832464
PSMD4	7.925374516	7.326265849	8.147821645	7.416277864	8.108649675	8.087412986	7.832496609	7.838491192	8.2175053	7.793340261	7.685779449	7.640737321	7.306818375	7.377627838	7.980954337	7.943742638	8.018881532	8.185541352	7.460726223	7.75255154	7.404692546	7.711996473	6.799133571	7.840587205	7.265966223	7.686525426	7.779221092	7.401927901	7.376318978	7.614130631	8.305929114	7.848153746	7.506477567	7.978126943	6.549302663	7.510853608	7.538575446	7.547318075	7.771949822	7.32736638	7.232752761	7.696925938	8.154183046	7.69067411	7.508408355	7.86634245	7.765692496	7.404326268	8.088674062
ZNF687	7.646957897	7.196541196	7.843891731	7.619748033	7.227013606	7.633346599	7.712040254	7.410164837	7.180652357	7.258760389	8.003604378	7.31894793	7.565190654	7.723799868	7.014774107	7.610796647	7.624543035	7.215128882	7.5653779	7.305146628	7.225646542	7.622641154	7.417348298	7.511373967	7.545497027	7.61800119	7.855074623	7.686501489	7.448021755	7.330147148	7.170775186	7.50383532	7.541423269	7.251077112	7.399365423	7.495402728	7.689743485	7.536718782	7.736483687	7.529734247	7.419390728	7.35914511	7.682729644	7.717530633	7.338589367	7.687252113	7.843998181	7.351390714	7.430069142
PSMB4	7.298870015	6.238036873	7.415813448	7.168635396	7.468585763	7.512458128	7.470396112	7.055678298	6.743498846	7.368338468	7.164056192	7.048917357	7.353927397	5.890935159	6.90422805	7.489627255	7.112600813	7.641762151	7.221049988	7.366579686	7.795794341	7.089669006	6.414631305	6.900620583	6.877637153	7.215222811	7.042154147	7.296230362	7.442056093	7.293064643	7.395243465	7.388417552	7.184312104	7.438513069	6.116975757	7.056549079	7.061096247	6.938853339	7.083997015	6.806965009	6.501792732	7.064809031	7.386949715	7.418938119	7.283847434	7.331557733	7.073750635	7.299908515	7.010459811
CGN	4.309110903	4.839327406	4.638072268	4.496699962	4.648847974	4.640209957	4.715852257	4.518979769	4.951763246	4.084001882	4.078968731	4.347587308	4.346018862	4.651952332	4.621106594	4.577534859	4.730619911	4.783661718	4.493780704	4.07024823	4.351488983	4.701994239	4.332054993	4.443801651	4.347438219	4.307004948	4.309064677	4.521770909	4.88029163	4.227589798	4.641705492	4.644991544	4.494690693	4.492597092	4.770425363	4.052962338	4.504927583	4.403367062	4.347261264	4.75718031	5.020733804	4.391495996	4.380396195	4.6445697	4.921890229	4.390538058	4.742486152	4.709302619	4.664253691
TUFT1	5.126419014	6.066564544	5.604061801	5.824137954	5.505571714	5.047953622	4.914214395	4.796766549	5.049054007	4.541150866	5.462804661	5.696054647	5.355347736	5.815602098	5.632182843	5.121070877	4.860983698	5.284064544	6.043945936	4.784754244	4.66788466	4.845373373	5.56178845	5.141244639	4.567665662	5.668712974	5.609573185	4.642908626	5.305596717	5.495150292	5.423706329	4.361822124	5.245395011	4.555009979	5.157489266	4.980353771	5.168827411	5.219890953	5.240410826	4.514217779	5.261561397	5.147786717	5.527998084	5.129367453	5.271071286	4.782953631	5.675387469	5.531030149	6.162405313
SNX27	8.767113432	8.768128279	9.192357086	8.275549944	8.613954664	8.956343806	8.647658787	8.904378013	8.628090717	8.819466651	8.855572462	9.410576862	9.219079724	8.942499024	8.989814401	8.577832281	9.001676372	8.802420616	8.593127104	8.981038332	8.98757846	8.500655183	8.656855909	8.64748313	8.399950651	9.254311845	8.760262293	8.40657937	8.683165221	8.835108802	9.0932994	8.906318032	8.812641699	8.78635778	8.790657626	8.847536741	8.642393403	8.661281099	9.080341968	8.685388403	9.223942773	8.534523389	8.8406382	9.075239202	8.057265953	8.346728106	8.663485139	8.383278322	9.159790515
RIIAD1	4.069517293	4.935076362	4.537397225	4.413012057	4.775431346	4.048394908	4.744812491	4.469660322	5.09379585	4.151600667	4.46433697	4.366986344	4.330832786	5.03628548	4.548659191	4.565306538	4.864587344	4.899997508	4.136337824	4.548048486	4.274027312	4.865319551	4.838786331	4.121974516	4.808623792	4.253893639	4.122902386	4.598511904	4.663733335	4.191497691	4.376880518	4.542740123	4.243164684	4.483705458	4.545362924	4.464201341	4.542773534	4.686521472	4.425948976	4.348706005	4.876217341	4.579897675	4.384386163	4.677258757	4.873128187	4.312176403	4.824856605	4.580864301	5.146185331
OAZ3	4.609989159	4.720589652	4.932862898	5.46199607	4.720920563	4.960238053	4.970640794	4.561668554	5.084407787	4.679274981	4.944624763	4.678258516	4.720866408	5.608139516	5.027869053	4.646209963	4.544605331	4.788497506	4.551829105	4.336701317	4.288608432	5.215125919	5.25864122	4.358005498	4.750552025	5.013415539	4.603012432	4.737690903	4.83733814	4.617946056	4.910332103	4.621882851	4.40522497	4.798375486	5.295940271	4.550464394	4.281022456	4.765149393	4.392069353	5.011951822	4.851005909	4.690516721	5.255597573	5.055837308	5.214240847	4.734339473	5.092481821	5.035382913	4.885130699
CRCT1	5.200761391	5.192769889	4.921321046	5.140005608	5.105165362	5.040270655	5.592272132	5.212094534	5.470997899	4.955711891	5.049363168	4.86969352	5.167357808	5.153920595	5.156729801	5.019560528	5.488309789	4.79051008	4.830891556	4.726306316	4.55655166	5.343365882	4.899775562	4.80250325	5.06979834	4.811714624	4.883778551	5.033165535	4.901629444	4.89058074	5.050904824	5.138754733	5.255427717	4.8023291	5.102333456	4.79077951	4.68856866	5.160378334	4.957507446	5.186545607	5.359490465	4.797774707	4.924994763	5.065083435	5.646260072	4.909903885	5.283137963	4.820746631	5.158530336
LCE3B	7.080724835	8.066194163	6.884583248	7.337533708	7.19491207	7.25252497	7.266403536	6.866618647	7.913335571	7.187338933	7.309474688	7.091840173	7.261868667	7.710966563	7.11107755	6.951940799	6.922353563	7.225565057	6.894681882	6.851509062	7.027466497	7.428554801	7.397483758	6.855204494	7.046513723	7.14031804	7.231804336	6.82658272	7.080480391	7.063138629	7.194202872	6.825838732	7.07687006	6.959385591	7.304449227	7.052547985	7.087574686	7.182569241	6.999759118	7.066999025	7.37033674	7.075606942	7.384620671	7.489203875	7.086571817	7.080784191	7.221109303	7.328739564	7.207611064
LCE2D	5.430164238	6.258340739	5.707553662	5.963131035	5.604218841	5.672224182	5.808607984	5.424360971	6.291679966	5.41752961	5.691767369	5.632995752	5.525924707	6.314603296	5.47886958	5.69040397	5.800517125	5.527069485	5.456430874	5.355242603	5.122496743	5.823339249	6.234674928	5.342129888	5.599619711	5.601267075	5.423341001	5.536125297	5.499977842	5.597891038	5.715609413	5.646737446	5.464457506	5.39527655	6.068538033	5.455394201	5.605159251	5.532731879	5.588620974	5.781601044	5.647733984	5.43447425	5.723559086	5.893914175	5.587294191	5.661588278	5.721165124	5.873886573	5.838755368
LCE2C	3.950525996	4.753811789	4.360357508	4.256164624	4.581038372	4.129567753	4.328048409	3.694980356	4.339946752	3.962476403	4.508503866	4.153284827	4.261014403	4.528502042	3.845121034	4.059714459	4.228400221	4.128717152	3.957779393	3.955573999	4.02234038	4.518724702	4.293907298	3.763587642	4.313162185	4.337408757	4.444399213	3.961558589	4.298603946	3.790016325	4.281487491	4.099669974	3.936191395	4.507285693	4.280842543	3.842918849	4.20889994	4.560591961	4.280301114	4.49760933	4.457495609	4.313604245	4.56691203	4.226229309	4.406636716	4.096648247	4.174572352	4.178560913	4.227903508
LCE2B	5.684095495	6.813043198	5.973080805	6.046334862	6.069410759	5.597742286	5.861103097	5.601599428	6.140459876	5.510139016	5.954098133	5.519036778	5.821885968	6.355455683	6.035108339	5.458123708	5.863010527	5.636966623	5.745994918	5.829238738	5.103535622	6.055495606	6.197020918	5.604059765	5.776068818	5.718212079	5.731577165	5.744431068	5.98516556	5.593190377	5.701234429	5.631120313	5.823242247	5.628608291	6.241556554	5.546520177	5.935218655	6.197188191	5.646450601	5.799195936	6.070232504	5.670404487	5.936524451	5.800143928	6.445835407	5.600612688	5.717475514	6.27654786	5.889672823
LCE2A	4.858097132	5.907498415	4.904128067	5.254881564	5.287126447	4.523829805	5.000478204	4.945520905	5.735788409	4.694666499	5.026753735	4.799327773	5.000782653	5.183847516	5.159982325	4.960746053	4.755907826	5.003324547	4.451845347	4.879670087	4.831629271	4.976667076	5.410476584	4.528339164	4.708881598	4.796951865	5.198833031	4.493040984	5.096087133	5.122479365	4.690205835	5.067594706	4.817764291	4.924545324	5.073527397	4.949968892	4.895513065	4.693245105	4.740105296	5.033538107	5.374170686	4.977036179	4.782175594	5.303433641	5.276086768	4.847547733	4.808522752	5.329204393	4.422767752
LCE4A	5.474669452	6.54438801	6.07799375	6.051474659	6.179820729	6.088991988	5.752034408	6.207136639	6.243210309	5.577937245	6.078706727	5.823194813	6.062710558	6.427766925	6.32830924	5.498322727	5.984889168	6.178927701	5.733334499	5.730157686	5.761128039	5.979999642	6.930168927	5.995800613	6.303922995	5.92328849	6.043772096	5.812479639	6.204944659	5.880939054	5.856537232	5.878813356	5.274029161	5.757991263	7.093336962	5.750694619	5.924010998	6.116996849	5.890877842	6.147822421	6.609089891	5.768697518	6.012597432	6.318398273	5.984852063	5.759627549	6.086180454	6.290335023	6.102990312
C1orf68	4.512407732	5.433518841	4.573032635	4.675400499	4.669840726	4.862449223	5.0970326	4.616494215	5.28450389	4.674325369	4.531007178	4.891193799	4.815381537	5.255631283	4.803635799	4.726727271	4.860379925	4.917885294	4.353756485	4.188373181	4.535652588	4.748648002	4.783808069	4.74645999	4.67442462	4.777380945	4.274552902	4.639436103	4.784215674	4.466990401	4.841149301	4.092723434	4.627947829	4.619263434	4.915257298	4.748714942	4.875393057	4.73562533	4.400213529	4.831725131	5.39497131	4.78421907	4.76852469	5.120226801	5.015043046	4.145307153	4.661367877	5.010831124	4.938201687
KPRP	4.845108109	5.547802272	4.738516594	5.446099903	5.503704687	5.595040031	5.207651424	5.166477104	6.062537482	5.182939253	5.723088134	5.337542691	5.786766261	4.744623331	5.199186762	4.991950121	5.689430405	4.828812481	5.138537582	5.265821042	5.180522613	5.859893218	5.54949398	4.762227719	5.490038265	5.30832278	5.252048915	4.734082246	4.940118205	5.334191435	5.258728046	5.432625366	5.313355274	5.29860017	4.956379082	5.088552112	5.506669806	5.540008813	5.488984174	5.237523919	5.835311813	4.966214282	5.476868302	5.121927103	5.165252049	5.249738169	5.168592553	5.741003903	5.534693526
LCE1F	5.705806589	6.192923813	5.859994799	6.158121489	5.657231973	5.883512611	5.90714254	5.814068809	6.346466797	5.368358452	5.776672278	5.795053827	5.924272385	5.948420527	5.980225189	5.760239548	5.536857483	5.98457874	5.635089255	5.683374499	5.374676158	5.953133932	5.992955964	5.923979272	5.689884753	5.645665908	5.790549155	5.649580728	6.056602823	5.784725194	5.984923492	5.831292358	5.895373088	5.487101065	6.557702897	5.656575215	5.702080293	5.832495354	5.858773558	6.016881212	6.005336885	5.666635013	5.806366125	5.976082733	5.607770974	5.572069191	5.987963339	6.121324352	5.954752229
LCE1E	9.055662247	9.810160031	8.855830393	9.261467137	9.015915561	8.870802671	9.049179508	8.841656191	9.419482544	8.966520678	9.128341778	8.892247077	9.235818208	9.276938969	9.188677879	8.882474951	8.957437214	8.962620079	9.098662953	8.89769629	8.841760791	9.035882582	9.602679272	9.30642096	9.20277131	8.941521485	9.073215852	9.166312516	8.965531192	8.984867618	8.802742056	8.946697675	9.073916325	8.872435914	9.293177213	9.191621181	9.13727136	9.132584448	9.065332145	9.230691874	9.220990081	8.914035059	9.021394476	9.225450322	9.145761155	8.894564675	8.98502837	9.341789444	8.905263135
LCE1D	5.125913808	5.935150389	5.152883771	5.218669061	5.16909053	5.072136858	5.323950431	5.059612975	6.051625172	5.125105205	5.519654128	5.086255787	5.220224205	5.616320219	5.63683357	5.103146753	5.225384713	5.338966599	4.708752595	5.029277284	4.802332946	5.541934491	5.2793928	5.056428021	5.51905646	5.356108306	5.367389421	4.853615574	5.298581853	5.439991517	5.541135146	5.308701761	5.298024799	4.679354454	5.222196446	5.149874546	5.394763725	5.312619735	5.035934083	5.643446675	5.840697836	5.415746538	5.599640708	5.593209644	5.359299028	4.697482079	5.03702674	5.752027668	5.605316624
LCE1A	5.092007026	5.729718545	5.229100439	5.911611332	5.522808745	4.771392646	5.4004374	5.087830716	5.637855208	5.123032679	5.291775082	4.881318163	5.114041745	5.987111838	5.550984162	4.903434607	5.403449371	5.466114185	4.957996666	4.850446019	4.831757212	5.237412612	5.923048874	5.291758223	5.395104059	4.992557808	4.728762962	4.898517343	5.123532422	4.930627896	5.492029196	4.975865194	5.409024036	4.981807737	5.330062463	5.315124818	4.909440105	5.107004386	4.902170834	5.306101752	5.75270547	4.950103403	5.392034492	5.53807002	5.435913362	4.989840987	5.019003745	5.320302287	5.00482515
LCE6A	4.695224574	5.267163013	5.108242238	5.00071338	4.812249393	4.905778288	4.858269802	4.85494417	5.642864789	4.555452166	4.460422024	4.385664691	4.895205265	5.204538011	4.928157345	4.741763525	4.811214843	4.800405739	4.533530783	4.355114068	4.766827921	4.813551055	4.920780255	4.878217375	4.742918343	5.022455527	4.675330715	4.876364528	4.766568942	4.764515177	4.956516542	4.620212665	4.981483405	4.827295792	4.495765749	4.950070111	4.814105295	4.970660189	4.645160247	5.116901536	4.854540374	4.385174643	4.759654976	4.52550229	5.213985244	4.705981507	5.176806216	5.115302631	4.937919111
SMCP	3.612655597	4.674359746	3.916944489	3.624851667	4.036955665	3.984185829	3.596169619	3.50365544	4.162389792	3.615576769	3.969661772	3.863674257	4.008072596	4.013476879	3.873909941	3.624730765	4.256776939	3.787458231	3.469277876	3.856082101	3.139543702	3.858818794	4.014152802	3.713560517	3.801487637	3.791134464	4.089244048	3.690970834	3.620573905	3.724710246	3.45953593	3.403802872	3.383833469	3.552429066	3.868882073	3.73331743	3.792538516	3.984587692	3.685578646	3.537663348	4.107271361	3.977124421	3.539298817	4.266461157	3.388203635	3.807848477	3.896775938	4.053539149	3.995153222
IVL	4.227652369	4.610096993	4.317585401	4.252329918	4.246272925	4.322656567	4.553403719	4.028192906	4.980973245	3.869147992	4.653273699	4.389641316	4.516376693	5.123830448	4.714039307	4.591425329	4.551951463	4.642434059	4.420277913	4.214129212	4.616352305	4.716044494	4.6527847	4.6198698	4.299014983	4.210668223	4.672686354	4.201194685	4.587254927	4.286917269	4.47634746	4.422395769	4.312372533	4.37483758	4.291636972	4.249677705	4.592786408	4.448685494	4.250220916	4.411497153	4.53930213	4.401895229	4.821755495	4.533926506	4.502064531	4.209526991	4.745050778	4.411668211	4.616448895
SPRR4	5.326154186	6.414075624	5.751447318	5.738887939	5.518369575	5.612643675	5.721689684	5.455473595	6.206518683	5.497853298	5.745754428	5.546073595	5.832402539	5.625222563	5.70704606	5.470012247	5.394576782	5.837764484	5.308654133	5.32520621	5.390962809	5.551671068	5.497715668	5.114272783	5.45282049	5.468370357	5.163918653	5.280900299	5.460187894	5.496190256	5.67322517	5.300166383	5.276338988	5.371166177	5.723011346	5.426797339	5.730496776	5.888502099	5.602556951	5.499884928	5.821316704	5.297229196	5.663300322	5.904875938	5.408863804	5.280412984	5.797375071	5.948653828	5.320809086
SPRR1A	6.479377053	7.419870963	6.805712782	6.923518365	6.933471221	6.426257971	6.859798738	6.61459393	6.988518014	6.20526154	7.352679411	6.754365192	7.082610363	6.979850449	6.6999349	6.599785974	6.469691122	6.721664968	6.751178308	6.660977335	6.482842661	7.040914752	7.425542599	6.45438653	6.607766798	7.057527583	6.710301447	6.577125444	6.59233031	7.029503262	6.898829879	6.791965696	6.751065091	6.917664444	7.381861736	6.855192515	6.846310836	6.936370245	6.666688426	7.076975555	7.099357282	6.389577514	6.990608656	7.076611262	6.824572683	6.666450165	6.975303882	6.968815477	6.827745463
SPRR3	4.234172036	5.028911364	4.122473678	4.101180151	4.066126153	4.53612589	3.864402109	3.854882172	4.263651319	4.10285243	4.423790564	3.948081202	4.319732752	4.753254501	4.479823428	3.987214909	4.621374038	4.092302763	4.151711674	4.037740645	4.305695233	4.504859469	4.365487717	4.236214383	4.44608324	4.255140112	4.158340336	4.123818452	4.260558369	4.276389682	3.812887253	4.545801126	3.998098856	4.298422996	3.90942161	3.882744626	4.291562923	4.782487679	4.406895524	4.338847756	4.758409989	4.157717459	4.539046963	4.651130763	4.370220187	3.691688257	4.437573539	4.133977357	4.70120386
SPRR1B	3.548716803	3.805887705	3.597801606	3.727731664	3.96883103	3.827024469	4.163692974	3.89672033	3.788008441	3.825049997	3.733665086	3.428499597	3.601367741	3.809989255	4.049970825	3.729920971	3.623892204	3.848368303	3.383010362	3.339787221	3.49832504	3.997831906	3.817046002	3.51826751	3.69106916	3.718902608	3.629339053	3.612291019	3.425232041	3.299904604	3.583556603	3.559204588	3.76958687	3.45893297	3.995728944	3.375851591	3.609299597	3.817958733	3.422600442	3.713420709	3.869571723	3.721721283	3.416827673	3.705121261	3.743234207	3.303560454	3.76228957	3.856486226	3.77545968
LELP1	4.168990183	5.244184229	4.739829425	4.531290071	4.820074832	4.777864498	4.822713579	4.801586014	4.867179651	4.727825958	4.595121664	4.478466115	4.586788717	4.823901206	4.496085757	4.985835337	4.913873135	4.369647396	4.038530724	4.233093444	4.739408362	4.650896601	4.706088304	4.118788394	4.6760143	4.652213901	4.406722861	4.539406622	4.488570167	4.229172042	4.43128794	4.641114522	4.137722894	4.082575769	4.664840468	4.710431047	4.363440336	4.565927991	4.754092953	4.474542712	5.024650359	4.518443057	4.79960228	4.448517761	4.56205547	4.328776126	4.793671867	4.437453784	4.587521853
PRR9	4.544095526	5.547700622	4.689706486	4.842997854	4.870728748	4.61640492	4.352305209	4.666116599	4.981860769	4.433626444	4.653531311	4.271355876	4.812379162	4.536063622	4.743781308	4.326233339	4.074525325	4.776730803	4.753426311	4.766849349	4.444776812	5.03209871	4.900036954	4.490777567	4.454267661	4.438332853	4.5352965	4.204920487	5.004401881	4.236085014	4.399518499	4.328622066	4.21939263	4.610434865	4.952858442	4.522528613	4.465562046	4.659444272	4.516160971	4.503004141	5.08459983	4.763610333	4.937638904	4.857706271	4.491772621	4.649240935	4.67007713	4.833712303	4.52164812
LOR	5.278625558	5.902344106	5.562745159	5.718413618	5.639895101	5.608307056	5.494738173	5.822194056	5.871877515	5.458535029	5.756576478	5.561649561	5.734040784	5.683567578	5.546802753	5.622551904	5.580257762	5.494536159	5.006523665	5.438017673	5.300405071	5.305808074	5.730404522	5.352042078	5.817528642	5.586137695	5.533039513	5.428272115	5.661671232	5.534654704	5.862273268	5.31195434	5.55154939	5.699119346	5.17013106	5.524089592	5.207631021	5.725847802	5.573307523	5.554196297	5.830129473	5.284541308	5.658719454	5.545636772	5.849857858	5.869371406	5.566955566	5.604809737	6.069036681
S100A9	12.02997078	12.21983454	12.47910736	12.61871472	11.87797867	12.54109094	12.01222487	12.25935896	12.57182936	12.33886231	11.96744528	12.21710795	12.41511093	11.08525557	11.98910176	12.4429335	12.21275463	12.47094541	11.76345614	11.92381973	12.17022032	12.41349597	10.89347735	11.60852658	11.9376891	11.95174182	11.61634142	11.34259843	12.5236597	11.94332968	12.64461525	11.97155557	11.20429501	12.5028386	12.00299146	12.52626043	11.97974607	12.17790946	12.10083491	11.20238527	12.10112099	11.77562023	12.48817124	12.2791207	11.15286614	11.8630179	11.99484448	12.33184512	11.884656
S100A7A	4.044628914	4.624921817	4.67701718	4.442606418	4.557752204	4.720996837	4.101163957	4.636831137	4.739880196	4.440789346	4.370352572	4.379134542	4.545291626	4.761815678	4.718195876	4.946749783	4.405979691	4.955896317	4.18959988	4.227931556	4.066340684	4.813277526	4.805347127	4.365466358	4.553449306	4.553637379	4.694130318	4.217632796	4.699480318	4.350156452	4.519067621	4.517314361	4.311920535	4.100594331	4.268333965	4.203441955	4.428143405	4.731550649	4.576708302	4.836991005	4.67862539	4.554885071	5.046733187	4.46309451	4.580614885	4.421950136	4.631927383	4.707049537	3.965026459
LOC101928034	5.234456981	5.166371518	5.248607608	5.724006458	5.505029989	5.401688379	5.222485387	5.097040479	5.30160476	5.065248644	5.512228917	5.324646435	5.342312763	5.59570264	5.453352783	5.457400294	5.428051627	5.385923867	5.296145624	4.960053739	4.947066139	5.603409134	5.100148352	5.162283138	5.516784241	5.157749835	4.983703497	5.308596228	5.233129001	5.365590371	5.187130937	5.121205763	5.225213175	5.379027294	5.487468266	5.222834988	5.43151788	5.333259238	5.384375491	5.251279703	5.575378015	5.081669695	5.190962644	5.584330613	5.158289943	5.158015752	5.698560338	5.077005881	5.369645134
S100A1	5.755085511	6.056499135	5.860236971	6.176773047	5.808698905	5.787487625	5.583205488	5.909148084	6.407460072	5.629984321	5.898783575	5.391177891	5.91163629	6.119680958	5.924651423	5.688508047	6.366009184	5.800064615	5.792011387	5.52533011	5.289301427	6.216914559	5.582066159	5.613055729	5.98733003	5.830079556	5.493256404	5.529397905	5.649743962	5.738054727	6.032404295	5.572540527	5.493852762	5.590017834	5.58326828	5.920456991	5.677557499	5.939557873	5.800088518	5.618689518	6.255472956	5.582857274	5.940209182	6.076693456	5.581294612	5.577520914	5.368503531	5.943105893	5.914063079
CHTOP	6.954894014	6.329388778	7.181509439	7.153273228	6.896946349	6.902223655	6.405893502	6.616675817	7.46425158	6.745131429	7.230313825	6.871708157	6.808046618	6.748518617	7.24122703	6.740211655	6.695123131	7.279063019	6.87463293	6.815423365	7.122485368	6.298490121	6.380626861	7.260322185	6.843725669	7.194348527	6.847959032	7.08985938	6.898240358	6.645855306	7.278701265	6.72580527	7.027522349	6.658994503	6.317719808	7.0609942	6.931102053	6.574929772	6.801903794	6.578689977	6.424905404	6.724351161	7.038236987	7.251393992	6.371576995	6.927680049	6.825006893	6.535049881	7.266789114
SNAPIN	5.595404555	5.358709814	6.129092113	5.93553674	5.768631297	5.71332809	5.511798128	5.554630303	5.876481068	5.647988087	5.736327397	5.756352	5.690795471	4.832869642	5.923120346	5.727842054	5.47164917	5.879667002	6.03249964	5.649498939	5.919988867	5.344929495	4.728240553	5.651917416	5.60571258	5.677322425	5.319987927	5.79670794	6.300050725	5.539507202	5.720555001	5.625785638	5.794710147	5.942686936	5.649536216	5.420261333	5.78555404	5.572352936	5.40384603	5.392196604	5.281892258	5.561164977	6.237478989	5.495638166	5.811730202	6.220663648	5.481939082	5.903411069	5.114111187
NPR1	4.649136426	4.913992526	4.560195088	4.940535757	4.928801082	5.209427633	4.813782463	5.139914612	5.305457419	4.850081416	4.975141693	5.115265954	5.086297421	5.021224506	5.114887064	4.782073584	5.093170425	5.038642242	4.64019219	4.537313326	4.566428398	5.288973341	4.981893249	4.854583745	5.011974506	4.876602845	4.615839629	4.761650646	5.028203869	4.771145469	4.845236966	4.775335792	4.642505122	4.908792433	5.176724054	4.684408771	4.728571583	5.259556943	4.77994183	5.132771126	5.254470011	4.723517112	5.003668537	5.168857244	4.785978707	4.739661035	4.910433121	5.223126306	4.959081746
CREB3L4	3.818472275	4.217599222	4.253036948	3.886387152	4.13453145	3.856895364	3.992832217	4.06687014	4.534710503	3.839631696	4.340366419	3.81551034	4.034968683	3.897888929	3.62115255	4.12489356	4.04014053	3.689187445	3.706811528	3.883332215	3.730054316	4.292774336	3.928399277	4.077317098	3.968851855	3.616256494	4.027658173	3.912089585	3.999577721	3.868177018	3.906831341	4.052002795	3.775591695	3.793851926	4.334583184	3.982879847	3.846553307	3.833299239	4.076176567	4.197682845	3.978324064	3.899375825	3.939036165	3.949510871	3.989123855	4.284092793	3.768711246	4.172462608	4.407193583
RPS27	9.956219449	10.05814569	9.322693008	10.06686817	10.0843528	9.802955193	9.226554779	9.494884753	8.509850254	9.868960423	9.461270223	9.498143619	9.574681291	9.693424956	9.478686067	10.08267857	8.823092066	10.38392705	10.29677985	10.03997526	10.85896729	9.782949333	8.660152402	10.71530399	10.55742163	9.312816497	9.38597309	10.63760385	9.465312928	10.16791775	10.30228764	10.12207503	9.143127201	10.47236572	9.130276283	10.35487323	9.50653265	10.09076436	9.694604335	9.513087338	9.823116562	10.61349037	9.005541288	10.34122209	10.04368717	10.96561362	9.7624158	10.61194852	10.04362727
UBAP2L	8.705418086	8.308602616	8.192086886	8.052796876	8.309975038	8.416464851	8.581264495	8.284032057	8.085942442	8.813710941	8.292004909	8.700533909	8.656954188	7.661705043	8.061499747	8.421518105	8.617330135	7.939529985	8.822182675	9.064876444	9.044647422	8.234296752	9.179453409	8.707272654	8.154207464	8.489462132	8.934154175	8.844199466	8.053908154	8.79069799	8.065310941	8.881207242	8.994351106	8.724312957	8.682260604	8.52166058	8.852183153	8.391669836	8.845159998	8.935616587	7.61760736	8.504699233	8.227025361	7.944517442	8.427251965	8.709932132	8.318121849	8.218734533	8.152678019
HAX1	6.523127836	5.843723561	5.954709815	6.526499597	6.172927368	5.960571879	5.974070994	5.879959351	6.159923061	6.317476514	6.141414451	5.753501599	5.953966745	6.002660868	6.12034009	6.202171214	6.096814223	6.177191854	6.372929207	6.21082976	6.252877038	6.121578888	6.060632115	6.352690455	6.233407276	5.99296763	5.978365528	6.139508261	6.487012225	6.614412627	6.033872282	6.007290296	6.173576193	5.814681714	5.879252397	6.243599085	6.165438534	5.925026646	6.090409676	6.170491745	5.742957495	6.117690972	5.997896409	5.992903252	5.933793112	6.545153969	5.958565017	5.853230922	6.074539045
AQP10	7.186983191	6.538740607	6.77527711	7.185414315	6.358577429	7.559046423	6.594051869	6.149597821	6.162459712	7.136645732	6.775353677	6.731552514	5.673047744	6.019647395	6.18992995	6.266786255	6.71076871	6.329261614	5.928620207	5.712983576	5.623325263	6.714913324	5.899815935	6.055286077	6.104967882	7.051489926	7.546602836	6.144838076	5.957653034	6.230102696	5.874686019	6.197631857	6.894413689	6.294915591	6.02254459	6.921941425	6.177840286	6.537252295	7.015054619	6.05700411	7.275312792	7.095096123	6.536793706	6.826561482	6.684187548	6.391246081	6.748542263	6.172131876	6.170174317
ATP8B2	7.117634859	5.716934666	5.665126717	5.593152756	5.876928499	5.892361507	5.762273246	5.933533264	6.214590228	6.500283299	6.360576934	6.004324894	5.942288354	6.029780757	5.714764111	6.085005728	6.147744336	5.420032934	6.597145759	6.31592761	6.231590789	5.741649669	6.576385274	7.005523128	6.755299285	6.111867473	6.676970172	6.793241221	5.909996055	6.587968261	5.577307228	6.166439407	6.336269411	5.841779311	6.159837315	6.430290981	6.24408752	6.058064081	6.072399076	6.485129488	6.228175892	6.926161146	5.723546067	6.342245341	6.894548486	6.567252855	5.856783499	6.007536339	5.976063324
IL6R	9.74197815	9.2438036	10.07325361	9.613387513	9.6321814	9.755198006	9.67421641	9.527571263	9.903264409	9.34834347	9.929934965	9.778927343	10.16773266	9.409965511	9.350785852	9.68795356	9.609722863	9.709907003	9.531294236	9.645027068	9.322783489	9.494021902	9.506007878	9.199843803	9.718463998	10.20403212	9.178838064	9.628052993	9.719564085	9.876841871	9.835806497	9.985218991	9.808543471	9.267080409	9.62793581	9.633909062	9.490224503	9.686993295	10.08674268	9.440197892	9.194161533	9.617327557	9.902797018	9.955613993	9.603978862	9.655608568	9.71068601	9.116030102	10.03763325
TDRD10	4.934858218	5.707113905	5.439087327	5.556186893	5.225966997	5.551400945	5.231803458	5.577389871	5.440312603	5.07414228	5.401452072	5.110082127	5.074119408	5.413600815	5.152809054	5.215445312	5.811618797	5.253599525	4.880367213	4.986941599	4.973785375	5.7745098	5.079486737	4.97444575	5.29146695	5.09541634	4.892782273	5.371483673	5.031270095	4.917926802	5.553539654	5.057018824	5.283501573	5.191618019	5.555022505	5.177513825	4.919639787	5.221424867	5.147069342	5.468470047	5.453781037	5.03531226	5.378077712	5.230299897	5.481043684	5.169430677	4.96091358	5.636334098	5.070211208
neuronal	5.530565768	6.394048789	5.553202489	5.902711838	5.697916194	5.982302716	5.691747352	5.824038383	6.120054793	5.524620383	5.808297963	5.746089359	5.886459998	6.166066211	5.787352409	5.681572039	5.944994828	5.912397185	5.58830575	5.642372248	5.344944525	6.104529971	5.812549068	5.6101753	6.070804745	5.495455675	5.798332271	5.510937612	5.782921046	5.47067203	5.703316525	5.691912699	5.663331488	5.920491611	5.749453944	5.734568539	5.838656608	5.974493977	5.857751161	5.561838083	6.21227521	5.749227843	5.695364245	5.807358362	5.742674667	5.363318411	5.785906492	5.790542195	5.870115773
CKS1B	5.052599226	5.722764076	4.561717492	5.096032908	4.858562535	4.883584577	4.324535334	4.582611877	5.394188167	4.79352433	4.966173876	5.144743806	4.771231225	4.783153322	4.895851578	4.67957642	4.723748736	5.071600658	4.880869757	4.983440481	4.897244452	4.808392931	5.1689859	4.857739013	5.123572994	5.016495641	5.112121933	4.399184161	4.996144333	5.019559849	4.958371903	4.892298409	4.862889773	4.753638495	4.565939376	5.247235072	4.892522528	5.107826547	4.844516426	4.921743347	4.942720221	4.606416283	4.885044097	5.290383822	5.185765454	4.837615519	4.838506869	5.268987525	5.134767219
FLAD1	6.408241618	6.259574613	5.930691324	6.452765705	6.048774874	6.14357317	6.059181876	6.287333481	5.903468626	6.564327916	6.288910418	6.0640727	6.136433739	5.789909795	5.983672101	6.426623202	6.097390166	6.144661199	6.776197664	6.563005949	6.405778748	5.926111728	5.916810129	6.256642203	6.410098182	6.103794437	6.509538601	6.821778166	6.162138821	6.399306613	5.986632132	6.630487885	6.405094707	6.198397229	5.594492161	6.181151802	6.577171325	6.405162503	6.02237374	6.511509215	5.565843062	6.465972995	6.078509663	6.249713	6.816283796	6.1950883	6.115737602	6.238940551	5.88227903
LENEP	5.684555699	6.219285233	5.931545216	6.115471555	6.04639665	6.031752012	6.011949775	5.915783572	6.718478213	5.592831109	5.764362704	5.679292917	5.802659632	6.048491697	6.035183701	5.932066213	5.736664008	6.010450933	5.720871625	5.822024017	5.312727743	6.352970974	6.109604642	5.900230755	5.900232322	5.556910724	5.824705232	5.670072482	5.732392283	5.973420345	5.916801293	5.555604641	5.823277821	5.832161058	6.015188048	5.533402219	6.009753798	5.809007073	5.572439217	5.928928458	6.140950812	5.629728472	5.931420415	6.255197897	6.160665	5.712726606	5.915871813	6.203339489	5.965540968
ZBTB7B	8.934318519	8.133340107	8.944400551	8.813945943	8.452307359	9.232179359	8.896881604	8.642268233	8.304155073	9.15475477	8.918051683	8.710316688	9.204855579	7.907037163	8.346541326	9.104430631	8.862147722	8.700067129	8.613125218	8.927539543	8.623606808	8.685110532	7.678873358	8.159090329	8.515103178	8.608689109	8.598685336	8.316704963	9.118164839	8.634109097	8.597364029	8.947545536	8.564751792	8.762545872	7.937385315	8.712016841	8.832576187	8.616608742	8.964331436	8.299248411	8.240853042	8.310225842	9.259265417	8.412595559	8.385435619	8.588398632	8.608381625	8.156105611	8.340737619
EFNA1	3.880405237	4.737021487	4.879442654	4.767094231	4.720765187	4.528000469	4.237919917	4.16122032	5.858811966	4.072316146	4.888078503	4.396935015	4.716603571	4.112098064	4.121157377	3.930130207	5.088330829	3.767567201	3.910989237	3.844309821	3.905784254	4.422875005	4.35913197	4.142730633	4.273054551	4.744974021	3.711825013	3.661636007	3.883289979	4.230898813	4.161995564	4.140512925	4.551482152	4.406750753	4.149450678	4.075740924	4.029701743	4.326465422	3.838828063	3.887752567	4.290352743	3.820554414	4.690979782	4.831010668	3.79391571	3.974590952	4.385383349	4.198050051	4.42673759
SLC50A1	6.277468324	4.2031057	5.764700531	5.47694294	5.424144243	5.673353183	4.726971785	5.254159719	5.209715127	5.432169753	5.221404215	5.35324511	5.179002293	4.216066416	5.550170203	5.968034802	5.755616015	5.222496885	5.175462292	5.331930523	5.436719928	5.60445369	3.995084886	5.533032382	5.583270231	5.034353834	6.00560896	5.532685634	5.360261181	5.311954062	5.45926513	5.407701231	5.12715098	5.456291365	5.081178484	5.398076536	5.160947609	5.695624857	5.707621272	4.860864384	5.684883211	5.942676647	5.254348036	5.150616557	5.985273809	5.719619125	5.263331533	5.21592116	4.811395274
TRIM46	6.536151864	6.724248518	6.820088274	6.920630988	6.491803931	6.573699188	6.698328238	7.052987868	6.836314689	6.447749793	6.697146702	6.352028065	6.897785644	6.969389508	6.976517713	6.910564965	6.843621978	6.735758356	6.517775699	6.082011428	6.285743956	6.57751884	6.735299531	6.41763751	6.894991551	6.464393188	6.71888568	6.556307128	6.746571827	6.651928909	6.862527072	6.527643919	6.495522404	6.262672108	6.569187973	6.747428001	6.564507947	6.777954268	6.443009156	6.952082327	7.00734317	6.587755774	6.79449202	6.726535102	6.851622766	6.456279833	6.634177468	6.859398859	6.480837278
HCN3	5.073810769	4.759861777	5.479731919	5.39339635	4.924071273	5.053733688	5.03098851	5.199382543	5.589008961	5.451747142	5.141412579	5.048704044	4.828489049	5.561708637	5.112892836	5.243489843	5.74173627	4.916193554	4.964226189	4.945624847	5.085039615	5.445012319	4.714242687	4.693423573	5.236841206	4.848175624	5.067970142	4.616112428	5.301963886	5.014599781	5.397694868	5.102576948	4.953524379	5.0524518	4.681873963	4.826711109	4.98309085	5.224403315	5.165130115	5.236352792	5.536337462	5.39716031	5.306477283	5.055292698	5.214999831	5.589311572	5.515574246	5.430138454	4.697606792
FDPS	7.886560097	7.246045267	7.634082168	7.256573679	6.995505032	7.292184979	7.193098632	7.421340248	7.199011181	7.80743187	7.313088679	7.479595262	7.190758786	6.902196325	7.554181656	7.581209089	7.336615382	7.602907011	7.518860223	7.343691859	7.52201909	7.05945009	6.498215825	7.975486171	7.302586494	7.121231537	7.472881437	7.465882472	7.678834361	7.730279917	7.626744178	7.663992017	7.483577172	7.690037201	6.682964482	7.826902119	7.068071368	7.465343946	7.188215299	7.216619468	7.484236191	7.277002559	7.843839797	7.110654233	7.138034571	7.408056802	7.25301761	7.204579353	6.931271344
RUSC1	7.001344793	6.974549642	6.837888899	6.998095842	6.953565495	6.714663195	7.032847336	7.141345998	7.061861449	6.744055705	7.200285755	6.850927722	6.951670149	6.969441857	6.878124555	6.873586233	6.784231653	6.867912428	7.05084655	6.821756176	6.817101155	6.8973234	7.151931805	6.870308179	6.653359757	6.960847049	6.976047849	7.075987968	6.861278721	6.982701884	6.932940461	6.936936038	7.174061478	6.943072975	7.016988976	6.891395282	6.785496271	7.144462517	7.01260749	7.27437602	6.853152856	6.89439722	6.900448025	7.006524692	7.040071114	7.029399124	6.778515433	7.295683048	6.94173558
DAP3	7.091239247	6.327114563	6.472898662	6.52532784	6.998688122	6.367605247	6.424380322	6.906696036	6.288369473	6.836985613	6.53073661	6.640229046	6.505364911	6.865817077	6.893830505	7.08429456	6.254383505	7.021338386	6.80051673	6.751286408	6.92427592	6.445359319	5.808520984	7.436406684	6.779602244	6.529253003	6.744194937	7.126845291	6.598424556	6.877098368	7.187076705	6.649132588	6.77035418	7.034160191	6.426416539	6.894010797	6.855073577	6.404813362	6.717534921	6.488475166	6.891724937	6.881683639	6.639214058	6.566278457	6.729743227	6.907055323	6.45946589	6.681993922	7.046365174
SYT11	7.204563085	6.827689358	7.739711709	7.007314765	6.726644857	7.798835051	6.758856747	7.34302017	5.492659554	7.70211021	6.702076065	6.76005037	6.844348137	5.621478006	6.587376263	7.971224626	7.870936588	6.994232226	7.195144786	7.071317179	6.801337148	6.476560442	6.500638166	7.100898577	6.700220199	7.080058086	7.086034638	7.236603734	6.321148872	7.365654709	6.876326491	7.050927901	7.376174286	7.520071784	5.97233592	7.581058606	7.168448253	6.901551099	6.973845708	6.276179652	6.641590735	6.786668962	6.959101739	6.364265195	6.748917382	7.425562831	7.016067449	6.590819675	5.790643807
RXFP4	4.025015671	4.535601215	4.174733563	4.393183562	4.20119648	3.896935358	4.012153584	4.599964245	4.963402454	3.940347116	4.445820635	4.052278319	4.527359236	4.457922636	4.403172777	4.088337785	4.248836888	3.942609179	3.602693995	3.819899672	3.833702364	4.469380236	4.057545926	4.013772975	4.403681191	4.157788223	3.970557421	3.932595583	4.241179305	3.877228519	4.197719885	4.197314945	3.613456424	4.040167292	4.34187955	4.126402155	4.240319833	4.250581641	3.959531609	4.270269231	4.290798754	4.057594346	4.137981275	4.274414128	4.125573648	4.124072707	3.952481146	4.427446487	3.819831181
LAMTOR2	7.176486369	7.108022998	7.540709948	7.609702126	7.182329182	7.84803757	7.196345329	7.241356084	7.502056152	7.471731395	7.348716134	7.373494855	7.398708209	7.324314203	7.109089845	7.480532113	7.361526723	7.536862936	7.352261021	7.479535934	7.62524241	7.580490103	7.357420319	7.248383503	7.156864633	7.048619408	7.356733638	7.374925114	7.353069674	7.383038057	7.609297005	7.481038139	7.235362612	7.669089314	7.176480891	7.293138474	7.266184753	7.463513772	7.438289699	7.414155905	7.193314945	7.194431946	7.602362348	7.295374489	7.01835709	7.501444709	7.220604168	7.130153399	7.0071599
RAB25	3.305164166	3.75986716	3.440595601	3.701628184	3.01300893	3.622285459	3.429588587	3.20494809	2.898626388	3.564762372	3.231497773	3.17748919	2.976352688	3.596044924	3.309459978	3.699157905	3.380884566	3.03244583	3.293039518	3.270639093	3.169904975	3.336479591	3.477072558	3.094707871	3.346161605	3.24270239	3.450975105	2.911166849	3.065316694	3.364566982	3.122163993	3.64341959	3.510401521	3.910902252	2.948833545	3.3692568	2.842656969	3.109944444	3.60757775	3.369624768	3.256608517	3.420030363	3.416160066	3.001505095	3.390757664	2.858446151	3.185609856	3.541396681	3.107382319
LMNA	6.951590652	6.333961273	6.212186879	6.617820651	6.498439969	6.602844389	6.919019599	6.97434789	6.244929513	7.015070107	6.794320173	6.58275347	6.315689127	6.416223219	6.630011104	6.660979837	6.849355751	6.28518771	6.407009022	6.379810116	6.023102209	6.23615116	6.620670995	6.326214957	6.464049615	6.844323998	6.997264949	6.400107445	6.544547083	6.159533085	6.213363095	6.414475307	6.989949491	6.417062506	6.397887412	6.556598901	6.492677032	6.409233335	6.590610006	6.376896676	6.870328124	6.807555292	6.252334538	6.586689548	6.862883248	6.415801588	6.878911276	6.518768157	6.470675753
Ig	10.56453365	10.32063118	11.11509574	10.28028978	9.737374236	10.94222946	10.85138887	10.08443082	9.785120165	10.63397922	10.68721932	10.3672209	10.86722132	9.091016923	9.643558973	10.81318122	11.00999908	10.48420226	10.06181054	10.24848687	10.1573989	10.26617088	10.62929391	9.728738471	9.781253843	10.4022223	10.50971268	9.820275683	10.54126007	10.6572648	10.26736193	10.22931626	9.895622891	10.21258396	10.61000336	10.59010546	10.69651551	10.15959899	11.04120761	9.858822966	9.865157542	10.23838214	10.8186518	10.72373207	9.917610819	10.10163222	10.62414954	9.712486173	9.57916779
SLC25A44	8.511568209	7.760953998	8.547511067	8.099127857	7.521166329	8.76331734	8.849539015	8.730261775	7.401545948	8.335571361	8.955597499	8.781177188	8.870099307	7.271177462	7.255657069	8.850567151	8.633049648	7.546531717	8.100370075	8.738752213	8.31670303	8.641720925	8.091768037	7.602059857	8.585874752	8.785246908	8.099653763	8.168473808	7.940062271	8.534257043	7.445371318	8.727123065	8.250346421	8.351963925	8.845842898	8.470767837	8.727828866	8.706988537	8.957488936	7.965967604	7.742226468	8.403259779	8.038643079	8.082483027	8.434114184	8.01631132	8.85207921	7.77798837	7.397016387
BGLAP	7.17738684	6.684589941	7.239190898	6.453161849	6.787195854	7.117530868	6.770029474	6.849496065	6.775417883	6.937274132	7.215216885	7.036716768	7.07449315	6.438851993	6.657824991	7.433697241	6.640263805	6.963306136	7.136422943	7.080576515	7.12828356	6.924037465	6.731978258	7.083646988	7.315708749	7.027644338	6.761062992	7.125044333	6.673151722	7.097913493	6.858533227	6.990917703	7.077735806	7.107267209	7.224053505	7.089027237	6.756924987	6.95734094	7.616464039	6.650110268	6.839477444	7.242218865	6.9397459	7.083162781	7.190107544	7.309383785	7.009603295	6.576423105	7.131326963
TMEM79	6.190698211	6.394115666	6.550201562	6.450513421	6.246059043	6.370920694	6.632596676	6.069869617	6.444211767	6.626158523	6.749200319	6.221756437	6.615509868	6.591940476	6.354916671	6.332822887	6.60991873	5.870560478	6.087299347	6.524803884	6.226841526	6.327272759	6.324381919	6.083353691	6.41902572	6.617827152	6.38896035	6.373581276	6.640677533	6.530480042	6.620432619	6.61080881	6.572381042	6.333635683	6.197847792	6.351619055	6.550376789	6.585783542	6.422172585	6.261797378	6.441734762	6.414310517	6.583215246	6.527913159	6.601743023	6.354201351	6.144825165	6.587313078	6.304115514
TSACC	3.85889864	4.370786632	4.168019552	3.982665941	4.009412281	3.94214989	4.046283065	4.098811995	4.406146863	3.788792797	4.438152233	4.002436999	3.977061778	4.482708145	4.38893487	3.977351816	4.018812783	4.088178112	3.969726844	3.827900683	4.047669118	4.175500059	4.463897499	4.147591415	3.906186717	4.25903822	4.342306252	4.111319412	4.342112115	4.101582534	4.351154112	3.998398383	4.048793496	3.937413694	4.276954583	4.390169875	3.698977389	4.050945498	4.297715341	4.182887135	4.425351534	3.710270122	4.380575209	4.58193932	4.350678768	3.918648723	3.989164663	4.541809154	4.005405937
RHBG	3.461044602	4.536026972	3.369500968	3.679863518	3.880296395	3.661414852	3.768706098	4.132777086	4.314529034	3.486314574	3.75759622	3.838397993	4.100284727	3.921248577	4.126440598	3.940237146	3.50935931	3.711595141	3.581485986	3.83711308	3.321237935	3.798188474	3.894059013	3.666259008	3.598370713	3.625368732	3.632845806	3.866178102	3.569459769	3.659095577	4.194658127	3.352276918	3.998481626	4.28048435	4.192635361	3.423270976	3.755769313	4.081888914	3.861888837	4.51367628	4.05867403	3.654665089	4.5260328	4.136473637	4.272905669	3.616163593	3.784249428	3.844119569	3.516838812
TTC24	8.512706952	9.485636238	8.551824412	8.986073432	8.699519715	8.528756459	8.613228095	8.769472061	9.003711766	8.309531032	8.719213013	8.536694597	8.666839228	8.986086022	9.149119435	8.477655758	8.855605538	8.829006602	8.622026118	8.491473309	8.12692042	8.951205997	8.682789964	8.566392395	8.977726682	8.601299838	8.582055934	8.785175255	8.874701026	8.51859109	8.728004458	8.463167244	8.419467756	8.517518497	8.938160399	8.515866315	8.61665316	8.801933979	8.561783323	8.761843469	9.053159773	8.663537909	8.528508004	8.619202301	8.658162986	8.58233577	8.823114521	8.948327749	8.690129835
APOA1BP	6.82541506	6.173759624	5.902470803	6.130720429	6.435798809	6.172532805	6.264233114	6.50173856	6.077254664	6.705455106	6.131119683	6.318443787	6.435023149	5.764620764	6.17563589	6.288908869	5.975427306	6.073475586	7.127583024	6.461465084	6.524078709	5.825938179	6.208569122	7.197201692	6.805607995	6.292370645	6.828723883	7.228114371	6.37733036	6.77126337	6.294016155	6.825435053	6.783548923	6.421889544	6.079735743	6.649411444	6.864870866	6.63813139	6.380690003	6.780869223	6.279434035	6.639116661	6.07459441	6.048421018	6.435569805	6.763498391	6.014016042	6.032883647	6.408114997
HAPLN2	6.187383187	6.731031425	6.319514743	6.482279529	6.747543143	6.139144587	6.429783305	6.630453445	6.691547485	6.14497698	6.475158361	6.390260683	6.432137249	6.186206298	6.570109671	6.221048513	6.66867078	6.709587753	6.305361808	6.235820107	6.100120113	6.560952586	6.575711308	6.065667746	6.540997092	6.431458581	6.24127519	6.00708614	6.47935016	6.448137232	6.213011488	6.519138188	6.086512213	6.408395052	6.599689964	6.273803992	6.384824056	6.348716675	6.446730837	6.471102494	6.675775421	6.56913268	6.092327445	6.452754144	6.544784539	6.120568224	6.520545669	6.981854848	6.41903318
BCAN	4.5738613	5.076840057	5.21823581	4.768158675	5.032658871	4.693889424	4.984047936	4.884874229	5.138706775	4.648463354	4.992409476	4.476714566	4.689211124	5.256135535	4.861545856	5.116413293	5.47088188	4.785510538	4.404527544	4.881594029	4.521025511	5.113756153	5.173771059	4.789292642	4.773015019	4.753044404	4.33946607	4.515499896	5.3004816	4.758643805	5.072186426	4.90722214	4.700201886	4.386523255	5.088244281	4.628544439	4.753723258	5.11595123	4.650947095	4.61680648	5.406872175	4.95034462	4.926354275	4.937003411	4.989347028	4.986805445	5.111537197	5.051714941	4.775449231
RRNAD1	6.78955842	7.30184042	6.84369002	7.448629543	7.235782134	7.000073091	6.899379697	7.105629614	6.900049211	6.666063815	7.01778829	6.967038701	7.085298689	6.96271309	7.196136376	6.77152453	7.223319012	7.121674683	6.839729908	6.600430073	6.461222753	6.882629151	7.61476791	6.656572924	6.973574758	6.868271045	6.88143365	7.074333734	7.06059765	6.512905233	6.836870171	6.944963561	6.770150592	6.792227505	7.253182122	6.750216288	6.915433018	6.882345366	6.719388403	6.663610545	7.246941336	6.922073856	6.942578398	6.999939375	7.075442752	6.78356371	7.12243734	7.018676803	7.751228068
PRCC	7.742064526	7.068707603	7.519813312	7.385333183	7.141020687	8.044112749	7.527773356	7.597014895	7.19971158	8.01098679	7.582116363	7.913798831	7.63014901	7.070464769	6.656974476	7.829289168	7.756342328	6.811230231	7.720680658	7.938774209	7.712188069	7.528653816	7.750164448	7.90351432	7.388213096	7.760639046	7.923402571	7.728533387	7.167193167	7.717157516	6.803841612	7.77242966	8.0475127	7.792527396	7.601524734	7.842835332	7.746707537	7.628782925	7.664166761	7.749067913	7.314251037	7.779950043	7.27111561	7.050252051	7.442383427	7.610158286	7.659913059	7.001077585	6.903772922
NTRK1	4.696057407	4.804263689	5.297898478	5.35883937	4.453035466	4.968142673	5.2543861	4.995652269	5.464256442	4.984212779	4.949455923	4.98711713	4.925520666	5.119338691	5.22765942	4.960028896	5.016177485	4.948472751	5.000565712	5.177818696	4.793663136	5.438713438	5.22125566	4.805193201	4.879988508	4.833749454	5.083467965	4.812815393	5.175758766	4.695393877	4.794742764	5.201409189	5.237840581	4.697141822	5.320730323	4.826357624	5.095889371	4.987204237	4.547773801	5.259306226	5.542695377	4.854683323	4.622611107	5.20339849	5.429461017	4.809913032	5.309918435	5.349534336	4.709876091
PEAR1	7.142565806	6.937683709	6.793509248	7.154118442	6.720695268	6.971474003	6.846496304	6.890916517	7.134223403	6.805427331	6.995241743	6.820922466	6.602931017	7.178393898	6.96129018	7.003047236	7.055641563	6.635185817	6.578281351	6.649934032	6.324595349	6.821876823	6.742360325	6.453715614	6.82929362	6.95499338	7.168465698	6.25035365	6.774723831	6.482684637	6.4643174	6.473177818	6.645884104	6.378413008	6.898122148	6.891186751	6.66367015	6.728938337	6.887341768	6.806217718	7.35847119	6.674921637	6.551354355	6.813363358	6.738933693	6.810323431	6.921054581	6.792900483	6.816959608
LRRC71	4.86689215	5.410114619	5.300883447	5.13387109	5.353476792	4.943071007	5.206429253	5.154950031	5.04133413	4.765430885	5.312521275	4.810390414	5.103456544	4.967589078	5.194076746	4.990965642	4.778678647	5.175686747	4.745682427	5.126719437	4.68792228	5.201190646	4.840829584	4.798129132	5.106489779	5.137607992	5.070861237	4.759482077	5.006202445	4.788557346	4.890910581	4.983284858	4.877036285	4.612770992	5.223883428	5.02529251	4.904599987	5.0227657	5.112643125	5.135463337	5.276159059	5.099317789	5.005915239	4.881527284	5.007673544	4.711812622	5.026869205	4.894833857	5.49464492
CD1D	7.241874367	7.893390324	7.354420235	7.11726642	7.411638863	7.09541795	6.784219569	7.324937814	7.569530347	7.387193406	7.178706941	7.239982454	7.441569511	7.33269425	7.595095364	7.236840622	6.807875395	7.118788552	7.319169472	7.357910087	7.215178958	7.421514381	6.824835244	7.21731936	7.113380841	7.430465313	7.658901482	6.998310916	7.247408358	7.336639079	7.35125779	7.496430563	7.96455081	7.544396265	7.039776853	7.066304219	6.982270942	7.779466488	7.515317614	7.571443318	7.463472861	7.032211567	7.350218379	7.429376347	7.510739061	7.244873347	6.839468698	7.120481215	7.106136379
CD1A	3.909012905	5.045916769	4.898782191	4.063028495	4.329595173	4.145231732	4.1710158	4.331282452	4.411926248	4.198691874	4.459392594	4.400977388	4.196658853	4.63549982	4.268290698	4.071117793	4.230160173	4.306462959	4.369756942	3.926324773	4.533478503	4.240664702	4.794913867	4.647712029	4.339705955	4.508742856	4.498480387	4.131693084	4.407147802	4.164042224	3.942163584	4.513688206	4.835475474	4.579308916	3.772856296	4.391923086	4.289166036	4.292073456	4.177019813	4.071464818	4.219411243	3.901778204	4.070561399	4.16411145	4.580579694	4.413455811	3.910465969	3.966393585	4.262070322
CD1C	4.874350945	6.006736972	4.837274803	4.926882397	5.944301168	5.042664668	5.096002979	5.314031091	5.245972031	5.169205552	5.607594906	4.94121878	5.537031612	5.32754771	5.275300429	4.586206202	5.203760063	4.870416555	5.692981403	5.440437063	5.870063363	4.89194173	5.780360943	5.41936488	5.854621979	5.277012069	4.963114538	6.438511419	4.807324948	5.26563622	5.43669388	5.77604592	6.599044171	5.175830173	5.308809784	5.237538215	4.906904629	5.626535544	5.59430558	5.50023515	5.041815704	5.681673045	4.980566277	5.118739767	5.496348271	6.222143959	4.63817294	5.333067293	5.276361851
CD1E	5.828500186	7.141790024	6.382860008	6.351722295	6.581148622	5.971939835	6.108809332	5.890476095	6.69595804	6.071247446	6.296949805	6.167933521	6.353924705	6.22336085	6.243473282	5.964959237	6.296393801	6.018742673	6.108733094	5.98212416	5.785569704	6.173812224	6.686950564	5.996776715	6.228989214	6.336720927	5.93262766	5.971524347	5.983041604	6.440606879	6.267027386	5.950000763	6.549573062	5.955356981	6.127426691	5.985411757	6.254780236	6.193017845	5.908080225	5.992568699	6.276316125	5.739278454	5.997498322	6.676992654	5.975465179	6.1230082	6.305756594	6.704034594	5.989884632
OR10K1	3.146466129	4.103953192	3.280594224	3.048780195	3.426704067	3.41593179	3.928261009	3.285986736	3.297377408	3.021324491	3.146766136	3.309826173	3.422316202	3.115502353	3.226972608	3.337983876	3.657124006	3.827832667	3.570664446	2.806967172	3.015405864	3.522800725	3.463352992	2.91499792	3.602736238	3.281783615	3.431850419	3.525357952	3.270300317	3.499648358	3.37830081	3.49138376	3.188507655	3.145115559	3.369229771	3.111683164	3.4321347	3.254076367	2.879245479	3.377232776	3.16892578	3.252120976	3.350031375	3.343973048	3.136088226	3.318381998	3.414527567	3.609521785	3.699977566
OR10R2	4.464963219	5.806302299	4.763053778	4.876431043	4.897086173	5.003564577	4.841667995	4.56240548	5.127459281	4.533447847	4.963344417	4.91170833	4.883195993	4.884103614	5.031786164	4.681899264	4.786656899	4.741452688	4.658633606	4.53986308	4.593706491	4.760704214	4.917805005	4.707446342	5.007500411	4.93960477	4.578485909	4.561713414	4.966881034	4.532792389	5.003397126	4.914147318	4.738491546	4.842517044	5.150060084	4.451425699	4.759401513	4.862683512	4.568253506	4.784868243	5.308165409	4.694392429	5.197330245	4.836776771	5.016651548	4.652367646	4.886925736	5.188637739	4.950690888
OR10Z1	3.844596398	4.386641129	4.092167406	4.048340025	3.915440677	4.14232227	4.084029628	4.06459641	4.0006276	3.609075797	4.260108941	4.121035928	4.551702513	4.151595712	4.148439653	4.079716703	3.676872817	3.893445227	3.654451166	3.876492497	3.777913446	4.251945799	4.444050718	3.833586852	3.972619635	4.09561819	4.111705925	3.603609707	3.796389905	3.796057933	4.023091377	3.68899917	3.786042342	3.84165955	3.694885909	4.1465853	3.88122713	3.918850684	3.959157735	4.191808806	3.697916088	4.187227764	4.325997239	4.176042545	4.052519628	4.005909415	3.955709674	4.80362496	4.594829722
OR6K6	2.416414981	3.003673341	2.566729976	2.455755892	2.478099332	2.60244606	2.979001125	2.54273363	2.748460574	2.589426448	2.733021737	2.537498064	2.717983224	2.964207765	2.310057858	2.639549707	2.86036041	2.472127449	2.513163017	2.439707513	2.650975243	2.550267569	2.891476219	2.523857676	2.522087476	2.889172036	2.584469858	2.651217935	2.768314887	2.504231632	2.438924056	2.563758714	2.831221023	2.740737776	2.97022537	2.412107596	2.326611072	2.654034157	2.702205455	2.483281198	2.673374536	2.37282495	2.529876599	2.940832514	2.392503742	2.759934191	2.787301887	2.635541224	2.524978995
MNDA	10.21164935	10.8458783	9.988488543	10.04547372	10.41786127	10.01415723	10.28106095	10.20056909	10.19793431	9.748268718	9.653709732	10.48939537	10.41370656	10.14716253	10.74855844	10.00748484	10.07145582	10.47525214	10.36350009	10.1444468	10.41882594	10.39538207	10.39087834	10.14779324	10.12986595	10.13643217	9.126445798	10.03355625	10.57085376	10.23515339	10.82650048	10.16451139	9.871727707	10.20685027	10.67139054	10.49622684	10.27268118	10.18431483	10.20181777	10.23687142	10.43644672	9.8453683	10.08856829	10.51554429	9.812060449	10.02987526	10.06726202	10.50885249	10.26062972
PYHIN1	8.220598707	6.044247187	6.992545621	7.069460749	7.125564662	6.487857694	7.7903122	7.999815279	4.994775349	7.660278969	7.476149159	7.783113146	7.744223172	7.30170327	7.739646513	7.504359185	7.044616908	7.512074562	8.985197966	8.465120456	8.379762004	6.960730413	8.674456409	8.470393629	8.047649983	8.214741249	8.104171611	9.275258649	7.519581427	8.236281983	7.286403921	8.489569194	8.138229764	7.323501772	8.392638159	7.891326208	9.165117231	6.774873303	7.179910305	8.413375749	7.003512594	8.010473812	7.234147765	7.35425436	7.972778779	8.568793806	8.410313148	7.220232915	7.750168641
IFI16	10.53368393	10.31436114	10.61132181	10.85539605	10.13969748	10.39044333	11.57702226	10.46539988	10.53635513	10.23615116	10.66133069	10.72073315	11.04493369	10.05977172	11.37587651	10.36623349	10.74465443	10.85592789	11.66845319	11.30394765	11.44862047	11.00767816	10.83435946	11.13884315	10.23321781	11.28339913	11.32370832	10.39497746	11.41915216	10.99221686	10.51048567	10.42737155	10.54524142	10.35354087	10.77294155	10.53666484	11.56808311	10.21075174	10.31607626	11.39530048	10.4153699	10.10259008	10.81132883	10.62873254	10.75623847	10.44450917	11.19259864	11.44692982	10.45954619
FCER1A	5.087294167	4.06272933	3.703263923	3.601887624	6.709315241	4.388062626	5.575961226	6.434947074	3.783133733	4.167506045	3.673609068	3.907134928	6.390873488	3.980141147	4.178217896	4.381400498	3.892744482	4.627724788	6.918599958	4.914108348	5.303536904	5.061291747	6.614763979	4.898109043	6.81190087	5.263285679	3.745779658	6.621535129	5.315082932	5.799242881	4.911734292	7.341397882	6.195554389	5.124427894	5.697942805	4.799805509	5.656540192	6.112211357	5.075134886	7.070835038	3.931539986	7.508321786	4.106717558	4.122533711	6.692365201	5.297302254	4.802827236	5.452276688	4.793315452
OR10J1	2.916848298	3.409696895	3.463134184	3.208298072	3.096452493	3.10518295	3.211355114	2.73292685	3.37823796	2.931543683	3.245527029	3.129575613	2.957628504	2.927157917	3.190730759	3.002799396	3.046180465	2.99422955	2.802840742	3.037708645	3.284854452	3.742731504	3.191874153	2.909391027	3.044429141	3.045793483	3.057577656	3.27655865	3.46116941	3.066929576	3.231696688	3.063009233	2.974879124	3.022099051	3.618201538	2.817576165	3.376217351	3.037826759	2.731790101	3.382071317	3.15908232	3.310210168	3.746456402	3.292144388	3.273247676	3.05464257	3.458001265	2.986323989	3.260857528
APCS	4.484452069	5.068634464	5.037224021	4.891008054	4.293226477	4.639950948	4.2754529	4.195077784	5.129160678	4.342585677	4.386390371	4.600335468	4.88396001	4.729756398	4.451346333	4.475955778	4.647023575	4.702273528	4.210910299	4.383696779	4.166703574	4.796962951	4.998044953	4.336213013	4.382329688	4.345711681	4.287325731	4.052753436	4.81497971	4.329913056	4.747809657	4.306443072	4.385939134	4.600162121	4.61261938	4.311584527	4.501990818	4.670939078	4.766843386	4.716434856	4.864093646	4.540949574	4.647121648	4.282926226	4.348100152	4.084437795	4.696370219	4.812834092	4.287330099
DUSP23	6.871622343	7.082591361	7.232307322	7.007482104	7.029196557	6.976211423	6.720903242	6.826751446	7.022643298	7.114698217	7.009822297	6.988637798	7.071478239	6.976582477	7.091820647	7.061105808	7.197794411	6.774509398	6.898580538	6.884105385	6.968885772	6.809791283	6.66329815	6.953268326	7.144993467	6.858892855	6.856163334	7.430978617	6.8887243	6.744324814	7.20095636	7.035774877	7.13719583	7.079786028	6.828291662	7.107600699	7.000680031	7.230775415	7.052731217	7.232007163	6.858213355	6.893730076	6.760135062	6.69390484	7.226896194	7.209239757	6.56917812	6.834050774	6.920320868
FCRL6	7.104225691	7.208256986	6.771280298	7.022903326	7.132105879	6.430387849	7.05532729	7.275958227	7.149312825	6.630868774	6.889406296	6.659974776	6.858655768	7.164609442	7.092760528	7.0013728	6.499440095	6.958191954	7.392095958	6.974507018	6.777844236	6.851685667	7.325466595	7.069561543	7.188842651	7.397040941	6.992374812	7.589735828	6.81190616	7.157541538	6.711416176	6.94542026	7.493846534	6.548920894	7.082538413	6.999098615	7.763424129	6.793473329	6.599537084	7.096688456	7.07533388	6.826583205	6.955885234	7.033869594	7.019928318	7.289719203	7.358606401	7.007643436	7.135164729
SLAMF8	4.989865754	4.889578138	4.737353191	5.099724223	4.910656179	5.086098961	5.489585241	5.461660292	5.086183047	6.203764692	4.573956849	5.490339344	6.318962131	5.402370002	5.241290904	5.632478086	6.697968779	5.088827212	5.868056507	6.745773094	7.700741741	5.455802665	4.930028663	5.366954472	5.661489553	5.338291075	5.685706744	5.861130933	5.970615783	5.652487895	5.035348845	5.52490214	6.001842477	6.312419068	5.184005574	5.523797269	5.306472972	5.567130627	5.282912656	5.575718462	5.049322449	5.335336785	4.963073781	5.016573342	5.273968001	5.25381734	5.105089252	6.319924827	4.807962237
KCNJ9	4.318928904	3.909925761	4.295221866	4.636934882	4.382968687	4.2178672	4.265472406	4.645256467	4.324859414	4.069076028	4.716201321	3.862968165	4.196940201	4.679314826	4.342913865	3.809070289	4.563095701	4.107370505	4.121277708	4.014326672	3.992683222	4.529804174	4.400984552	4.050560291	4.178666219	4.254703262	4.343933617	4.075940977	4.210369175	4.046207115	4.412402901	3.892037094	4.437761214	4.367634972	3.865213435	4.167753941	3.974793457	4.009657621	4.323951118	4.614029166	4.550401451	3.874965312	4.359373568	4.243778909	4.840811724	4.096333291	4.408470078	3.972665557	4.024534373
ATP1A2	5.932644328	6.144013087	5.821115218	6.273679658	6.206599761	5.809032988	5.844678854	5.782059982	6.147300431	5.463017281	5.612091199	5.917033752	5.865482202	5.985990685	5.982090292	5.940933748	6.131891806	5.782107988	5.717455013	5.454192469	5.442488093	6.092608439	6.138089272	5.766398185	6.014771554	5.672958646	5.616273435	5.81139743	6.274429201	5.787349021	5.901876417	6.017120357	5.663782079	5.548994599	5.741620355	5.735511608	5.757092901	6.196268476	5.7343036	6.066070462	6.186726943	5.664353855	5.907703959	6.205819494	5.430523887	5.981853019	5.945830834	5.963678143	5.985740331
ATP1A4	5.915061219	6.678599172	5.522941489	6.064779762	6.051960824	5.93332011	5.992303145	5.849754511	6.519012654	6.078367304	6.135781607	5.841814911	6.079998049	6.397576196	6.32238302	5.596374501	5.748086975	6.23913174	5.550923941	5.869517411	5.518967287	5.954833593	6.085936447	5.546667594	5.994303883	5.800071925	5.617187635	5.716929748	5.872526564	5.970472199	5.97389991	5.940472581	6.031116097	5.838748444	6.363391006	5.904507563	6.176833602	5.913807685	5.821658971	6.138357587	6.030927237	6.117369637	6.260331806	6.084188788	5.871809003	5.429774113	6.030679595	6.377768282	5.929462321
CASQ1	4.762548508	5.764667025	5.261568426	5.346728377	5.037886902	5.281282588	5.499168652	5.056219455	5.271242161	5.347687189	5.279316987	5.067870713	5.675897934	5.257180064	5.313208695	4.816706936	5.202328175	5.154454102	4.905693742	5.155952184	4.707693408	5.163795532	5.471229537	4.933924099	5.139941303	5.01415723	4.864933852	4.946549103	5.009042996	5.317213441	5.101616034	4.56622131	4.732151481	4.951843001	5.270597605	5.118415655	5.242421395	4.933895832	4.920266979	4.910799529	5.351309424	4.86970039	5.342211832	5.415372612	4.977245942	4.799202558	4.746364445	5.204844985	4.744041329
PEA15	7.395430061	6.84374608	6.971253399	7.177582712	7.716580024	7.087037233	7.100039243	7.684856144	6.503983283	8.27237777	7.401393607	7.051435161	8.174173514	6.673240808	6.758047907	7.851719213	6.818236644	6.773085467	8.107248529	7.514699248	7.828998179	6.840051022	7.934596402	7.98083644	7.774070982	7.23743537	7.140564879	8.155139706	7.607260094	7.732795633	7.09131819	7.941854299	8.345520167	7.794056759	7.994888057	7.289844555	7.443014596	7.724049147	7.746604936	8.474996399	6.966949488	8.055434372	7.107270882	6.596702069	7.793734964	8.29404477	6.843863273	7.225741995	6.472850086
NCSTN	8.501247156	8.08668114	8.948803876	8.61024335	7.882345926	9.028426642	8.410712323	8.335185333	7.964030306	8.817611782	8.609826886	8.826584077	8.8791142	7.507946793	8.131838753	8.665232568	9.007626841	8.260601725	8.317634943	8.627887954	8.357628782	8.331187171	7.969630859	8.143698341	7.940184265	8.401541912	8.678747553	8.073161742	8.247633194	8.591193486	8.075998736	8.604363646	8.027532473	8.663858503	8.154705332	8.716567883	8.54275311	8.608381061	8.744425011	8.246056723	7.603349477	8.404581074	8.591536728	8.226595789	8.057514362	7.984381428	8.225417812	7.609403312	7.899735649
NHLH1	6.222996789	6.223691534	6.574512803	6.672258071	6.209877515	6.289825704	6.216700572	6.212471152	6.614532375	6.17168732	6.5884119	6.396262841	6.547598376	6.544529986	6.290255001	6.098714509	6.415705411	6.323844085	5.937761013	6.005755427	5.751175243	6.442831525	6.353232993	5.852293756	6.219194966	6.400025726	6.19405164	5.90897865	6.033064351	6.110896325	6.49836047	6.183992252	6.19378672	6.318390274	6.361376389	6.531591826	6.334985599	6.591454206	5.95645034	6.503153524	6.600570836	6.012802854	6.112733789	6.459086862	6.358647177	6.316253906	6.196789705	6.479675679	6.092453916
VANGL2	4.605673249	5.032747978	4.601523941	5.120507793	4.992899968	4.841506571	4.810169153	4.541202514	5.045238901	4.737032116	5.060679277	4.782694632	4.841689875	4.635622037	5.09245198	4.644470464	4.74174203	4.911821318	4.698593825	4.62190185	4.394988182	4.874892915	5.284777796	4.180722308	4.993504232	4.750201974	4.665568941	4.627010468	5.035987427	4.854296958	4.766515159	4.7045994	4.616573858	4.827253726	5.175539043	4.805637021	4.781565027	4.834985015	4.691189954	4.998246259	4.816983233	4.806390121	4.843225545	5.00739433	5.01214267	4.558430173	4.878662677	5.312262282	5.084510624
SLAMF7	7.739879063	7.17324053	5.941241798	8.570490277	6.772959865	6.230312066	7.61570293	7.170803298	5.200419721	7.844943719	6.02872289	6.862042981	6.44859388	6.438700749	6.846769632	7.440925167	7.483613458	7.623213389	8.126065577	8.325125628	9.533735965	7.430294937	8.043840834	8.15277765	6.67297817	6.713480388	7.590009151	8.217278382	9.80233482	7.93402834	7.097637227	7.49508318	6.822042306	8.188802215	7.100858164	7.722429001	8.003492864	6.391681897	6.898157123	7.798383002	6.230986592	6.896291841	6.659638947	6.064536877	7.158326775	7.415658997	6.628144575	9.140293385	5.895991785
LY9	7.336720927	5.83204948	5.881531485	6.110227605	6.58828413	5.853014326	6.162672217	6.284675722	4.263367068	6.499116329	6.559094049	6.056425706	6.448807092	5.438465352	5.853032988	6.267625965	5.935684832	6.571623969	7.070990585	7.262926253	7.430558086	6.101736404	6.597133366	6.934573457	7.194339208	6.361723485	6.551479922	7.571642021	5.841916909	7.159311955	5.954430365	6.775426323	6.843961581	6.564982458	6.508733791	6.589526344	7.3333092	5.884836416	6.545878525	7.295984118	5.745703453	7.337270591	5.171999378	5.71817089	7.109615959	7.422847295	6.585905345	6.164502645	6.273628014
KLHDC9	5.087140206	5.136791684	4.809277782	5.196684064	5.202491396	5.196902691	5.209022545	4.769311031	5.296420829	4.858906131	4.705446669	4.948677797	4.955978237	5.374373427	4.858659278	4.650446459	5.337587877	5.118989692	4.838416076	4.938500539	4.773155711	5.388383259	5.527716334	4.820802129	5.078805411	4.486741134	4.703235087	4.895476454	4.924366633	4.835667351	4.542663618	4.871916327	4.600583312	5.051797902	5.079452231	4.5898469	4.920826948	4.816072912	4.81722473	4.588987466	5.26286892	4.980698837	4.986045387	5.168374337	4.809451292	4.929772559	4.891733001	4.757164131	5.453703308
NIT1	7.127805608	7.078689627	7.351117978	7.433071536	7.27342498	7.262627954	7.084153745	7.301712758	6.885483853	7.414562921	7.293095103	7.307631499	7.356041525	6.473175835	7.134541007	7.429280943	7.251100234	7.267757679	7.228373356	7.235509576	7.454936689	6.836443756	6.276034501	6.941448322	7.089994146	7.276746338	7.318171924	7.109540561	7.290739284	7.363980717	7.14688435	7.25983304	7.288006947	7.097483402	6.296906407	7.027222986	7.021766712	7.231786176	7.147875199	7.181551749	6.656356338	7.132438227	7.200075575	7.193593337	6.729173865	7.296579346	7.505130086	6.929552438	7.255345879
UFC1	7.941930037	7.471589761	7.38529592	7.431095721	7.753639515	7.877637528	7.460604751	8.081040616	6.756327056	8.031114414	7.24455779	7.616795938	7.458772681	6.755741099	7.081554141	7.916894846	7.607141434	7.521809241	7.765418744	7.95845209	8.323754632	7.651402555	7.299723258	8.051194998	8.225518134	7.450060276	7.811763319	8.005568186	7.581730195	7.825788375	7.65044635	7.98870878	7.78723193	8.228478171	7.104339284	8.119219148	7.713224975	7.684986874	7.141550878	7.982090118	7.464753005	8.004163019	7.639396135	7.364539465	7.6162952	8.228902927	7.732685621	7.686800888	7.816940767
USP21	6.79801034	6.260541859	6.640986924	6.273097533	5.949189885	6.961138244	6.008249252	6.564223934	5.70820594	7.186090355	6.80982464	6.731669137	6.394918207	6.35481729	5.402459785	7.004423656	6.583013424	5.805869899	6.330930004	6.853260529	6.586373215	6.195965228	6.185885354	6.723336807	6.661043575	6.581104592	6.780753206	6.730732568	5.907437168	6.660384415	5.378652589	6.913236308	6.965945593	6.825343627	6.280193058	6.675824621	6.901473487	6.449979828	6.60995772	6.56597388	6.287130394	7.022523256	5.842553393	5.73756311	6.798285395	6.827695657	6.335641958	6.262388524	6.13349
PPOX	5.892701224	6.412660548	5.886523352	6.32969439	6.11725548	6.215465161	6.063552091	6.491519304	6.234898834	6.445683506	6.595223784	5.854108304	6.189169123	6.070036081	6.318228894	6.374680138	6.298652186	6.31649271	5.887153201	6.12610923	5.879864774	6.173802924	6.396171365	5.755198719	6.42025208	6.192870852	6.29407577	6.45067375	5.749100146	6.256704678	5.957786034	6.590956583	6.223173159	6.102722704	5.98770847	6.033784755	6.323186734	6.394920822	5.978659318	6.014440076	6.476222351	6.379191668	6.056205064	6.203826812	6.509088518	6.477819397	6.124115157	6.164971356	6.19299919
NDUFS2	7.347556627	6.698748217	7.411450732	7.119601335	7.072891159	7.54664228	6.688873498	7.222819661	7.328772154	7.241760195	7.36863674	7.24892228	7.391576102	6.270652921	7.577717168	7.499217567	6.898083481	7.086310867	7.030465589	7.41491358	7.575866849	6.543437572	7.144099623	7.340226091	6.761134026	7.362342108	7.110304719	7.15916811	7.367507403	6.888442177	7.313153879	7.265238599	7.204127965	7.428265469	6.82330698	7.370131834	6.776156089	6.774167123	7.198928776	6.763531721	6.759713687	6.961456848	7.436558168	7.025902617	6.599509616	7.324618832	7.172368448	6.855308687	7.241036556
FCER1G	11.19451716	11.66258906	12.21030659	12.13621937	11.30894945	12.32062057	11.87751902	11.87631497	11.62349808	11.82894929	11.60733178	11.99338701	11.95874111	8.779722861	10.96894789	12.14420312	11.85489121	11.60194519	11.25317274	11.93420701	11.92064616	12.08049324	10.54000254	10.46390685	10.7629496	11.14883822	11.62943422	10.63126655	11.94500483	11.52720112	11.62472106	11.56702592	11.15890102	12.08607174	11.60567042	11.9636889	11.72126872	11.85446086	11.69848531	11.5578889	11.19005252	11.29351304	12.23276345	11.87198277	10.9475162	11.76937732	11.86819219	11.82387672	10.27727591
MIR5187	5.718931656	6.051867088	6.336522632	6.214765553	6.150052645	6.276871544	6.314525853	6.545466389	6.245754914	6.498349634	5.810186514	5.841473842	6.663119065	5.294916432	6.428030152	6.193865509	6.059184022	6.007683979	6.003170454	6.073020489	6.261462833	6.345322942	5.546521826	5.681141666	6.245474223	6.251212369	6.63646421	5.922823552	6.70645228	5.948904909	6.236205622	6.201271725	5.972588435	5.994243623	6.113685104	5.940908575	6.285500431	5.967652133	6.408424855	5.700585446	6.024935213	5.682743894	6.036545744	6.030726063	5.984978408	5.775030196	6.185263066	6.166487984	6.294067634
PCP4L1	5.917326002	6.476158803	5.895364027	6.03741474	6.256908928	5.868552243	6.125379415	6.101725666	6.621159259	5.937516695	5.98624933	5.897462818	5.942822218	6.330627115	6.2849966	6.228236235	5.965508294	6.34095679	5.926888458	5.893027062	6.005820005	5.943925024	6.312948857	5.950927736	5.744481677	5.988106579	6.144135729	5.760312349	6.016123063	5.990967113	6.149483395	5.980610901	6.00290118	6.051069839	6.321894936	5.908342866	5.967823344	5.928621833	5.960083796	6.107090456	6.186997997	5.80741821	6.139921636	6.24059032	6.237318658	5.584750488	6.011032361	6.288660668	6.222834546
SDHC	7.186224285	7.244994384	8.53517189	8.048244557	7.576943521	8.37344069	7.430272729	7.588650137	7.443714784	7.64456915	7.139146773	7.621968902	7.70483081	6.013633282	7.083089884	8.331789645	7.930807618	7.763107994	6.7966222	7.378464737	7.493566463	7.580279963	7.072389099	7.428571413	6.903736336	7.012294103	7.501304748	7.269470867	8.289292139	7.133457232	7.823108786	7.113700522	7.367112759	8.039408734	7.666514528	7.809051638	7.152907284	7.077139245	7.534283882	6.87590727	6.978036492	6.952692732	8.566477756	7.257764761	6.61571595	7.664719834	7.295306518	7.51702619	6.904823765
HSP70B	8.23943552	8.398857572	8.743643371	9.159553103	8.029007614	8.257471867	8.553386258	8.544335297	8.893647228	7.350502211	8.278149246	8.048226427	8.337345189	8.688761579	8.75854398	8.156704345	8.162348146	8.967700236	8.861878427	8.120487068	8.218191753	8.535926387	7.226721602	8.015306319	8.806682166	8.754487632	7.612941706	8.237042741	8.540861625	8.498639733	8.977566948	8.241720487	8.121598806	8.051452255	8.127124209	8.404180719	8.370152459	8.610382821	8.381862924	8.0586306	8.229659959	7.883673598	8.935681325	8.817358931	8.168563633	7.963305165	8.198431552	8.753136242	8.350306071
FCRLA	6.539180706	7.548342405	5.91350623	6.570830026	6.912337059	6.547942971	6.62828355	6.317686966	7.167904434	6.326654545	7.352010009	6.71634243	6.873760719	6.672511776	6.32317065	6.301433397	6.283125949	6.271627872	6.740109826	6.850933062	6.575513742	6.492477663	6.941252815	6.49778485	6.761038027	6.842081933	6.254061657	6.995907808	6.299150013	6.596782243	6.302545637	6.207451699	6.507015723	6.519509683	6.638305096	6.986176143	6.712488482	6.885150254	6.669934341	6.913891665	7.12708043	6.7756801	6.514934326	6.938205367	6.754011475	6.709420003	6.952293705	6.896476814	7.0725381
FCRLB	5.973520107	6.583769136	6.057835594	6.173608978	5.926585652	5.940109868	5.738034311	6.121156428	6.403934161	6.124937721	5.879521741	6.074647323	6.314655429	5.762482105	6.065178124	6.023776346	6.681713359	5.98243738	5.971433218	6.007357372	5.721203098	6.792089555	6.155686967	5.939144791	6.175834893	6.087530823	5.6900921	5.790874941	6.200717995	6.231638247	6.292247479	5.967161865	5.570172224	6.35390775	6.089865198	6.064294609	6.213009856	6.169898401	6.091511736	6.095091132	5.929265905	6.196428932	6.130506307	5.87039219	6.332757068	5.795358185	6.08278933	6.366104995	6.0303078
DUSP12	5.22214101	4.654324197	5.118338023	5.013470063	4.780769223	5.41811331	5.012844788	4.71257066	4.909941321	5.080621891	4.6813492	4.878452205	5.171649148	5.085084527	5.03815944	5.257295756	5.156554684	5.041735007	5.216538063	5.255650298	5.589452509	5.170795659	4.371186654	5.614281523	5.103376821	5.40384408	5.030836502	5.670552956	4.921002263	5.437708139	5.404763998	4.966488554	5.210887267	5.212359528	4.320848465	5.272982532	5.081207909	5.047581926	5.394491217	4.81775268	4.80433509	4.825512983	5.160483129	5.015484304	5.097006551	5.510554969	5.067049263	5.224040548	5.017861505
ATF6	8.925174463	9.465368236	9.728124794	9.793353757	9.374272326	9.698068644	9.425802135	9.191801579	9.878579427	8.817412413	9.562014581	9.403357439	9.769372378	9.178258935	9.648257069	9.486879815	9.212574308	9.819179424	9.101412938	9.380502417	9.436701758	9.47787077	8.835347477	8.764256288	8.623185586	10.15860769	8.645549926	8.972977245	9.501828804	9.424621873	9.846024217	9.172214299	9.095831277	9.23780164	9.522867757	9.41196283	9.483688239	9.280408878	9.776435241	8.727140208	9.378981668	8.941739967	10.01484577	10.15493721	8.698188005	9.190088851	9.793940509	9.964627569	9.360228758
UHMK1	7.865599908	7.68590646	7.452891608	7.530694824	7.71619012	7.971462425	7.671598401	7.655839129	7.586552349	8.08858446	7.893260882	7.573678041	7.801192269	7.600161213	7.788589704	7.615043831	7.845820985	7.748807057	7.866952786	8.089196517	8.219681985	7.684633278	7.075837038	7.936430186	7.706351202	7.640402169	7.929330657	8.104041683	7.949966221	7.885148205	7.851329575	7.846514285	8.089743026	7.911999193	7.061263231	7.866505835	7.981822105	7.690981593	7.905695027	7.986462705	7.346525771	7.649921427	8.028434905	7.498183193	7.832757829	7.967642283	7.439082507	7.59124052	7.57508482
UAP1	6.633059075	5.726979266	4.942332656	4.980947976	5.355741175	5.365668324	4.577588678	5.042576672	5.007740944	5.156150833	5.113103546	5.782061782	5.11659795	6.011030995	5.066818746	4.718122695	4.12128925	5.418741031	5.716726642	5.552589482	5.546672421	4.511725875	5.57940376	6.102147605	5.099411222	5.338517962	6.494017628	5.505410102	4.90294575	6.11036558	4.785209984	5.496932872	4.91880056	5.198762005	5.304156745	5.721697818	5.209845693	4.772695643	5.390768158	5.162271304	5.654417622	5.331390165	4.984518854	4.931985718	4.960371875	5.280238236	5.478095874	5.515773095	5.718401911
DDR2	4.75002712	5.657089215	4.953224536	5.114594174	4.392877093	4.749172795	4.884144988	4.920495427	5.446110381	4.646878046	5.363039095	4.65777332	4.996965531	5.064231445	5.014858709	4.537447705	5.406970499	5.229156783	4.636594752	4.562379858	4.598933123	5.239262876	5.182379349	5.083377878	4.680907497	4.591204788	5.016204015	4.761732404	4.856438732	4.889111213	5.232574338	4.659324493	4.667572864	4.797726725	5.663448981	4.712581575	4.941246903	5.156938987	4.739451524	5.093330837	5.433819854	4.753167772	4.883631465	5.237914084	5.158405367	4.563823405	5.022009283	5.257538047	4.861772248
HSD17B7	6.532824723	5.875663496	6.202222191	6.211519842	6.445943358	5.8287203	5.855110182	6.272668224	6.432180715	6.105699143	6.157265818	6.043040805	6.149119125	5.879906363	6.345022518	5.90134661	6.436519155	6.104374639	6.364463321	6.504441871	6.680964568	5.818722006	5.838271699	6.18254166	6.173605318	6.396937105	6.328744904	6.097662943	6.508176323	6.490427979	6.379856509	6.378401894	6.29022181	6.38845907	6.059002598	6.379904222	6.416321681	6.223256547	6.274424366	6.510602775	6.203987325	6.257133583	6.391223657	6.264342515	6.386330899	6.402758371	6.076332844	6.236672484	6.503280324
RGS4	3.647395403	4.3751609	3.692772981	3.980530716	3.878625543	4.157831697	3.772108644	4.117598082	4.365667656	3.665684517	4.017011922	3.544664637	3.840850229	4.241619395	4.406583781	3.657357815	3.744253563	3.988604516	3.618254198	3.746322924	3.449122821	3.978896942	3.932438432	3.786308918	3.128307162	3.577852099	3.467550452	3.397782723	3.864855662	3.476346718	4.042595039	3.838379526	3.799646149	3.439192739	4.430510616	3.635555395	3.78408924	3.64756152	3.773884112	3.301916314	4.245582154	3.624047658	4.123966813	4.05390948	4.047079634	3.651628206	3.555775234	4.627306326	4.007531036
NUF2	3.295039791	2.439330233	2.54928715	2.4472288	2.543609257	2.61896301	2.755419098	2.531562438	3.039236522	2.544896769	2.875048864	3.104974279	2.441711717	2.426885614	2.490376684	2.56580321	2.653887366	2.647490266	2.642586647	2.75665089	2.653974917	2.423826589	2.389974067	2.573086276	2.749511538	2.342516775	3.479926029	2.358055012	2.648667525	3.093353728	2.37149032	3.011061887	2.804693026	2.905743589	2.64207175	2.846751176	2.540599048	2.472803863	2.760662596	2.477855828	2.63243038	2.609164419	2.346462062	2.323460266	2.598593001	2.714382626	2.335335012	2.520447116	2.924311626
PBX1	6.725590201	6.638949349	6.723037394	6.985765343	7.543376681	7.071236642	7.393979161	7.161630596	6.730994123	7.492335973	6.804172192	7.039527379	6.516870665	7.317960439	6.926000849	7.458732011	7.605007741	6.789788535	6.372270732	7.128352477	6.142733749	7.180617456	7.203262858	6.342886066	7.125876612	7.360188831	7.257272158	6.538121779	7.064708068	6.863354483	6.046358512	6.870654256	8.085897719	7.034682614	7.083332264	6.523619861	6.557549359	7.884535925	6.938260924	6.92657407	7.699016058	7.419187786	6.819407105	6.646041713	7.806193228	6.804367884	7.495586446	6.925029636	6.962962266
LRRC52	4.001302353	4.76692485	4.228859342	4.619558757	4.347498911	4.027265009	4.569611003	4.058221507	4.679635369	4.041502081	4.629413432	4.245609136	4.405500003	4.4989961	4.401787707	4.266075635	4.041492723	4.363295683	4.010257128	4.219151382	4.087116568	4.482008901	4.697201543	4.158362373	4.349007959	4.210745353	4.106922304	4.046543864	4.625900768	4.088114529	4.436173963	4.368037468	4.080254288	4.23338343	4.56565762	4.267004804	4.26796394	4.171791449	4.030370783	4.137410056	4.563952312	4.347588255	4.329202751	4.247130597	4.129029994	4.54544565	4.213709277	4.66705013	4.865097775
MGST3	6.638440223	5.325237096	6.428173954	6.230118679	7.060636073	6.500631601	5.999516562	6.826097862	5.629552507	6.67064242	5.683112521	6.261554223	6.175730751	5.300246555	6.570898221	6.937080303	5.685608694	6.048425176	6.794411801	7.088152064	6.837385497	6.265481706	6.312416575	7.328985894	6.611956394	6.326737373	6.541491332	6.754907681	6.192858966	6.441044887	6.485313412	6.745976562	6.329303638	7.422782763	6.635064449	6.617561627	6.595535679	6.856878936	6.294989748	6.93097108	6.068567717	6.86730344	5.925447955	5.818258882	5.806378025	7.589883694	5.844869129	6.260371435	6.349766345
POGK	5.806934928	5.087564166	5.435258982	5.299631459	5.648612892	5.587560538	4.706811422	5.683488336	5.542773534	5.882435769	5.198911396	5.491073598	5.883085123	5.272918907	5.56727131	5.229868073	4.944033104	5.4334786	6.004177081	6.103620778	6.251586859	5.101121628	5.26075748	6.162984234	6.003193448	5.453569187	5.701818307	5.894539234	5.584717806	5.523266056	5.309746947	5.836560098	6.295781404	6.004066126	5.109417174	5.491581201	5.929037938	5.496009664	5.312277242	5.621221315	5.270351367	5.77577302	5.083561618	5.315851621	5.469479732	6.032595147	5.112437916	5.178373381	5.340270921
DUSP27	4.948453145	5.842149951	5.384018119	5.495195072	5.468193957	5.089350582	5.480524224	5.346270107	5.832863269	5.15801082	5.182645463	5.476058283	5.279828046	5.893491517	5.457245471	5.458445164	5.398417264	5.374193111	5.100599464	5.233787879	5.087642178	5.478983602	5.42974513	5.26016825	5.312239012	5.346706332	5.182394202	5.104398636	5.139447525	5.123070422	5.247334178	5.362767349	5.113814802	5.153457402	5.702689824	4.977155872	5.54630762	5.505373877	5.140376243	5.859358665	5.873662075	5.453874583	5.2838035	5.525720204	5.649635982	5.049195797	5.430605555	5.350296897	5.533755685
POU2F1	8.792774907	8.208198034	8.281666474	8.29316823	8.085857857	8.368916439	8.59907108	8.095182906	6.471881571	8.610152428	9.048287302	8.810323627	8.554467537	8.203111079	7.617195259	8.552379929	8.510983233	7.902036748	8.640407024	8.968094409	8.930481089	8.461248362	9.899173332	9.028488021	8.355859979	8.7698678	9.25118477	8.801976298	8.084298129	8.749769199	7.479008034	8.764079788	9.331145475	8.723586374	9.066093133	8.624512693	8.942303927	8.368968377	9.180052097	8.984052892	7.926982896	8.356081836	8.050424448	8.338052586	8.653121363	8.565968652	8.678616471	8.070767902	8.04364579
RCSD1	7.943458552	7.165092996	7.904686342	7.537996347	7.670986931	7.692123586	7.754265377	7.82676822	8.111504563	7.73715717	8.245120345	7.947287172	7.735186197	7.858197226	7.963585459	7.679168974	8.096078283	7.748017241	7.680445269	7.440132738	7.460299776	7.779984999	7.561008892	7.690065344	7.565424737	7.7411566	7.668821592	8.011285104	8.106967658	7.5052887	7.944431473	7.747299428	7.890968917	7.523671303	7.662660988	7.449355982	7.680469843	7.411910349	7.668794222	7.534453453	7.583278955	7.732688725	7.674065084	8.214275982	7.851317373	7.752993584	7.954038832	7.326399586	7.805309041
MPZL1	6.584406316	9.113554282	8.933725588	8.591080805	8.29154002	8.188872978	6.447739958	6.998177467	8.054489059	6.742616697	9.538956057	9.254641133	7.740517819	8.145351938	7.78100735	7.062642384	7.175620358	8.004602131	6.948012205	7.165008325	6.784702632	7.301697549	6.97789513	6.050958448	8.178012533	8.530743872	6.079768453	7.326661402	6.124553948	6.6954953	8.042794065	7.909160814	7.695548611	7.144947116	6.793085998	7.658413516	7.237203103	7.205966814	7.777466632	6.621722134	8.482896194	6.830132375	7.893879098	9.510563903	7.116037402	7.580423625	8.450137824	6.498998412	8.823511756
DCAF6	7.803934213	7.314676309	8.068339083	7.387181703	8.272667227	8.403522705	8.554618828	8.384302363	7.54129706	8.379820955	8.295616774	8.001293246	7.610789326	8.178354839	8.134657877	8.245941576	8.616662133	8.128023122	7.444129349	8.1922886	8.171185657	8.374296739	8.382566377	7.347166492	8.207497872	7.662274926	8.461158416	7.832505591	8.099688592	7.516822705	8.015203364	8.09477664	8.36186214	8.389124909	8.025910726	7.840185518	7.672028068	8.331334533	8.090299828	8.012159042	8.155188974	8.253717524	8.155911586	7.881139639	8.966938226	8.000736586	8.214202747	7.451641889	8.007072962
TIPRL	5.661779185	5.570143149	6.032437254	5.832231575	5.568256522	5.655406906	5.656313344	5.62570327	5.543566898	5.510107498	5.679923421	6.302912057	5.796247499	5.192164113	6.084085766	5.968363314	5.499686187	6.048666299	6.219185363	6.642871177	6.500973987	5.437472834	5.832588355	6.044602235	5.624499418	6.096406325	5.794520973	5.880136152	6.477920783	5.816219821	6.294761798	5.830372552	5.44099396	6.314420885	6.193707024	5.983039081	5.721781455	5.471222466	5.45528407	5.343766667	5.446979524	5.297805304	5.564487015	5.875554389	5.565479823	5.805272528	5.718477795	6.216592087	5.802473175
SFT2D2	7.804569457	7.602674855	7.274971985	8.569032638	7.878274074	8.330040847	8.306688928	7.732542375	7.633563562	8.111908533	7.681582118	7.57691193	8.386301951	6.379667624	7.823278599	7.989508235	8.007384749	7.905719171	8.241522514	8.207390629	8.515101854	7.802601065	7.62729419	8.087796894	7.613427983	7.89047294	7.458747403	8.129490561	8.526846045	7.803669298	7.665616322	7.884836323	7.923516189	8.227294532	7.464938798	7.589131293	8.204579651	7.545164458	8.065874458	8.115750776	6.594642274	7.838077474	8.960130561	7.457345431	7.489022284	7.795429433	7.144435132	8.262148481	7.377587331
TBX19	4.449968245	5.248261302	4.596652483	5.051179063	4.656299377	5.272816134	4.811990605	4.897203545	4.730548291	4.96364137	4.838914215	5.042460448	4.805848846	5.116137374	4.787078152	4.849920453	4.71650561	4.816871939	5.087311974	5.406293382	4.959381965	4.831384568	4.510738819	5.077434459	4.948597333	4.852847787	4.523712097	4.446050922	5.278033937	5.201621119	4.544899952	4.319469263	4.851013537	5.583988291	4.278621304	4.489495329	5.025239952	5.173557132	4.587502282	4.079506431	4.553067929	4.40610001	5.058262636	4.712193108	4.537366297	4.896438565	4.962725797	5.306585474	4.054865603
XCL1	5.355509587	5.18090028	5.437713472	5.267162013	5.55843029	4.852363581	4.682005071	5.013510103	4.705102377	5.190665059	4.43858921	4.965525644	4.383167162	4.621068128	5.035503064	5.803440106	4.649969324	6.194123801	6.719998706	5.207118314	5.843023837	4.867937023	5.54237964	5.155526547	5.535005608	4.892889622	4.977095066	7.042997403	4.610994282	5.193459336	6.017846726	4.779347051	5.510101098	4.893915564	4.925601251	5.216020516	6.900502475	5.135368923	4.484028275	5.988026897	4.63145574	5.388245553	4.541181831	4.54165675	4.727143325	5.757798637	4.777473154	4.978038413	5.419637359
ATP1B1	3.937794322	4.513511959	4.12779758	4.62771733	4.700116884	4.070826032	4.276674077	4.076537544	4.016766639	4.36329341	3.889298502	4.541403771	3.861879752	4.343182733	4.099579769	3.859726808	4.151031253	4.080223541	4.134951422	4.09339419	4.732141956	4.264461786	4.215839124	5.469232408	4.284612188	4.289730037	4.115085573	4.42589188	4.421328561	4.231292971	4.155406414	4.05679447	3.98245505	4.085425615	4.035018034	4.521045526	3.973329248	3.992142164	4.293049905	4.326944696	4.145050237	4.773708585	3.948633066	3.972117114	4.288950537	4.280797243	4.042437068	4.296587468	4.305466047
BLZF1	7.292765211	6.778510921	7.403253667	7.013883697	6.853306795	7.48167812	8.015428835	6.899741548	7.088172935	7.331418049	7.05338867	7.914275538	7.757841558	6.13261504	7.647244202	6.77969952	7.27593408	7.679433279	8.221903318	7.744666441	8.581007101	6.901113636	6.611320574	7.334154055	6.830506116	7.563091394	7.183913224	6.879059778	7.995612507	7.682379352	6.996409439	7.670010547	6.664763554	7.401715978	7.053388504	7.402189638	7.665501065	6.991481191	7.007204222	7.759258558	6.701388644	6.851006195	7.538157784	7.454526223	7.082094615	7.194813052	7.229414994	7.880525188	7.077795448
C1orf112	5.28575101	4.747591697	4.150990052	4.154996989	4.070236108	4.861681108	3.934130053	4.723673963	4.417491495	4.430077312	4.73921262	5.156612236	4.381356664	4.666586365	4.494668356	4.655347723	3.725418268	4.826797406	4.997705992	4.823026448	5.056252536	4.734514894	4.480566133	3.744375221	5.38008594	4.855822695	4.315608565	5.49597125	4.022186442	4.54584554	4.064367639	4.901443104	3.513238452	5.008645751	4.114521418	4.114136453	4.343523797	4.395440259	3.695469812	4.438230297	4.20798409	3.870730347	3.798770594	4.014678264	3.744734182	3.895283492	4.406567173	4.775055522	4.312905661
METTL11B	3.814108523	5.039387982	3.896251092	4.223478992	4.343552667	4.394317455	4.418725078	4.037421778	4.577998193	4.453833022	4.373538929	4.24258683	4.199113955	4.292014882	4.087950785	4.138468836	4.152878821	3.959117927	4.363000316	4.201974616	3.753256644	4.7565098	4.078714218	4.172968404	4.335454282	4.212284265	4.311883959	3.630994271	4.288507474	4.22914255	4.158263743	4.179560016	4.091716393	3.806513534	4.14916162	4.09478276	3.933542178	4.261691083	4.004759157	4.115538865	4.611777123	4.293258336	4.087000802	4.344441124	4.292186946	4.058586839	4.34724423	4.649443022	4.420486356
GORAB	4.98815834	4.275753958	3.969378967	3.441142176	4.564483061	3.766878054	3.710497893	4.035473363	3.453107076	4.841499565	4.192820447	3.576342137	4.053874853	3.093475434	4.543578697	4.126696754	4.38627695	4.449303458	4.744949905	4.39725316	5.300480064	3.510901042	4.613127129	5.127473293	3.771934613	4.143012572	4.608300739	5.005790029	4.104449508	4.945592433	4.474487259	4.690354945	4.555441165	4.847783403	3.843610765	4.655208929	4.391511598	4.33899828	4.191452057	4.035500211	3.630252458	4.662858054	3.574285273	3.653136236	4.736901065	4.679992339	3.889643861	4.336825375	4.245577512
PRRX1	4.345528424	5.274036842	5.059453061	5.103852051	4.70477035	4.894314596	4.970580766	4.605748293	5.235805356	4.321046587	5.039669104	4.508826379	5.114085127	5.268714888	4.683130838	4.775373572	5.060805914	4.809057332	4.756732524	4.958615459	4.254518163	4.839006612	5.080062967	4.467290234	4.645098223	4.922255191	4.404406054	4.535168567	4.927715038	4.647818727	4.855031552	4.198586672	4.5661285	4.660019294	4.377671918	4.27862414	5.054630979	5.106043861	5.029817146	4.640189763	4.947644963	4.844136813	5.056154778	5.045655858	4.794257894	4.574033215	4.762877131	4.940698389	4.821530229
MROH9	2.70304832	3.262611897	2.676672061	3.027855558	2.949855825	2.81979328	2.704343782	2.93498614	3.49533148	2.726537908	3.050313505	2.87718264	2.598559722	3.121293203	2.872352022	3.292450269	2.978347372	2.836146596	2.88817533	2.954744775	2.82706916	2.99537046	3.013534127	2.793350085	3.054166915	3.221910986	2.997681359	2.790272721	3.148522044	2.930445625	2.713820589	2.870992352	3.168022154	2.800172966	3.17780851	2.739979055	2.781931658	2.842149855	2.798502553	3.239274532	3.053878333	2.944095767	2.943822837	3.020899594	2.756882548	2.966025271	3.291808238	2.94463066	3.187782014
FMO3	3.481027542	4.024124459	3.494790533	3.74433005	3.490919532	3.305127975	3.653317987	3.721889903	3.703052545	3.812797868	3.683254119	3.509743478	3.45823237	3.791775566	3.618073018	3.444825458	3.659852973	3.734586627	3.461493436	3.2875333	3.643159506	3.636016182	3.624935088	3.791294568	3.371696362	3.930608858	3.921580561	3.736420925	3.704118099	3.483082249	3.84024892	3.454995784	3.080333184	3.893869102	3.703032156	3.401292038	3.65614092	3.53783963	3.649852811	3.527621848	3.75827019	3.574566851	3.629676452	3.491077881	3.437116437	3.4829069	3.903729626	4.348871439	3.489619293
[truncated: 17,796 more rows]
[truncated: 149 more columns]
