# Supplementary material for: Machine learning-based derivation and validation of three immune phenotypes for risk stratification and prognosis in community-acquired pneumonia: a retrospective cohort study
Source: Front Immunol. 2024 Jul 24;15:1441838. doi: 10.3389/fimmu.2024.1441838 (PMC11303239; doi:10.3389/fimmu.2024.1441838)
Supplement: Supplementary Table 5 — Clinical information of GSE188309. [file DataSheet_2.csv]

	title	geo_accession	status	submission_date	last_update_date	type	channel_count	source_name_ch1	organism_ch1	characteristics_ch1	characteristics_ch1.1	characteristics_ch1.2	characteristics_ch1.3	characteristics_ch1.4	characteristics_ch1.5	characteristics_ch1.6	molecule_ch1	extract_protocol_ch1	label_ch1	label_protocol_ch1	taxid_ch1	hyb_protocol	scan_protocol	description	data_processing	platform_id	contact_name	contact_email	contact_laboratory	contact_institute	contact_address	contact_city	contact_state	contact_zip/postal_code	contact_country	supplementary_file	data_row_count	age:ch1	batch:ch1	hospital:ch1	mortality:ch1	patient diagnosis:ch1	Sex:ch1	tissue:ch1
GSM5677392	AA242	GSM5677392	Public on Oct 17 2022	Nov 05 2021	Oct 17 2022	RNA	1	Total RNA from peripheral blood	Homo sapiens	tissue: peripheral blood	patient diagnosis: community-acquired pneumonia (CAP)	batch: 1	hospital: 1	age: 83	Sex: 1	mortality: 0	total RNA	Total RNA was isolated from whole blood samples using the PaxGene™ blood RNA system (PreAnalytiX, Qiagen/Becton Dickson) according to the manufacturer specifications	biotin	a total of 100ng from each sample was processed and labelled according to manual GeneChip WT PLUS Reagent kit (P/N 703174 Rev. 2, Affymetrix Inc., Santa Clara, CA, USA)	9606	Sample was hybridized to Affymetrix Clariom S Human array using an Affymetrix GeneChip Hybridization Oven 645	GeneChip was scanned using the Affymetrix Expression Wash, Stain and Scan User Manual (P/N 702731 Rev. 3) (Affymetrix Inc., Santa Clara, CA, USA) using Affymetrix GeneChip Scanner 3000 7G	Gene expression data	The data were analyzed using the RMA algorithm and then LIMMA was applied to calculate significant differential expression between samples	GPL23159	Júlia,,Perera-Bel	margenomics@imim.es	Bioinformatics unit	IMIM	Dr Aiguader 88	Barcelona	Catalunya	08003	Spain	ftp://ftp.ncbi.nlm.nih.gov/geo/samples/GSM5677nnn/GSM5677392/suppl/GSM5677392_AA242_Clariom_S_Human_.CEL.gz	24351	83	1	1	0	community-acquired pneumonia (CAP)	1	peripheral blood
GSM5677393	AA325	GSM5677393	Public on Oct 17 2022	Nov 05 2021	Oct 17 2022	RNA	1	Total RNA from peripheral blood	Homo sapiens	tissue: peripheral blood	patient diagnosis: community-acquired pneumonia (CAP)	batch: 11	hospital: 2	age: 42	Sex: 1	mortality: 0	total RNA	Total RNA was isolated from whole blood samples using the PaxGene™ blood RNA system (PreAnalytiX, Qiagen/Becton Dickson) according to the manufacturer specifications	biotin	a total of 100ng from each sample was processed and labelled according to manual GeneChip WT PLUS Reagent kit (P/N 703174 Rev. 2, Affymetrix Inc., Santa Clara, CA, USA)	9606	Sample was hybridized to Affymetrix Clariom S Human array using an Affymetrix GeneChip Hybridization Oven 645	GeneChip was scanned using the Affymetrix Expression Wash, Stain and Scan User Manual (P/N 702731 Rev. 3) (Affymetrix Inc., Santa Clara, CA, USA) using Affymetrix GeneChip Scanner 3000 7G	Gene expression data	The data were analyzed using the RMA algorithm and then LIMMA was applied to calculate significant differential expression between samples	GPL23159	Júlia,,Perera-Bel	margenomics@imim.es	Bioinformatics unit	IMIM	Dr Aiguader 88	Barcelona	Catalunya	08003	Spain	ftp://ftp.ncbi.nlm.nih.gov/geo/samples/GSM5677nnn/GSM5677393/suppl/GSM5677393_AA325_Clariom_S_Human_.CEL.gz	24351	42	11	2	0	community-acquired pneumonia (CAP)	1	peripheral blood
GSM5677394	AC209	GSM5677394	Public on Oct 17 2022	Nov 05 2021	Oct 17 2022	RNA	1	Total RNA from peripheral blood	Homo sapiens	tissue: peripheral blood	patient diagnosis: community-acquired pneumonia (CAP)	batch: 5	hospital: 1	age: 35	Sex: 0	mortality: 1	total RNA	Total RNA was isolated from whole blood samples using the PaxGene™ blood RNA system (PreAnalytiX, Qiagen/Becton Dickson) according to the manufacturer specifications	biotin	a total of 100ng from each sample was processed and labelled according to manual GeneChip WT PLUS Reagent kit (P/N 703174 Rev. 2, Affymetrix Inc., Santa Clara, CA, USA)	9606	Sample was hybridized to Affymetrix Clariom S Human array using an Affymetrix GeneChip Hybridization Oven 645	GeneChip was scanned using the Affymetrix Expression Wash, Stain and Scan User Manual (P/N 702731 Rev. 3) (Affymetrix Inc., Santa Clara, CA, USA) using Affymetrix GeneChip Scanner 3000 7G	Gene expression data	The data were analyzed using the RMA algorithm and then LIMMA was applied to calculate significant differential expression between samples	GPL23159	Júlia,,Perera-Bel	margenomics@imim.es	Bioinformatics unit	IMIM	Dr Aiguader 88	Barcelona	Catalunya	08003	Spain	ftp://ftp.ncbi.nlm.nih.gov/geo/samples/GSM5677nnn/GSM5677394/suppl/GSM5677394_AC209_Clariom_S_Human_.CEL.gz	24351	35	5	1	1	community-acquired pneumonia (CAP)	0	peripheral blood
GSM5677395	AC270	GSM5677395	Public on Oct 17 2022	Nov 05 2021	Oct 17 2022	RNA	1	Total RNA from peripheral blood	Homo sapiens	tissue: peripheral blood	patient diagnosis: community-acquired pneumonia (CAP)	batch: 1	hospital: 2	age: 89	Sex: 0	mortality: 0	total RNA	Total RNA was isolated from whole blood samples using the PaxGene™ blood RNA system (PreAnalytiX, Qiagen/Becton Dickson) according to the manufacturer specifications	biotin	a total of 100ng from each sample was processed and labelled according to manual GeneChip WT PLUS Reagent kit (P/N 703174 Rev. 2, Affymetrix Inc., Santa Clara, CA, USA)	9606	Sample was hybridized to Affymetrix Clariom S Human array using an Affymetrix GeneChip Hybridization Oven 645	GeneChip was scanned using the Affymetrix Expression Wash, Stain and Scan User Manual (P/N 702731 Rev. 3) (Affymetrix Inc., Santa Clara, CA, USA) using Affymetrix GeneChip Scanner 3000 7G	Gene expression data	The data were analyzed using the RMA algorithm and then LIMMA was applied to calculate significant differential expression between samples	GPL23159	Júlia,,Perera-Bel	margenomics@imim.es	Bioinformatics unit	IMIM	Dr Aiguader 88	Barcelona	Catalunya	08003	Spain	ftp://ftp.ncbi.nlm.nih.gov/geo/samples/GSM5677nnn/GSM5677395/suppl/GSM5677395_AC270_Clariom_S_Human_.CEL.gz	24351	89	1	2	0	community-acquired pneumonia (CAP)	0	peripheral blood
GSM5677396	AF264	GSM5677396	Public on Oct 17 2022	Nov 05 2021	Oct 17 2022	RNA	1	Total RNA from peripheral blood	Homo sapiens	tissue: peripheral blood	patient diagnosis: community-acquired pneumonia (CAP)	batch: 10	hospital: 2	age: 88	Sex: 0	mortality: 0	total RNA	Total RNA was isolated from whole blood samples using the PaxGene™ blood RNA system (PreAnalytiX, Qiagen/Becton Dickson) according to the manufacturer specifications	biotin	a total of 100ng from each sample was processed and labelled according to manual GeneChip WT PLUS Reagent kit (P/N 703174 Rev. 2, Affymetrix Inc., Santa Clara, CA, USA)	9606	Sample was hybridized to Affymetrix Clariom S Human array using an Affymetrix GeneChip Hybridization Oven 645	GeneChip was scanned using the Affymetrix Expression Wash, Stain and Scan User Manual (P/N 702731 Rev. 3) (Affymetrix Inc., Santa Clara, CA, USA) using Affymetrix GeneChip Scanner 3000 7G	Gene expression data	The data were analyzed using the RMA algorithm and then LIMMA was applied to calculate significant differential expression between samples	GPL23159	Júlia,,Perera-Bel	margenomics@imim.es	Bioinformatics unit	IMIM	Dr Aiguader 88	Barcelona	Catalunya	08003	Spain	ftp://ftp.ncbi.nlm.nih.gov/geo/samples/GSM5677nnn/GSM5677396/suppl/GSM5677396_AF264_Clariom_S_Human_.CEL.gz	24351	88	10	2	0	community-acquired pneumonia (CAP)	0	peripheral blood
GSM5677397	AH316	GSM5677397	Public on Oct 17 2022	Nov 05 2021	Oct 17 2022	RNA	1	Total RNA from peripheral blood	Homo sapiens	tissue: peripheral blood	patient diagnosis: community-acquired pneumonia (CAP)	batch: 5	hospital: 2	age: 47	Sex: 0	mortality: 1	total RNA	Total RNA was isolated from whole blood samples using the PaxGene™ blood RNA system (PreAnalytiX, Qiagen/Becton Dickson) according to the manufacturer specifications	biotin	a total of 100ng from each sample was processed and labelled according to manual GeneChip WT PLUS Reagent kit (P/N 703174 Rev. 2, Affymetrix Inc., Santa Clara, CA, USA)	9606	Sample was hybridized to Affymetrix Clariom S Human array using an Affymetrix GeneChip Hybridization Oven 645	GeneChip was scanned using the Affymetrix Expression Wash, Stain and Scan User Manual (P/N 702731 Rev. 3) (Affymetrix Inc., Santa Clara, CA, USA) using Affymetrix GeneChip Scanner 3000 7G	Gene expression data	The data were analyzed using the RMA algorithm and then LIMMA was applied to calculate significant differential expression between samples	GPL23159	Júlia,,Perera-Bel	margenomics@imim.es	Bioinformatics unit	IMIM	Dr Aiguader 88	Barcelona	Catalunya	08003	Spain	ftp://ftp.ncbi.nlm.nih.gov/geo/samples/GSM5677nnn/GSM5677397/suppl/GSM5677397_AH316_Clariom_S_Human_.CEL.gz	24351	47	5	2	1	community-acquired pneumonia (CAP)	0	peripheral blood
GSM5677398	AL246	GSM5677398	Public on Oct 17 2022	Nov 05 2021	Oct 17 2022	RNA	1	Total RNA from peripheral blood	Homo sapiens	tissue: peripheral blood	patient diagnosis: community-acquired pneumonia (CAP)	batch: 6	hospital: 1	age: 79	Sex: 0	mortality: 0	total RNA	Total RNA was isolated from whole blood samples using the PaxGene™ blood RNA system (PreAnalytiX, Qiagen/Becton Dickson) according to the manufacturer specifications	biotin	a total of 100ng from each sample was processed and labelled according to manual GeneChip WT PLUS Reagent kit (P/N 703174 Rev. 2, Affymetrix Inc., Santa Clara, CA, USA)	9606	Sample was hybridized to Affymetrix Clariom S Human array using an Affymetrix GeneChip Hybridization Oven 645	GeneChip was scanned using the Affymetrix Expression Wash, Stain and Scan User Manual (P/N 702731 Rev. 3) (Affymetrix Inc., Santa Clara, CA, USA) using Affymetrix GeneChip Scanner 3000 7G	Gene expression data	The data were analyzed using the RMA algorithm and then LIMMA was applied to calculate significant differential expression between samples	GPL23159	Júlia,,Perera-Bel	margenomics@imim.es	Bioinformatics unit	IMIM	Dr Aiguader 88	Barcelona	Catalunya	08003	Spain	ftp://ftp.ncbi.nlm.nih.gov/geo/samples/GSM5677nnn/GSM5677398/suppl/GSM5677398_AL246_Clariom_S_Human_.CEL.gz	24351	79	6	1	0	community-acquired pneumonia (CAP)	0	peripheral blood
GSM5677399	AM194	GSM5677399	Public on Oct 17 2022	Nov 05 2021	Oct 17 2022	RNA	1	Total RNA from peripheral blood	Homo sapiens	tissue: peripheral blood	patient diagnosis: community-acquired pneumonia (CAP)	batch: 6	hospital: 3	age: 94	Sex: 0	mortality: 0	total RNA	Total RNA was isolated from whole blood samples using the PaxGene™ blood RNA system (PreAnalytiX, Qiagen/Becton Dickson) according to the manufacturer specifications	biotin	a total of 100ng from each sample was processed and labelled according to manual GeneChip WT PLUS Reagent kit (P/N 703174 Rev. 2, Affymetrix Inc., Santa Clara, CA, USA)	9606	Sample was hybridized to Affymetrix Clariom S Human array using an Affymetrix GeneChip Hybridization Oven 645	GeneChip was scanned using the Affymetrix Expression Wash, Stain and Scan User Manual (P/N 702731 Rev. 3) (Affymetrix Inc., Santa Clara, CA, USA) using Affymetrix GeneChip Scanner 3000 7G	Gene expression data	The data were analyzed using the RMA algorithm and then LIMMA was applied to calculate significant differential expression between samples	GPL23159	Júlia,,Perera-Bel	margenomics@imim.es	Bioinformatics unit	IMIM	Dr Aiguader 88	Barcelona	Catalunya	08003	Spain	ftp://ftp.ncbi.nlm.nih.gov/geo/samples/GSM5677nnn/GSM5677399/suppl/GSM5677399_AM194_Clariom_S_Human_.CEL.gz	24351	94	6	3	0	community-acquired pneumonia (CAP)	0	peripheral blood
GSM5677400	AM203	GSM5677400	Public on Oct 17 2022	Nov 05 2021	Oct 17 2022	RNA	1	Total RNA from peripheral blood	Homo sapiens	tissue: peripheral blood	patient diagnosis: community-acquired pneumonia (CAP)	batch: 14	hospital: 1	age: 51	Sex: 0	mortality: 0	total RNA	Total RNA was isolated from whole blood samples using the PaxGene™ blood RNA system (PreAnalytiX, Qiagen/Becton Dickson) according to the manufacturer specifications	biotin	a total of 100ng from each sample was processed and labelled according to manual GeneChip WT PLUS Reagent kit (P/N 703174 Rev. 2, Affymetrix Inc., Santa Clara, CA, USA)	9606	Sample was hybridized to Affymetrix Clariom S Human array using an Affymetrix GeneChip Hybridization Oven 645	GeneChip was scanned using the Affymetrix Expression Wash, Stain and Scan User Manual (P/N 702731 Rev. 3) (Affymetrix Inc., Santa Clara, CA, USA) using Affymetrix GeneChip Scanner 3000 7G	Gene expression data	The data were analyzed using the RMA algorithm and then LIMMA was applied to calculate significant differential expression between samples	GPL23159	Júlia,,Perera-Bel	margenomics@imim.es	Bioinformatics unit	IMIM	Dr Aiguader 88	Barcelona	Catalunya	08003	Spain	ftp://ftp.ncbi.nlm.nih.gov/geo/samples/GSM5677nnn/GSM5677400/suppl/GSM5677400_AM203_Clariom_S_Human_.CEL.gz	24351	51	14	1	0	community-acquired pneumonia (CAP)	0	peripheral blood
GSM5677401	AM205	GSM5677401	Public on Oct 17 2022	Nov 05 2021	Oct 17 2022	RNA	1	Total RNA from peripheral blood	Homo sapiens	tissue: peripheral blood	patient diagnosis: community-acquired pneumonia (CAP)	batch: 7	hospital: 1	age: 77	Sex: 0	mortality: 0	total RNA	Total RNA was isolated from whole blood samples using the PaxGene™ blood RNA system (PreAnalytiX, Qiagen/Becton Dickson) according to the manufacturer specifications	biotin	a total of 100ng from each sample was processed and labelled according to manual GeneChip WT PLUS Reagent kit (P/N 703174 Rev. 2, Affymetrix Inc., Santa Clara, CA, USA)	9606	Sample was hybridized to Affymetrix Clariom S Human array using an Affymetrix GeneChip Hybridization Oven 645	GeneChip was scanned using the Affymetrix Expression Wash, Stain and Scan User Manual (P/N 702731 Rev. 3) (Affymetrix Inc., Santa Clara, CA, USA) using Affymetrix GeneChip Scanner 3000 7G	Gene expression data	The data were analyzed using the RMA algorithm and then LIMMA was applied to calculate significant differential expression between samples	GPL23159	Júlia,,Perera-Bel	margenomics@imim.es	Bioinformatics unit	IMIM	Dr Aiguader 88	Barcelona	Catalunya	08003	Spain	ftp://ftp.ncbi.nlm.nih.gov/geo/samples/GSM5677nnn/GSM5677401/suppl/GSM5677401_AM205_Clariom_S_Human_.CEL.gz	24351	77	7	1	0	community-acquired pneumonia (CAP)	0	peripheral blood
GSM5677402	AM219	GSM5677402	Public on Oct 17 2022	Nov 05 2021	Oct 17 2022	RNA	1	Total RNA from peripheral blood	Homo sapiens	tissue: peripheral blood	patient diagnosis: community-acquired pneumonia (CAP)	batch: 9	hospital: 1	age: 48	Sex: 0	mortality: 0	total RNA	Total RNA was isolated from whole blood samples using the PaxGene™ blood RNA system (PreAnalytiX, Qiagen/Becton Dickson) according to the manufacturer specifications	biotin	a total of 100ng from each sample was processed and labelled according to manual GeneChip WT PLUS Reagent kit (P/N 703174 Rev. 2, Affymetrix Inc., Santa Clara, CA, USA)	9606	Sample was hybridized to Affymetrix Clariom S Human array using an Affymetrix GeneChip Hybridization Oven 645	GeneChip was scanned using the Affymetrix Expression Wash, Stain and Scan User Manual (P/N 702731 Rev. 3) (Affymetrix Inc., Santa Clara, CA, USA) using Affymetrix GeneChip Scanner 3000 7G	Gene expression data	The data were analyzed using the RMA algorithm and then LIMMA was applied to calculate significant differential expression between samples	GPL23159	Júlia,,Perera-Bel	margenomics@imim.es	Bioinformatics unit	IMIM	Dr Aiguader 88	Barcelona	Catalunya	08003	Spain	ftp://ftp.ncbi.nlm.nih.gov/geo/samples/GSM5677nnn/GSM5677402/suppl/GSM5677402_AM219_Clariom_S_Human_.CEL.gz	24351	48	9	1	0	community-acquired pneumonia (CAP)	0	peripheral blood
GSM5677403	AM235	GSM5677403	Public on Oct 17 2022	Nov 05 2021	Oct 17 2022	RNA	1	Total RNA from peripheral blood	Homo sapiens	tissue: peripheral blood	patient diagnosis: community-acquired pneumonia (CAP)	batch: 13	hospital: 1	age: 59	Sex: 0	mortality: 0	total RNA	Total RNA was isolated from whole blood samples using the PaxGene™ blood RNA system (PreAnalytiX, Qiagen/Becton Dickson) according to the manufacturer specifications	biotin	a total of 100ng from each sample was processed and labelled according to manual GeneChip WT PLUS Reagent kit (P/N 703174 Rev. 2, Affymetrix Inc., Santa Clara, CA, USA)	9606	Sample was hybridized to Affymetrix Clariom S Human array using an Affymetrix GeneChip Hybridization Oven 645	GeneChip was scanned using the Affymetrix Expression Wash, Stain and Scan User Manual (P/N 702731 Rev. 3) (Affymetrix Inc., Santa Clara, CA, USA) using Affymetrix GeneChip Scanner 3000 7G	Gene expression data	The data were analyzed using the RMA algorithm and then LIMMA was applied to calculate significant differential expression between samples	GPL23159	Júlia,,Perera-Bel	margenomics@imim.es	Bioinformatics unit	IMIM	Dr Aiguader 88	Barcelona	Catalunya	08003	Spain	ftp://ftp.ncbi.nlm.nih.gov/geo/samples/GSM5677nnn/GSM5677403/suppl/GSM5677403_AM235_Clariom_S_Human_.CEL.gz	24351	59	13	1	0	community-acquired pneumonia (CAP)	0	peripheral blood
GSM5677404	AP266	GSM5677404	Public on Oct 17 2022	Nov 05 2021	Oct 17 2022	RNA	1	Total RNA from peripheral blood	Homo sapiens	tissue: peripheral blood	patient diagnosis: community-acquired pneumonia (CAP)	batch: 9	hospital: 2	age: 47	Sex: 0	mortality: 0	total RNA	Total RNA was isolated from whole blood samples using the PaxGene™ blood RNA system (PreAnalytiX, Qiagen/Becton Dickson) according to the manufacturer specifications	biotin	a total of 100ng from each sample was processed and labelled according to manual GeneChip WT PLUS Reagent kit (P/N 703174 Rev. 2, Affymetrix Inc., Santa Clara, CA, USA)	9606	Sample was hybridized to Affymetrix Clariom S Human array using an Affymetrix GeneChip Hybridization Oven 645	GeneChip was scanned using the Affymetrix Expression Wash, Stain and Scan User Manual (P/N 702731 Rev. 3) (Affymetrix Inc., Santa Clara, CA, USA) using Affymetrix GeneChip Scanner 3000 7G	Gene expression data	The data were analyzed using the RMA algorithm and then LIMMA was applied to calculate significant differential expression between samples	GPL23159	Júlia,,Perera-Bel	margenomics@imim.es	Bioinformatics unit	IMIM	Dr Aiguader 88	Barcelona	Catalunya	08003	Spain	ftp://ftp.ncbi.nlm.nih.gov/geo/samples/GSM5677nnn/GSM5677404/suppl/GSM5677404_AP266_Clariom_S_Human_.CEL.gz	24351	47	9	2	0	community-acquired pneumonia (CAP)	0	peripheral blood
GSM5677405	AP279	GSM5677405	Public on Oct 17 2022	Nov 05 2021	Oct 17 2022	RNA	1	Total RNA from peripheral blood	Homo sapiens	tissue: peripheral blood	patient diagnosis: community-acquired pneumonia (CAP)	batch: 4	hospital: 2	age: 87	Sex: 1	mortality: 0	total RNA	Total RNA was isolated from whole blood samples using the PaxGene™ blood RNA system (PreAnalytiX, Qiagen/Becton Dickson) according to the manufacturer specifications	biotin	a total of 100ng from each sample was processed and labelled according to manual GeneChip WT PLUS Reagent kit (P/N 703174 Rev. 2, Affymetrix Inc., Santa Clara, CA, USA)	9606	Sample was hybridized to Affymetrix Clariom S Human array using an Affymetrix GeneChip Hybridization Oven 645	GeneChip was scanned using the Affymetrix Expression Wash, Stain and Scan User Manual (P/N 702731 Rev. 3) (Affymetrix Inc., Santa Clara, CA, USA) using Affymetrix GeneChip Scanner 3000 7G	Gene expression data	The data were analyzed using the RMA algorithm and then LIMMA was applied to calculate significant differential expression between samples	GPL23159	Júlia,,Perera-Bel	margenomics@imim.es	Bioinformatics unit	IMIM	Dr Aiguader 88	Barcelona	Catalunya	08003	Spain	ftp://ftp.ncbi.nlm.nih.gov/geo/samples/GSM5677nnn/GSM5677405/suppl/GSM5677405_AP279_Clariom_S_Human_.CEL.gz	24351	87	4	2	0	community-acquired pneumonia (CAP)	1	peripheral blood
GSM5677406	AP308	GSM5677406	Public on Oct 17 2022	Nov 05 2021	Oct 17 2022	RNA	1	Total RNA from peripheral blood	Homo sapiens	tissue: peripheral blood	patient diagnosis: community-acquired pneumonia (CAP)	batch: 1	hospital: 2	age: 42	Sex: 1	mortality: 0	total RNA	Total RNA was isolated from whole blood samples using the PaxGene™ blood RNA system (PreAnalytiX, Qiagen/Becton Dickson) according to the manufacturer specifications	biotin	a total of 100ng from each sample was processed and labelled according to manual GeneChip WT PLUS Reagent kit (P/N 703174 Rev. 2, Affymetrix Inc., Santa Clara, CA, USA)	9606	Sample was hybridized to Affymetrix Clariom S Human array using an Affymetrix GeneChip Hybridization Oven 645	GeneChip was scanned using the Affymetrix Expression Wash, Stain and Scan User Manual (P/N 702731 Rev. 3) (Affymetrix Inc., Santa Clara, CA, USA) using Affymetrix GeneChip Scanner 3000 7G	Gene expression data	The data were analyzed using the RMA algorithm and then LIMMA was applied to calculate significant differential expression between samples	GPL23159	Júlia,,Perera-Bel	margenomics@imim.es	Bioinformatics unit	IMIM	Dr Aiguader 88	Barcelona	Catalunya	08003	Spain	ftp://ftp.ncbi.nlm.nih.gov/geo/samples/GSM5677nnn/GSM5677406/suppl/GSM5677406_AP308_Clariom_S_Human_.CEL.gz	24351	42	1	2	0	community-acquired pneumonia (CAP)	1	peripheral blood
GSM5677407	AR196	GSM5677407	Public on Oct 17 2022	Nov 05 2021	Oct 17 2022	RNA	1	Total RNA from peripheral blood	Homo sapiens	tissue: peripheral blood	patient diagnosis: community-acquired pneumonia (CAP)	batch: 11	hospital: 1	age: 51	Sex: 0	mortality: 0	total RNA	Total RNA was isolated from whole blood samples using the PaxGene™ blood RNA system (PreAnalytiX, Qiagen/Becton Dickson) according to the manufacturer specifications	biotin	a total of 100ng from each sample was processed and labelled according to manual GeneChip WT PLUS Reagent kit (P/N 703174 Rev. 2, Affymetrix Inc., Santa Clara, CA, USA)	9606	Sample was hybridized to Affymetrix Clariom S Human array using an Affymetrix GeneChip Hybridization Oven 645	GeneChip was scanned using the Affymetrix Expression Wash, Stain and Scan User Manual (P/N 702731 Rev. 3) (Affymetrix Inc., Santa Clara, CA, USA) using Affymetrix GeneChip Scanner 3000 7G	Gene expression data	The data were analyzed using the RMA algorithm and then LIMMA was applied to calculate significant differential expression between samples	GPL23159	Júlia,,Perera-Bel	margenomics@imim.es	Bioinformatics unit	IMIM	Dr Aiguader 88	Barcelona	Catalunya	08003	Spain	ftp://ftp.ncbi.nlm.nih.gov/geo/samples/GSM5677nnn/GSM5677407/suppl/GSM5677407_AR196_Clariom_S_Human_.CEL.gz	24351	51	11	1	0	community-acquired pneumonia (CAP)	0	peripheral blood
GSM5677408	AV318	GSM5677408	Public on Oct 17 2022	Nov 05 2021	Oct 17 2022	RNA	1	Total RNA from peripheral blood	Homo sapiens	tissue: peripheral blood	patient diagnosis: community-acquired pneumonia (CAP)	batch: 7	hospital: 2	age: 80	Sex: 1	mortality: 0	total RNA	Total RNA was isolated from whole blood samples using the PaxGene™ blood RNA system (PreAnalytiX, Qiagen/Becton Dickson) according to the manufacturer specifications	biotin	a total of 100ng from each sample was processed and labelled according to manual GeneChip WT PLUS Reagent kit (P/N 703174 Rev. 2, Affymetrix Inc., Santa Clara, CA, USA)	9606	Sample was hybridized to Affymetrix Clariom S Human array using an Affymetrix GeneChip Hybridization Oven 645	GeneChip was scanned using the Affymetrix Expression Wash, Stain and Scan User Manual (P/N 702731 Rev. 3) (Affymetrix Inc., Santa Clara, CA, USA) using Affymetrix GeneChip Scanner 3000 7G	Gene expression data	The data were analyzed using the RMA algorithm and then LIMMA was applied to calculate significant differential expression between samples	GPL23159	Júlia,,Perera-Bel	margenomics@imim.es	Bioinformatics unit	IMIM	Dr Aiguader 88	Barcelona	Catalunya	08003	Spain	ftp://ftp.ncbi.nlm.nih.gov/geo/samples/GSM5677nnn/GSM5677408/suppl/GSM5677408_AV318_Clariom_S_Human_.CEL.gz	24351	80	7	2	0	community-acquired pneumonia (CAP)	1	peripheral blood
GSM5677409	AV334	GSM5677409	Public on Oct 17 2022	Nov 05 2021	Oct 17 2022	RNA	1	Total RNA from peripheral blood	Homo sapiens	tissue: peripheral blood	patient diagnosis: community-acquired pneumonia (CAP)	batch: 1	hospital: 2	age: 76	Sex: 1	mortality: 0	total RNA	Total RNA was isolated from whole blood samples using the PaxGene™ blood RNA system (PreAnalytiX, Qiagen/Becton Dickson) according to the manufacturer specifications	biotin	a total of 100ng from each sample was processed and labelled according to manual GeneChip WT PLUS Reagent kit (P/N 703174 Rev. 2, Affymetrix Inc., Santa Clara, CA, USA)	9606	Sample was hybridized to Affymetrix Clariom S Human array using an Affymetrix GeneChip Hybridization Oven 645	GeneChip was scanned using the Affymetrix Expression Wash, Stain and Scan User Manual (P/N 702731 Rev. 3) (Affymetrix Inc., Santa Clara, CA, USA) using Affymetrix GeneChip Scanner 3000 7G	Gene expression data	The data were analyzed using the RMA algorithm and then LIMMA was applied to calculate significant differential expression between samples	GPL23159	Júlia,,Perera-Bel	margenomics@imim.es	Bioinformatics unit	IMIM	Dr Aiguader 88	Barcelona	Catalunya	08003	Spain	ftp://ftp.ncbi.nlm.nih.gov/geo/samples/GSM5677nnn/GSM5677409/suppl/GSM5677409_AV334_Clariom_S_Human_.CEL.gz	24351	76	1	2	0	community-acquired pneumonia (CAP)	1	peripheral blood
GSM5677410	AZ330	GSM5677410	Public on Oct 17 2022	Nov 05 2021	Oct 17 2022	RNA	1	Total RNA from peripheral blood	Homo sapiens	tissue: peripheral blood	patient diagnosis: community-acquired pneumonia (CAP)	batch: 2	hospital: 2	age: 80	Sex: 0	mortality: 0	total RNA	Total RNA was isolated from whole blood samples using the PaxGene™ blood RNA system (PreAnalytiX, Qiagen/Becton Dickson) according to the manufacturer specifications	biotin	a total of 100ng from each sample was processed and labelled according to manual GeneChip WT PLUS Reagent kit (P/N 703174 Rev. 2, Affymetrix Inc., Santa Clara, CA, USA)	9606	Sample was hybridized to Affymetrix Clariom S Human array using an Affymetrix GeneChip Hybridization Oven 645	GeneChip was scanned using the Affymetrix Expression Wash, Stain and Scan User Manual (P/N 702731 Rev. 3) (Affymetrix Inc., Santa Clara, CA, USA) using Affymetrix GeneChip Scanner 3000 7G	Gene expression data	The data were analyzed using the RMA algorithm and then LIMMA was applied to calculate significant differential expression between samples	GPL23159	Júlia,,Perera-Bel	margenomics@imim.es	Bioinformatics unit	IMIM	Dr Aiguader 88	Barcelona	Catalunya	08003	Spain	ftp://ftp.ncbi.nlm.nih.gov/geo/samples/GSM5677nnn/GSM5677410/suppl/GSM5677410_AZ330_Clariom_S_Human_.CEL.gz	24351	80	2	2	0	community-acquired pneumonia (CAP)	0	peripheral blood
GSM5677411	B97	GSM5677411	Public on Oct 17 2022	Nov 05 2021	Oct 17 2022	RNA	1	Total RNA from peripheral blood	Homo sapiens	tissue: peripheral blood	patient diagnosis: community-acquired pneumonia (CAP)	batch: 13	hospital: 1	age: 81	Sex: 0	mortality: 0	total RNA	Total RNA was isolated from whole blood samples using the PaxGene™ blood RNA system (PreAnalytiX, Qiagen/Becton Dickson) according to the manufacturer specifications	biotin	a total of 100ng from each sample was processed and labelled according to manual GeneChip WT PLUS Reagent kit (P/N 703174 Rev. 2, Affymetrix Inc., Santa Clara, CA, USA)	9606	Sample was hybridized to Affymetrix Clariom S Human array using an Affymetrix GeneChip Hybridization Oven 645	GeneChip was scanned using the Affymetrix Expression Wash, Stain and Scan User Manual (P/N 702731 Rev. 3) (Affymetrix Inc., Santa Clara, CA, USA) using Affymetrix GeneChip Scanner 3000 7G	Gene expression data	The data were analyzed using the RMA algorithm and then LIMMA was applied to calculate significant differential expression between samples	GPL23159	Júlia,,Perera-Bel	margenomics@imim.es	Bioinformatics unit	IMIM	Dr Aiguader 88	Barcelona	Catalunya	08003	Spain	ftp://ftp.ncbi.nlm.nih.gov/geo/samples/GSM5677nnn/GSM5677411/suppl/GSM5677411_B97_Clariom_S_Human_.CEL.gz	24351	81	13	1	0	community-acquired pneumonia (CAP)	0	peripheral blood
GSM5677412	B104	GSM5677412	Public on Oct 17 2022	Nov 05 2021	Oct 17 2022	RNA	1	Total RNA from peripheral blood	Homo sapiens	tissue: peripheral blood	patient diagnosis: community-acquired pneumonia (CAP)	batch: 13	hospital: 1	age: 60	Sex: 0	mortality: 0	total RNA	Total RNA was isolated from whole blood samples using the PaxGene™ blood RNA system (PreAnalytiX, Qiagen/Becton Dickson) according to the manufacturer specifications	biotin	a total of 100ng from each sample was processed and labelled according to manual GeneChip WT PLUS Reagent kit (P/N 703174 Rev. 2, Affymetrix Inc., Santa Clara, CA, USA)	9606	Sample was hybridized to Affymetrix Clariom S Human array using an Affymetrix GeneChip Hybridization Oven 645	GeneChip was scanned using the Affymetrix Expression Wash, Stain and Scan User Manual (P/N 702731 Rev. 3) (Affymetrix Inc., Santa Clara, CA, USA) using Affymetrix GeneChip Scanner 3000 7G	Gene expression data	The data were analyzed using the RMA algorithm and then LIMMA was applied to calculate significant differential expression between samples	GPL23159	Júlia,,Perera-Bel	margenomics@imim.es	Bioinformatics unit	IMIM	Dr Aiguader 88	Barcelona	Catalunya	08003	Spain	ftp://ftp.ncbi.nlm.nih.gov/geo/samples/GSM5677nnn/GSM5677412/suppl/GSM5677412_B104_Clariom_S_Human_.CEL.gz	24351	60	13	1	0	community-acquired pneumonia (CAP)	0	peripheral blood
GSM5677413	B107	GSM5677413	Public on Oct 17 2022	Nov 05 2021	Oct 17 2022	RNA	1	Total RNA from peripheral blood	Homo sapiens	tissue: peripheral blood	patient diagnosis: community-acquired pneumonia (CAP)	batch: 6	hospital: 1	age: 71	Sex: 0	mortality: 0	total RNA	Total RNA was isolated from whole blood samples using the PaxGene™ blood RNA system (PreAnalytiX, Qiagen/Becton Dickson) according to the manufacturer specifications	biotin	a total of 100ng from each sample was processed and labelled according to manual GeneChip WT PLUS Reagent kit (P/N 703174 Rev. 2, Affymetrix Inc., Santa Clara, CA, USA)	9606	Sample was hybridized to Affymetrix Clariom S Human array using an Affymetrix GeneChip Hybridization Oven 645	GeneChip was scanned using the Affymetrix Expression Wash, Stain and Scan User Manual (P/N 702731 Rev. 3) (Affymetrix Inc., Santa Clara, CA, USA) using Affymetrix GeneChip Scanner 3000 7G	Gene expression data	The data were analyzed using the RMA algorithm and then LIMMA was applied to calculate significant differential expression between samples	GPL23159	Júlia,,Perera-Bel	margenomics@imim.es	Bioinformatics unit	IMIM	Dr Aiguader 88	Barcelona	Catalunya	08003	Spain	ftp://ftp.ncbi.nlm.nih.gov/geo/samples/GSM5677nnn/GSM5677413/suppl/GSM5677413_B107_Clariom_S_Human_.CEL.gz	24351	71	6	1	0	community-acquired pneumonia (CAP)	0	peripheral blood
GSM5677414	B108	GSM5677414	Public on Oct 17 2022	Nov 05 2021	Oct 17 2022	RNA	1	Total RNA from peripheral blood	Homo sapiens	tissue: peripheral blood	patient diagnosis: community-acquired pneumonia (CAP)	batch: 3	hospital: 1	age: 74	Sex: 1	mortality: 0	total RNA	Total RNA was isolated from whole blood samples using the PaxGene™ blood RNA system (PreAnalytiX, Qiagen/Becton Dickson) according to the manufacturer specifications	biotin	a total of 100ng from each sample was processed and labelled according to manual GeneChip WT PLUS Reagent kit (P/N 703174 Rev. 2, Affymetrix Inc., Santa Clara, CA, USA)	9606	Sample was hybridized to Affymetrix Clariom S Human array using an Affymetrix GeneChip Hybridization Oven 645	GeneChip was scanned using the Affymetrix Expression Wash, Stain and Scan User Manual (P/N 702731 Rev. 3) (Affymetrix Inc., Santa Clara, CA, USA) using Affymetrix GeneChip Scanner 3000 7G	Gene expression data	The data were analyzed using the RMA algorithm and then LIMMA was applied to calculate significant differential expression between samples	GPL23159	Júlia,,Perera-Bel	margenomics@imim.es	Bioinformatics unit	IMIM	Dr Aiguader 88	Barcelona	Catalunya	08003	Spain	ftp://ftp.ncbi.nlm.nih.gov/geo/samples/GSM5677nnn/GSM5677414/suppl/GSM5677414_B108_Clariom_S_Human_.CEL.gz	24351	74	3	1	0	community-acquired pneumonia (CAP)	1	peripheral blood
GSM5677415	B124	GSM5677415	Public on Oct 17 2022	Nov 05 2021	Oct 17 2022	RNA	1	Total RNA from peripheral blood	Homo sapiens	tissue: peripheral blood	patient diagnosis: community-acquired pneumonia (CAP)	batch: 4	hospital: 1	age: 51	Sex: 0	mortality: 0	total RNA	Total RNA was isolated from whole blood samples using the PaxGene™ blood RNA system (PreAnalytiX, Qiagen/Becton Dickson) according to the manufacturer specifications	biotin	a total of 100ng from each sample was processed and labelled according to manual GeneChip WT PLUS Reagent kit (P/N 703174 Rev. 2, Affymetrix Inc., Santa Clara, CA, USA)	9606	Sample was hybridized to Affymetrix Clariom S Human array using an Affymetrix GeneChip Hybridization Oven 645	GeneChip was scanned using the Affymetrix Expression Wash, Stain and Scan User Manual (P/N 702731 Rev. 3) (Affymetrix Inc., Santa Clara, CA, USA) using Affymetrix GeneChip Scanner 3000 7G	Gene expression data	The data were analyzed using the RMA algorithm and then LIMMA was applied to calculate significant differential expression between samples	GPL23159	Júlia,,Perera-Bel	margenomics@imim.es	Bioinformatics unit	IMIM	Dr Aiguader 88	Barcelona	Catalunya	08003	Spain	ftp://ftp.ncbi.nlm.nih.gov/geo/samples/GSM5677nnn/GSM5677415/suppl/GSM5677415_B124_Clariom_S_Human_.CEL.gz	24351	51	4	1	0	community-acquired pneumonia (CAP)	0	peripheral blood
GSM5677416	B126	GSM5677416	Public on Oct 17 2022	Nov 05 2021	Oct 17 2022	RNA	1	Total RNA from peripheral blood	Homo sapiens	tissue: peripheral blood	patient diagnosis: community-acquired pneumonia (CAP)	batch: 4	hospital: 1	age: 70	Sex: 0	mortality: 0	total RNA	Total RNA was isolated from whole blood samples using the PaxGene™ blood RNA system (PreAnalytiX, Qiagen/Becton Dickson) according to the manufacturer specifications	biotin	a total of 100ng from each sample was processed and labelled according to manual GeneChip WT PLUS Reagent kit (P/N 703174 Rev. 2, Affymetrix Inc., Santa Clara, CA, USA)	9606	Sample was hybridized to Affymetrix Clariom S Human array using an Affymetrix GeneChip Hybridization Oven 645	GeneChip was scanned using the Affymetrix Expression Wash, Stain and Scan User Manual (P/N 702731 Rev. 3) (Affymetrix Inc., Santa Clara, CA, USA) using Affymetrix GeneChip Scanner 3000 7G	Gene expression data	The data were analyzed using the RMA algorithm and then LIMMA was applied to calculate significant differential expression between samples	GPL23159	Júlia,,Perera-Bel	margenomics@imim.es	Bioinformatics unit	IMIM	Dr Aiguader 88	Barcelona	Catalunya	08003	Spain	ftp://ftp.ncbi.nlm.nih.gov/geo/samples/GSM5677nnn/GSM5677416/suppl/GSM5677416_B126_Clariom_S_Human_.CEL.gz	24351	70	4	1	0	community-acquired pneumonia (CAP)	0	peripheral blood
GSM5677417	B128	GSM5677417	Public on Oct 17 2022	Nov 05 2021	Oct 17 2022	RNA	1	Total RNA from peripheral blood	Homo sapiens	tissue: peripheral blood	patient diagnosis: community-acquired pneumonia (CAP)	batch: 12	hospital: 3	age: 63	Sex: 0	mortality: 0	total RNA	Total RNA was isolated from whole blood samples using the PaxGene™ blood RNA system (PreAnalytiX, Qiagen/Becton Dickson) according to the manufacturer specifications	biotin	a total of 100ng from each sample was processed and labelled according to manual GeneChip WT PLUS Reagent kit (P/N 703174 Rev. 2, Affymetrix Inc., Santa Clara, CA, USA)	9606	Sample was hybridized to Affymetrix Clariom S Human array using an Affymetrix GeneChip Hybridization Oven 645	GeneChip was scanned using the Affymetrix Expression Wash, Stain and Scan User Manual (P/N 702731 Rev. 3) (Affymetrix Inc., Santa Clara, CA, USA) using Affymetrix GeneChip Scanner 3000 7G	Gene expression data	The data were analyzed using the RMA algorithm and then LIMMA was applied to calculate significant differential expression between samples	GPL23159	Júlia,,Perera-Bel	margenomics@imim.es	Bioinformatics unit	IMIM	Dr Aiguader 88	Barcelona	Catalunya	08003	Spain	ftp://ftp.ncbi.nlm.nih.gov/geo/samples/GSM5677nnn/GSM5677417/suppl/GSM5677417_B128_Clariom_S_Human_.CEL.gz	24351	63	12	3	0	community-acquired pneumonia (CAP)	0	peripheral blood
GSM5677418	B129	GSM5677418	Public on Oct 17 2022	Nov 05 2021	Oct 17 2022	RNA	1	Total RNA from peripheral blood	Homo sapiens	tissue: peripheral blood	patient diagnosis: community-acquired pneumonia (CAP)	batch: 14	hospital: 1	age: 76	Sex: 1	mortality: 0	total RNA	Total RNA was isolated from whole blood samples using the PaxGene™ blood RNA system (PreAnalytiX, Qiagen/Becton Dickson) according to the manufacturer specifications	biotin	a total of 100ng from each sample was processed and labelled according to manual GeneChip WT PLUS Reagent kit (P/N 703174 Rev. 2, Affymetrix Inc., Santa Clara, CA, USA)	9606	Sample was hybridized to Affymetrix Clariom S Human array using an Affymetrix GeneChip Hybridization Oven 645	GeneChip was scanned using the Affymetrix Expression Wash, Stain and Scan User Manual (P/N 702731 Rev. 3) (Affymetrix Inc., Santa Clara, CA, USA) using Affymetrix GeneChip Scanner 3000 7G	Gene expression data	The data were analyzed using the RMA algorithm and then LIMMA was applied to calculate significant differential expression between samples	GPL23159	Júlia,,Perera-Bel	margenomics@imim.es	Bioinformatics unit	IMIM	Dr Aiguader 88	Barcelona	Catalunya	08003	Spain	ftp://ftp.ncbi.nlm.nih.gov/geo/samples/GSM5677nnn/GSM5677418/suppl/GSM5677418_B129_Clariom_S_Human_.CEL.gz	24351	76	14	1	0	community-acquired pneumonia (CAP)	1	peripheral blood
GSM5677419	B130	GSM5677419	Public on Oct 17 2022	Nov 05 2021	Oct 17 2022	RNA	1	Total RNA from peripheral blood	Homo sapiens	tissue: peripheral blood	patient diagnosis: community-acquired pneumonia (CAP)	batch: 1	hospital: 3	age: 55	Sex: 1	mortality: 0	total RNA	Total RNA was isolated from whole blood samples using the PaxGene™ blood RNA system (PreAnalytiX, Qiagen/Becton Dickson) according to the manufacturer specifications	biotin	a total of 100ng from each sample was processed and labelled according to manual GeneChip WT PLUS Reagent kit (P/N 703174 Rev. 2, Affymetrix Inc., Santa Clara, CA, USA)	9606	Sample was hybridized to Affymetrix Clariom S Human array using an Affymetrix GeneChip Hybridization Oven 645	GeneChip was scanned using the Affymetrix Expression Wash, Stain and Scan User Manual (P/N 702731 Rev. 3) (Affymetrix Inc., Santa Clara, CA, USA) using Affymetrix GeneChip Scanner 3000 7G	Gene expression data	The data were analyzed using the RMA algorithm and then LIMMA was applied to calculate significant differential expression between samples	GPL23159	Júlia,,Perera-Bel	margenomics@imim.es	Bioinformatics unit	IMIM	Dr Aiguader 88	Barcelona	Catalunya	08003	Spain	ftp://ftp.ncbi.nlm.nih.gov/geo/samples/GSM5677nnn/GSM5677419/suppl/GSM5677419_B130_Clariom_S_Human_.CEL.gz	24351	55	1	3	0	community-acquired pneumonia (CAP)	1	peripheral blood
GSM5677420	B134	GSM5677420	Public on Oct 17 2022	Nov 05 2021	Oct 17 2022	RNA	1	Total RNA from peripheral blood	Homo sapiens	tissue: peripheral blood	patient diagnosis: community-acquired pneumonia (CAP)	batch: 8	hospital: 1	age: 59	Sex: 0	mortality: 0	total RNA	Total RNA was isolated from whole blood samples using the PaxGene™ blood RNA system (PreAnalytiX, Qiagen/Becton Dickson) according to the manufacturer specifications	biotin	a total of 100ng from each sample was processed and labelled according to manual GeneChip WT PLUS Reagent kit (P/N 703174 Rev. 2, Affymetrix Inc., Santa Clara, CA, USA)	9606	Sample was hybridized to Affymetrix Clariom S Human array using an Affymetrix GeneChip Hybridization Oven 645	GeneChip was scanned using the Affymetrix Expression Wash, Stain and Scan User Manual (P/N 702731 Rev. 3) (Affymetrix Inc., Santa Clara, CA, USA) using Affymetrix GeneChip Scanner 3000 7G	Gene expression data	The data were analyzed using the RMA algorithm and then LIMMA was applied to calculate significant differential expression between samples	GPL23159	Júlia,,Perera-Bel	margenomics@imim.es	Bioinformatics unit	IMIM	Dr Aiguader 88	Barcelona	Catalunya	08003	Spain	ftp://ftp.ncbi.nlm.nih.gov/geo/samples/GSM5677nnn/GSM5677420/suppl/GSM5677420_B134_Clariom_S_Human_.CEL.gz	24351	59	8	1	0	community-acquired pneumonia (CAP)	0	peripheral blood
GSM5677421	B148	GSM5677421	Public on Oct 17 2022	Nov 05 2021	Oct 17 2022	RNA	1	Total RNA from peripheral blood	Homo sapiens	tissue: peripheral blood	patient diagnosis: community-acquired pneumonia (CAP)	batch: 7	hospital: 1	age: 37	Sex: 0	mortality: 0	total RNA	Total RNA was isolated from whole blood samples using the PaxGene™ blood RNA system (PreAnalytiX, Qiagen/Becton Dickson) according to the manufacturer specifications	biotin	a total of 100ng from each sample was processed and labelled according to manual GeneChip WT PLUS Reagent kit (P/N 703174 Rev. 2, Affymetrix Inc., Santa Clara, CA, USA)	9606	Sample was hybridized to Affymetrix Clariom S Human array using an Affymetrix GeneChip Hybridization Oven 645	GeneChip was scanned using the Affymetrix Expression Wash, Stain and Scan User Manual (P/N 702731 Rev. 3) (Affymetrix Inc., Santa Clara, CA, USA) using Affymetrix GeneChip Scanner 3000 7G	Gene expression data	The data were analyzed using the RMA algorithm and then LIMMA was applied to calculate significant differential expression between samples	GPL23159	Júlia,,Perera-Bel	margenomics@imim.es	Bioinformatics unit	IMIM	Dr Aiguader 88	Barcelona	Catalunya	08003	Spain	ftp://ftp.ncbi.nlm.nih.gov/geo/samples/GSM5677nnn/GSM5677421/suppl/GSM5677421_B148_Clariom_S_Human_.CEL.gz	24351	37	7	1	0	community-acquired pneumonia (CAP)	0	peripheral blood
GSM5677422	B149	GSM5677422	Public on Oct 17 2022	Nov 05 2021	Oct 17 2022	RNA	1	Total RNA from peripheral blood	Homo sapiens	tissue: peripheral blood	patient diagnosis: community-acquired pneumonia (CAP)	batch: 14	hospital: 1	age: 77	Sex: 0	mortality: 0	total RNA	Total RNA was isolated from whole blood samples using the PaxGene™ blood RNA system (PreAnalytiX, Qiagen/Becton Dickson) according to the manufacturer specifications	biotin	a total of 100ng from each sample was processed and labelled according to manual GeneChip WT PLUS Reagent kit (P/N 703174 Rev. 2, Affymetrix Inc., Santa Clara, CA, USA)	9606	Sample was hybridized to Affymetrix Clariom S Human array using an Affymetrix GeneChip Hybridization Oven 645	GeneChip was scanned using the Affymetrix Expression Wash, Stain and Scan User Manual (P/N 702731 Rev. 3) (Affymetrix Inc., Santa Clara, CA, USA) using Affymetrix GeneChip Scanner 3000 7G	Gene expression data	The data were analyzed using the RMA algorithm and then LIMMA was applied to calculate significant differential expression between samples	GPL23159	Júlia,,Perera-Bel	margenomics@imim.es	Bioinformatics unit	IMIM	Dr Aiguader 88	Barcelona	Catalunya	08003	Spain	ftp://ftp.ncbi.nlm.nih.gov/geo/samples/GSM5677nnn/GSM5677422/suppl/GSM5677422_B149_Clariom_S_Human_.CEL.gz	24351	77	14	1	0	community-acquired pneumonia (CAP)	0	peripheral blood
GSM5677423	B150	GSM5677423	Public on Oct 17 2022	Nov 05 2021	Oct 17 2022	RNA	1	Total RNA from peripheral blood	Homo sapiens	tissue: peripheral blood	patient diagnosis: community-acquired pneumonia (CAP)	batch: 9	hospital: 1	age: 48	Sex: 1	mortality: 1	total RNA	Total RNA was isolated from whole blood samples using the PaxGene™ blood RNA system (PreAnalytiX, Qiagen/Becton Dickson) according to the manufacturer specifications	biotin	a total of 100ng from each sample was processed and labelled according to manual GeneChip WT PLUS Reagent kit (P/N 703174 Rev. 2, Affymetrix Inc., Santa Clara, CA, USA)	9606	Sample was hybridized to Affymetrix Clariom S Human array using an Affymetrix GeneChip Hybridization Oven 645	GeneChip was scanned using the Affymetrix Expression Wash, Stain and Scan User Manual (P/N 702731 Rev. 3) (Affymetrix Inc., Santa Clara, CA, USA) using Affymetrix GeneChip Scanner 3000 7G	Gene expression data	The data were analyzed using the RMA algorithm and then LIMMA was applied to calculate significant differential expression between samples	GPL23159	Júlia,,Perera-Bel	margenomics@imim.es	Bioinformatics unit	IMIM	Dr Aiguader 88	Barcelona	Catalunya	08003	Spain	ftp://ftp.ncbi.nlm.nih.gov/geo/samples/GSM5677nnn/GSM5677423/suppl/GSM5677423_B150_Clariom_S_Human_.CEL.gz	24351	48	9	1	1	community-acquired pneumonia (CAP)	1	peripheral blood
GSM5677424	B151	GSM5677424	Public on Oct 17 2022	Nov 05 2021	Oct 17 2022	RNA	1	Total RNA from peripheral blood	Homo sapiens	tissue: peripheral blood	patient diagnosis: community-acquired pneumonia (CAP)	batch: 8	hospital: 1	age: 71	Sex: 0	mortality: 0	total RNA	Total RNA was isolated from whole blood samples using the PaxGene™ blood RNA system (PreAnalytiX, Qiagen/Becton Dickson) according to the manufacturer specifications	biotin	a total of 100ng from each sample was processed and labelled according to manual GeneChip WT PLUS Reagent kit (P/N 703174 Rev. 2, Affymetrix Inc., Santa Clara, CA, USA)	9606	Sample was hybridized to Affymetrix Clariom S Human array using an Affymetrix GeneChip Hybridization Oven 645	GeneChip was scanned using the Affymetrix Expression Wash, Stain and Scan User Manual (P/N 702731 Rev. 3) (Affymetrix Inc., Santa Clara, CA, USA) using Affymetrix GeneChip Scanner 3000 7G	Gene expression data	The data were analyzed using the RMA algorithm and then LIMMA was applied to calculate significant differential expression between samples	GPL23159	Júlia,,Perera-Bel	margenomics@imim.es	Bioinformatics unit	IMIM	Dr Aiguader 88	Barcelona	Catalunya	08003	Spain	ftp://ftp.ncbi.nlm.nih.gov/geo/samples/GSM5677nnn/GSM5677424/suppl/GSM5677424_B151_Clariom_S_Human_.CEL.gz	24351	71	8	1	0	community-acquired pneumonia (CAP)	0	peripheral blood
GSM5677425	B152	GSM5677425	Public on Oct 17 2022	Nov 05 2021	Oct 17 2022	RNA	1	Total RNA from peripheral blood	Homo sapiens	tissue: peripheral blood	patient diagnosis: community-acquired pneumonia (CAP)	batch: 13	hospital: 1	age: 88	Sex: 1	mortality: 0	total RNA	Total RNA was isolated from whole blood samples using the PaxGene™ blood RNA system (PreAnalytiX, Qiagen/Becton Dickson) according to the manufacturer specifications	biotin	a total of 100ng from each sample was processed and labelled according to manual GeneChip WT PLUS Reagent kit (P/N 703174 Rev. 2, Affymetrix Inc., Santa Clara, CA, USA)	9606	Sample was hybridized to Affymetrix Clariom S Human array using an Affymetrix GeneChip Hybridization Oven 645	GeneChip was scanned using the Affymetrix Expression Wash, Stain and Scan User Manual (P/N 702731 Rev. 3) (Affymetrix Inc., Santa Clara, CA, USA) using Affymetrix GeneChip Scanner 3000 7G	Gene expression data	The data were analyzed using the RMA algorithm and then LIMMA was applied to calculate significant differential expression between samples	GPL23159	Júlia,,Perera-Bel	margenomics@imim.es	Bioinformatics unit	IMIM	Dr Aiguader 88	Barcelona	Catalunya	08003	Spain	ftp://ftp.ncbi.nlm.nih.gov/geo/samples/GSM5677nnn/GSM5677425/suppl/GSM5677425_B152_Clariom_S_Human_.CEL.gz	24351	88	13	1	0	community-acquired pneumonia (CAP)	1	peripheral blood
GSM5677426	B153	GSM5677426	Public on Oct 17 2022	Nov 05 2021	Oct 17 2022	RNA	1	Total RNA from peripheral blood	Homo sapiens	tissue: peripheral blood	patient diagnosis: community-acquired pneumonia (CAP)	batch: 3	hospital: 1	age: 44	Sex: 1	mortality: 0	total RNA	Total RNA was isolated from whole blood samples using the PaxGene™ blood RNA system (PreAnalytiX, Qiagen/Becton Dickson) according to the manufacturer specifications	biotin	a total of 100ng from each sample was processed and labelled according to manual GeneChip WT PLUS Reagent kit (P/N 703174 Rev. 2, Affymetrix Inc., Santa Clara, CA, USA)	9606	Sample was hybridized to Affymetrix Clariom S Human array using an Affymetrix GeneChip Hybridization Oven 645	GeneChip was scanned using the Affymetrix Expression Wash, Stain and Scan User Manual (P/N 702731 Rev. 3) (Affymetrix Inc., Santa Clara, CA, USA) using Affymetrix GeneChip Scanner 3000 7G	Gene expression data	The data were analyzed using the RMA algorithm and then LIMMA was applied to calculate significant differential expression between samples	GPL23159	Júlia,,Perera-Bel	margenomics@imim.es	Bioinformatics unit	IMIM	Dr Aiguader 88	Barcelona	Catalunya	08003	Spain	ftp://ftp.ncbi.nlm.nih.gov/geo/samples/GSM5677nnn/GSM5677426/suppl/GSM5677426_B153_Clariom_S_Human_.CEL.gz	24351	44	3	1	0	community-acquired pneumonia (CAP)	1	peripheral blood
GSM5677427	B155	GSM5677427	Public on Oct 17 2022	Nov 05 2021	Oct 17 2022	RNA	1	Total RNA from peripheral blood	Homo sapiens	tissue: peripheral blood	patient diagnosis: community-acquired pneumonia (CAP)	batch: 4	hospital: 1	age: 83	Sex: 0	mortality: 0	total RNA	Total RNA was isolated from whole blood samples using the PaxGene™ blood RNA system (PreAnalytiX, Qiagen/Becton Dickson) according to the manufacturer specifications	biotin	a total of 100ng from each sample was processed and labelled according to manual GeneChip WT PLUS Reagent kit (P/N 703174 Rev. 2, Affymetrix Inc., Santa Clara, CA, USA)	9606	Sample was hybridized to Affymetrix Clariom S Human array using an Affymetrix GeneChip Hybridization Oven 645	GeneChip was scanned using the Affymetrix Expression Wash, Stain and Scan User Manual (P/N 702731 Rev. 3) (Affymetrix Inc., Santa Clara, CA, USA) using Affymetrix GeneChip Scanner 3000 7G	Gene expression data	The data were analyzed using the RMA algorithm and then LIMMA was applied to calculate significant differential expression between samples	GPL23159	Júlia,,Perera-Bel	margenomics@imim.es	Bioinformatics unit	IMIM	Dr Aiguader 88	Barcelona	Catalunya	08003	Spain	ftp://ftp.ncbi.nlm.nih.gov/geo/samples/GSM5677nnn/GSM5677427/suppl/GSM5677427_B155_Clariom_S_Human_.CEL.gz	24351	83	4	1	0	community-acquired pneumonia (CAP)	0	peripheral blood
GSM5677428	B171	GSM5677428	Public on Oct 17 2022	Nov 05 2021	Oct 17 2022	RNA	1	Total RNA from peripheral blood	Homo sapiens	tissue: peripheral blood	patient diagnosis: community-acquired pneumonia (CAP)	batch: 8	hospital: 1	age: 76	Sex: 0	mortality: 0	total RNA	Total RNA was isolated from whole blood samples using the PaxGene™ blood RNA system (PreAnalytiX, Qiagen/Becton Dickson) according to the manufacturer specifications	biotin	a total of 100ng from each sample was processed and labelled according to manual GeneChip WT PLUS Reagent kit (P/N 703174 Rev. 2, Affymetrix Inc., Santa Clara, CA, USA)	9606	Sample was hybridized to Affymetrix Clariom S Human array using an Affymetrix GeneChip Hybridization Oven 645	GeneChip was scanned using the Affymetrix Expression Wash, Stain and Scan User Manual (P/N 702731 Rev. 3) (Affymetrix Inc., Santa Clara, CA, USA) using Affymetrix GeneChip Scanner 3000 7G	Gene expression data	The data were analyzed using the RMA algorithm and then LIMMA was applied to calculate significant differential expression between samples	GPL23159	Júlia,,Perera-Bel	margenomics@imim.es	Bioinformatics unit	IMIM	Dr Aiguader 88	Barcelona	Catalunya	08003	Spain	ftp://ftp.ncbi.nlm.nih.gov/geo/samples/GSM5677nnn/GSM5677428/suppl/GSM5677428_B171_Clariom_S_Human_.CEL.gz	24351	76	8	1	0	community-acquired pneumonia (CAP)	0	peripheral blood
GSM5677429	B175	GSM5677429	Public on Oct 17 2022	Nov 05 2021	Oct 17 2022	RNA	1	Total RNA from peripheral blood	Homo sapiens	tissue: peripheral blood	patient diagnosis: community-acquired pneumonia (CAP)	batch: 7	hospital: 1	age: 70	Sex: 1	mortality: 0	total RNA	Total RNA was isolated from whole blood samples using the PaxGene™ blood RNA system (PreAnalytiX, Qiagen/Becton Dickson) according to the manufacturer specifications	biotin	a total of 100ng from each sample was processed and labelled according to manual GeneChip WT PLUS Reagent kit (P/N 703174 Rev. 2, Affymetrix Inc., Santa Clara, CA, USA)	9606	Sample was hybridized to Affymetrix Clariom S Human array using an Affymetrix GeneChip Hybridization Oven 645	GeneChip was scanned using the Affymetrix Expression Wash, Stain and Scan User Manual (P/N 702731 Rev. 3) (Affymetrix Inc., Santa Clara, CA, USA) using Affymetrix GeneChip Scanner 3000 7G	Gene expression data	The data were analyzed using the RMA algorithm and then LIMMA was applied to calculate significant differential expression between samples	GPL23159	Júlia,,Perera-Bel	margenomics@imim.es	Bioinformatics unit	IMIM	Dr Aiguader 88	Barcelona	Catalunya	08003	Spain	ftp://ftp.ncbi.nlm.nih.gov/geo/samples/GSM5677nnn/GSM5677429/suppl/GSM5677429_B175_Clariom_S_Human_.CEL.gz	24351	70	7	1	0	community-acquired pneumonia (CAP)	1	peripheral blood
GSM5677430	B176	GSM5677430	Public on Oct 17 2022	Nov 05 2021	Oct 17 2022	RNA	1	Total RNA from peripheral blood	Homo sapiens	tissue: peripheral blood	patient diagnosis: community-acquired pneumonia (CAP)	batch: 7	hospital: 3	age: 80	Sex: 0	mortality: 0	total RNA	Total RNA was isolated from whole blood samples using the PaxGene™ blood RNA system (PreAnalytiX, Qiagen/Becton Dickson) according to the manufacturer specifications	biotin	a total of 100ng from each sample was processed and labelled according to manual GeneChip WT PLUS Reagent kit (P/N 703174 Rev. 2, Affymetrix Inc., Santa Clara, CA, USA)	9606	Sample was hybridized to Affymetrix Clariom S Human array using an Affymetrix GeneChip Hybridization Oven 645	GeneChip was scanned using the Affymetrix Expression Wash, Stain and Scan User Manual (P/N 702731 Rev. 3) (Affymetrix Inc., Santa Clara, CA, USA) using Affymetrix GeneChip Scanner 3000 7G	Gene expression data	The data were analyzed using the RMA algorithm and then LIMMA was applied to calculate significant differential expression between samples	GPL23159	Júlia,,Perera-Bel	margenomics@imim.es	Bioinformatics unit	IMIM	Dr Aiguader 88	Barcelona	Catalunya	08003	Spain	ftp://ftp.ncbi.nlm.nih.gov/geo/samples/GSM5677nnn/GSM5677430/suppl/GSM5677430_B176_Clariom_S_Human_.CEL.gz	24351	80	7	3	0	community-acquired pneumonia (CAP)	0	peripheral blood
GSM5677431	B178	GSM5677431	Public on Oct 17 2022	Nov 05 2021	Oct 17 2022	RNA	1	Total RNA from peripheral blood	Homo sapiens	tissue: peripheral blood	patient diagnosis: community-acquired pneumonia (CAP)	batch: 6	hospital: 1	age: 80	Sex: 0	mortality: 0	total RNA	Total RNA was isolated from whole blood samples using the PaxGene™ blood RNA system (PreAnalytiX, Qiagen/Becton Dickson) according to the manufacturer specifications	biotin	a total of 100ng from each sample was processed and labelled according to manual GeneChip WT PLUS Reagent kit (P/N 703174 Rev. 2, Affymetrix Inc., Santa Clara, CA, USA)	9606	Sample was hybridized to Affymetrix Clariom S Human array using an Affymetrix GeneChip Hybridization Oven 645	GeneChip was scanned using the Affymetrix Expression Wash, Stain and Scan User Manual (P/N 702731 Rev. 3) (Affymetrix Inc., Santa Clara, CA, USA) using Affymetrix GeneChip Scanner 3000 7G	Gene expression data	The data were analyzed using the RMA algorithm and then LIMMA was applied to calculate significant differential expression between samples	GPL23159	Júlia,,Perera-Bel	margenomics@imim.es	Bioinformatics unit	IMIM	Dr Aiguader 88	Barcelona	Catalunya	08003	Spain	ftp://ftp.ncbi.nlm.nih.gov/geo/samples/GSM5677nnn/GSM5677431/suppl/GSM5677431_B178_Clariom_S_Human_.CEL.gz	24351	80	6	1	0	community-acquired pneumonia (CAP)	0	peripheral blood
GSM5677432	B179	GSM5677432	Public on Oct 17 2022	Nov 05 2021	Oct 17 2022	RNA	1	Total RNA from peripheral blood	Homo sapiens	tissue: peripheral blood	patient diagnosis: community-acquired pneumonia (CAP)	batch: 11	hospital: 3	age: 68	Sex: 0	mortality: 0	total RNA	Total RNA was isolated from whole blood samples using the PaxGene™ blood RNA system (PreAnalytiX, Qiagen/Becton Dickson) according to the manufacturer specifications	biotin	a total of 100ng from each sample was processed and labelled according to manual GeneChip WT PLUS Reagent kit (P/N 703174 Rev. 2, Affymetrix Inc., Santa Clara, CA, USA)	9606	Sample was hybridized to Affymetrix Clariom S Human array using an Affymetrix GeneChip Hybridization Oven 645	GeneChip was scanned using the Affymetrix Expression Wash, Stain and Scan User Manual (P/N 702731 Rev. 3) (Affymetrix Inc., Santa Clara, CA, USA) using Affymetrix GeneChip Scanner 3000 7G	Gene expression data	The data were analyzed using the RMA algorithm and then LIMMA was applied to calculate significant differential expression between samples	GPL23159	Júlia,,Perera-Bel	margenomics@imim.es	Bioinformatics unit	IMIM	Dr Aiguader 88	Barcelona	Catalunya	08003	Spain	ftp://ftp.ncbi.nlm.nih.gov/geo/samples/GSM5677nnn/GSM5677432/suppl/GSM5677432_B179_Clariom_S_Human_.CEL.gz	24351	68	11	3	0	community-acquired pneumonia (CAP)	0	peripheral blood
GSM5677433	B187	GSM5677433	Public on Oct 17 2022	Nov 05 2021	Oct 17 2022	RNA	1	Total RNA from peripheral blood	Homo sapiens	tissue: peripheral blood	patient diagnosis: community-acquired pneumonia (CAP)	batch: 5	hospital: 1	age: 70	Sex: 0	mortality: 0	total RNA	Total RNA was isolated from whole blood samples using the PaxGene™ blood RNA system (PreAnalytiX, Qiagen/Becton Dickson) according to the manufacturer specifications	biotin	a total of 100ng from each sample was processed and labelled according to manual GeneChip WT PLUS Reagent kit (P/N 703174 Rev. 2, Affymetrix Inc., Santa Clara, CA, USA)	9606	Sample was hybridized to Affymetrix Clariom S Human array using an Affymetrix GeneChip Hybridization Oven 645	GeneChip was scanned using the Affymetrix Expression Wash, Stain and Scan User Manual (P/N 702731 Rev. 3) (Affymetrix Inc., Santa Clara, CA, USA) using Affymetrix GeneChip Scanner 3000 7G	Gene expression data	The data were analyzed using the RMA algorithm and then LIMMA was applied to calculate significant differential expression between samples	GPL23159	Júlia,,Perera-Bel	margenomics@imim.es	Bioinformatics unit	IMIM	Dr Aiguader 88	Barcelona	Catalunya	08003	Spain	ftp://ftp.ncbi.nlm.nih.gov/geo/samples/GSM5677nnn/GSM5677433/suppl/GSM5677433_B187_Clariom_S_Human_.CEL.gz	24351	70	5	1	0	community-acquired pneumonia (CAP)	0	peripheral blood
GSM5677434	B189	GSM5677434	Public on Oct 17 2022	Nov 05 2021	Oct 17 2022	RNA	1	Total RNA from peripheral blood	Homo sapiens	tissue: peripheral blood	patient diagnosis: community-acquired pneumonia (CAP)	batch: 11	hospital: 1	age: 51	Sex: 0	mortality: 0	total RNA	Total RNA was isolated from whole blood samples using the PaxGene™ blood RNA system (PreAnalytiX, Qiagen/Becton Dickson) according to the manufacturer specifications	biotin	a total of 100ng from each sample was processed and labelled according to manual GeneChip WT PLUS Reagent kit (P/N 703174 Rev. 2, Affymetrix Inc., Santa Clara, CA, USA)	9606	Sample was hybridized to Affymetrix Clariom S Human array using an Affymetrix GeneChip Hybridization Oven 645	GeneChip was scanned using the Affymetrix Expression Wash, Stain and Scan User Manual (P/N 702731 Rev. 3) (Affymetrix Inc., Santa Clara, CA, USA) using Affymetrix GeneChip Scanner 3000 7G	Gene expression data	The data were analyzed using the RMA algorithm and then LIMMA was applied to calculate significant differential expression between samples	GPL23159	Júlia,,Perera-Bel	margenomics@imim.es	Bioinformatics unit	IMIM	Dr Aiguader 88	Barcelona	Catalunya	08003	Spain	ftp://ftp.ncbi.nlm.nih.gov/geo/samples/GSM5677nnn/GSM5677434/suppl/GSM5677434_B189_Clariom_S_Human_.CEL.gz	24351	51	11	1	0	community-acquired pneumonia (CAP)	0	peripheral blood
GSM5677435	B190	GSM5677435	Public on Oct 17 2022	Nov 05 2021	Oct 17 2022	RNA	1	Total RNA from peripheral blood	Homo sapiens	tissue: peripheral blood	patient diagnosis: community-acquired pneumonia (CAP)	batch: 6	hospital: 1	age: 75	Sex: 0	mortality: 0	total RNA	Total RNA was isolated from whole blood samples using the PaxGene™ blood RNA system (PreAnalytiX, Qiagen/Becton Dickson) according to the manufacturer specifications	biotin	a total of 100ng from each sample was processed and labelled according to manual GeneChip WT PLUS Reagent kit (P/N 703174 Rev. 2, Affymetrix Inc., Santa Clara, CA, USA)	9606	Sample was hybridized to Affymetrix Clariom S Human array using an Affymetrix GeneChip Hybridization Oven 645	GeneChip was scanned using the Affymetrix Expression Wash, Stain and Scan User Manual (P/N 702731 Rev. 3) (Affymetrix Inc., Santa Clara, CA, USA) using Affymetrix GeneChip Scanner 3000 7G	Gene expression data	The data were analyzed using the RMA algorithm and then LIMMA was applied to calculate significant differential expression between samples	GPL23159	Júlia,,Perera-Bel	margenomics@imim.es	Bioinformatics unit	IMIM	Dr Aiguader 88	Barcelona	Catalunya	08003	Spain	ftp://ftp.ncbi.nlm.nih.gov/geo/samples/GSM5677nnn/GSM5677435/suppl/GSM5677435_B190_Clariom_S_Human_.CEL.gz	24351	75	6	1	0	community-acquired pneumonia (CAP)	0	peripheral blood
GSM5677436	B202	GSM5677436	Public on Oct 17 2022	Nov 05 2021	Oct 17 2022	RNA	1	Total RNA from peripheral blood	Homo sapiens	tissue: peripheral blood	patient diagnosis: community-acquired pneumonia (CAP)	batch: 9	hospital: 3	age: 34	Sex: 0	mortality: 0	total RNA	Total RNA was isolated from whole blood samples using the PaxGene™ blood RNA system (PreAnalytiX, Qiagen/Becton Dickson) according to the manufacturer specifications	biotin	a total of 100ng from each sample was processed and labelled according to manual GeneChip WT PLUS Reagent kit (P/N 703174 Rev. 2, Affymetrix Inc., Santa Clara, CA, USA)	9606	Sample was hybridized to Affymetrix Clariom S Human array using an Affymetrix GeneChip Hybridization Oven 645	GeneChip was scanned using the Affymetrix Expression Wash, Stain and Scan User Manual (P/N 702731 Rev. 3) (Affymetrix Inc., Santa Clara, CA, USA) using Affymetrix GeneChip Scanner 3000 7G	Gene expression data	The data were analyzed using the RMA algorithm and then LIMMA was applied to calculate significant differential expression between samples	GPL23159	Júlia,,Perera-Bel	margenomics@imim.es	Bioinformatics unit	IMIM	Dr Aiguader 88	Barcelona	Catalunya	08003	Spain	ftp://ftp.ncbi.nlm.nih.gov/geo/samples/GSM5677nnn/GSM5677436/suppl/GSM5677436_B202_Clariom_S_Human_.CEL.gz	24351	34	9	3	0	community-acquired pneumonia (CAP)	0	peripheral blood
GSM5677437	B204	GSM5677437	Public on Oct 17 2022	Nov 05 2021	Oct 17 2022	RNA	1	Total RNA from peripheral blood	Homo sapiens	tissue: peripheral blood	patient diagnosis: community-acquired pneumonia (CAP)	batch: 5	hospital: 3	age: 83	Sex: 0	mortality: 0	total RNA	Total RNA was isolated from whole blood samples using the PaxGene™ blood RNA system (PreAnalytiX, Qiagen/Becton Dickson) according to the manufacturer specifications	biotin	a total of 100ng from each sample was processed and labelled according to manual GeneChip WT PLUS Reagent kit (P/N 703174 Rev. 2, Affymetrix Inc., Santa Clara, CA, USA)	9606	Sample was hybridized to Affymetrix Clariom S Human array using an Affymetrix GeneChip Hybridization Oven 645	GeneChip was scanned using the Affymetrix Expression Wash, Stain and Scan User Manual (P/N 702731 Rev. 3) (Affymetrix Inc., Santa Clara, CA, USA) using Affymetrix GeneChip Scanner 3000 7G	Gene expression data	The data were analyzed using the RMA algorithm and then LIMMA was applied to calculate significant differential expression between samples	GPL23159	Júlia,,Perera-Bel	margenomics@imim.es	Bioinformatics unit	IMIM	Dr Aiguader 88	Barcelona	Catalunya	08003	Spain	ftp://ftp.ncbi.nlm.nih.gov/geo/samples/GSM5677nnn/GSM5677437/suppl/GSM5677437_B204_Clariom_S_Human_.CEL.gz	24351	83	5	3	0	community-acquired pneumonia (CAP)	0	peripheral blood
GSM5677438	B210	GSM5677438	Public on Oct 17 2022	Nov 05 2021	Oct 17 2022	RNA	1	Total RNA from peripheral blood	Homo sapiens	tissue: peripheral blood	patient diagnosis: community-acquired pneumonia (CAP)	batch: 8	hospital: 1	age: 61	Sex: 0	mortality: 0	total RNA	Total RNA was isolated from whole blood samples using the PaxGene™ blood RNA system (PreAnalytiX, Qiagen/Becton Dickson) according to the manufacturer specifications	biotin	a total of 100ng from each sample was processed and labelled according to manual GeneChip WT PLUS Reagent kit (P/N 703174 Rev. 2, Affymetrix Inc., Santa Clara, CA, USA)	9606	Sample was hybridized to Affymetrix Clariom S Human array using an Affymetrix GeneChip Hybridization Oven 645	GeneChip was scanned using the Affymetrix Expression Wash, Stain and Scan User Manual (P/N 702731 Rev. 3) (Affymetrix Inc., Santa Clara, CA, USA) using Affymetrix GeneChip Scanner 3000 7G	Gene expression data	The data were analyzed using the RMA algorithm and then LIMMA was applied to calculate significant differential expression between samples	GPL23159	Júlia,,Perera-Bel	margenomics@imim.es	Bioinformatics unit	IMIM	Dr Aiguader 88	Barcelona	Catalunya	08003	Spain	ftp://ftp.ncbi.nlm.nih.gov/geo/samples/GSM5677nnn/GSM5677438/suppl/GSM5677438_B210_Clariom_S_Human_.CEL.gz	24351	61	8	1	0	community-acquired pneumonia (CAP)	0	peripheral blood
GSM5677439	B219	GSM5677439	Public on Oct 17 2022	Nov 05 2021	Oct 17 2022	RNA	1	Total RNA from peripheral blood	Homo sapiens	tissue: peripheral blood	patient diagnosis: community-acquired pneumonia (CAP)	batch: 11	hospital: 1	age: 39	Sex: 1	mortality: 0	total RNA	Total RNA was isolated from whole blood samples using the PaxGene™ blood RNA system (PreAnalytiX, Qiagen/Becton Dickson) according to the manufacturer specifications	biotin	a total of 100ng from each sample was processed and labelled according to manual GeneChip WT PLUS Reagent kit (P/N 703174 Rev. 2, Affymetrix Inc., Santa Clara, CA, USA)	9606	Sample was hybridized to Affymetrix Clariom S Human array using an Affymetrix GeneChip Hybridization Oven 645	GeneChip was scanned using the Affymetrix Expression Wash, Stain and Scan User Manual (P/N 702731 Rev. 3) (Affymetrix Inc., Santa Clara, CA, USA) using Affymetrix GeneChip Scanner 3000 7G	Gene expression data	The data were analyzed using the RMA algorithm and then LIMMA was applied to calculate significant differential expression between samples	GPL23159	Júlia,,Perera-Bel	margenomics@imim.es	Bioinformatics unit	IMIM	Dr Aiguader 88	Barcelona	Catalunya	08003	Spain	ftp://ftp.ncbi.nlm.nih.gov/geo/samples/GSM5677nnn/GSM5677439/suppl/GSM5677439_B219_Clariom_S_Human_.CEL.gz	24351	39	11	1	0	community-acquired pneumonia (CAP)	1	peripheral blood
GSM5677440	B222	GSM5677440	Public on Oct 17 2022	Nov 05 2021	Oct 17 2022	RNA	1	Total RNA from peripheral blood	Homo sapiens	tissue: peripheral blood	patient diagnosis: community-acquired pneumonia (CAP)	batch: 10	hospital: 3	age: 78	Sex: 0	mortality: 0	total RNA	Total RNA was isolated from whole blood samples using the PaxGene™ blood RNA system (PreAnalytiX, Qiagen/Becton Dickson) according to the manufacturer specifications	biotin	a total of 100ng from each sample was processed and labelled according to manual GeneChip WT PLUS Reagent kit (P/N 703174 Rev. 2, Affymetrix Inc., Santa Clara, CA, USA)	9606	Sample was hybridized to Affymetrix Clariom S Human array using an Affymetrix GeneChip Hybridization Oven 645	GeneChip was scanned using the Affymetrix Expression Wash, Stain and Scan User Manual (P/N 702731 Rev. 3) (Affymetrix Inc., Santa Clara, CA, USA) using Affymetrix GeneChip Scanner 3000 7G	Gene expression data	The data were analyzed using the RMA algorithm and then LIMMA was applied to calculate significant differential expression between samples	GPL23159	Júlia,,Perera-Bel	margenomics@imim.es	Bioinformatics unit	IMIM	Dr Aiguader 88	Barcelona	Catalunya	08003	Spain	ftp://ftp.ncbi.nlm.nih.gov/geo/samples/GSM5677nnn/GSM5677440/suppl/GSM5677440_B222_Clariom_S_Human_.CEL.gz	24351	78	10	3	0	community-acquired pneumonia (CAP)	0	peripheral blood
GSM5677441	CA227	GSM5677441	Public on Oct 17 2022	Nov 05 2021	Oct 17 2022	RNA	1	Total RNA from peripheral blood	Homo sapiens	tissue: peripheral blood	patient diagnosis: community-acquired pneumonia (CAP)	batch: 7	hospital: 1	age: 79	Sex: 0	mortality: 1	total RNA	Total RNA was isolated from whole blood samples using the PaxGene™ blood RNA system (PreAnalytiX, Qiagen/Becton Dickson) according to the manufacturer specifications	biotin	a total of 100ng from each sample was processed and labelled according to manual GeneChip WT PLUS Reagent kit (P/N 703174 Rev. 2, Affymetrix Inc., Santa Clara, CA, USA)	9606	Sample was hybridized to Affymetrix Clariom S Human array using an Affymetrix GeneChip Hybridization Oven 645	GeneChip was scanned using the Affymetrix Expression Wash, Stain and Scan User Manual (P/N 702731 Rev. 3) (Affymetrix Inc., Santa Clara, CA, USA) using Affymetrix GeneChip Scanner 3000 7G	Gene expression data	The data were analyzed using the RMA algorithm and then LIMMA was applied to calculate significant differential expression between samples	GPL23159	Júlia,,Perera-Bel	margenomics@imim.es	Bioinformatics unit	IMIM	Dr Aiguader 88	Barcelona	Catalunya	08003	Spain	ftp://ftp.ncbi.nlm.nih.gov/geo/samples/GSM5677nnn/GSM5677441/suppl/GSM5677441_CA227_Clariom_S_Human_.CEL.gz	24351	79	7	1	1	community-acquired pneumonia (CAP)	0	peripheral blood
GSM5677442	CA269	GSM5677442	Public on Oct 17 2022	Nov 05 2021	Oct 17 2022	RNA	1	Total RNA from peripheral blood	Homo sapiens	tissue: peripheral blood	patient diagnosis: community-acquired pneumonia (CAP)	batch: 11	hospital: 2	age: 64	Sex: 0	mortality: 0	total RNA	Total RNA was isolated from whole blood samples using the PaxGene™ blood RNA system (PreAnalytiX, Qiagen/Becton Dickson) according to the manufacturer specifications	biotin	a total of 100ng from each sample was processed and labelled according to manual GeneChip WT PLUS Reagent kit (P/N 703174 Rev. 2, Affymetrix Inc., Santa Clara, CA, USA)	9606	Sample was hybridized to Affymetrix Clariom S Human array using an Affymetrix GeneChip Hybridization Oven 645	GeneChip was scanned using the Affymetrix Expression Wash, Stain and Scan User Manual (P/N 702731 Rev. 3) (Affymetrix Inc., Santa Clara, CA, USA) using Affymetrix GeneChip Scanner 3000 7G	Gene expression data	The data were analyzed using the RMA algorithm and then LIMMA was applied to calculate significant differential expression between samples	GPL23159	Júlia,,Perera-Bel	margenomics@imim.es	Bioinformatics unit	IMIM	Dr Aiguader 88	Barcelona	Catalunya	08003	Spain	ftp://ftp.ncbi.nlm.nih.gov/geo/samples/GSM5677nnn/GSM5677442/suppl/GSM5677442_CA269_Clariom_S_Human_.CEL.gz	24351	64	11	2	0	community-acquired pneumonia (CAP)	0	peripheral blood
GSM5677443	CA285	GSM5677443	Public on Oct 17 2022	Nov 05 2021	Oct 17 2022	RNA	1	Total RNA from peripheral blood	Homo sapiens	tissue: peripheral blood	patient diagnosis: community-acquired pneumonia (CAP)	batch: 12	hospital: 2	age: 87	Sex: 1	mortality: 0	total RNA	Total RNA was isolated from whole blood samples using the PaxGene™ blood RNA system (PreAnalytiX, Qiagen/Becton Dickson) according to the manufacturer specifications	biotin	a total of 100ng from each sample was processed and labelled according to manual GeneChip WT PLUS Reagent kit (P/N 703174 Rev. 2, Affymetrix Inc., Santa Clara, CA, USA)	9606	Sample was hybridized to Affymetrix Clariom S Human array using an Affymetrix GeneChip Hybridization Oven 645	GeneChip was scanned using the Affymetrix Expression Wash, Stain and Scan User Manual (P/N 702731 Rev. 3) (Affymetrix Inc., Santa Clara, CA, USA) using Affymetrix GeneChip Scanner 3000 7G	Gene expression data	The data were analyzed using the RMA algorithm and then LIMMA was applied to calculate significant differential expression between samples	GPL23159	Júlia,,Perera-Bel	margenomics@imim.es	Bioinformatics unit	IMIM	Dr Aiguader 88	Barcelona	Catalunya	08003	Spain	ftp://ftp.ncbi.nlm.nih.gov/geo/samples/GSM5677nnn/GSM5677443/suppl/GSM5677443_CA285_Clariom_S_Human_.CEL.gz	24351	87	12	2	0	community-acquired pneumonia (CAP)	1	peripheral blood
GSM5677444	CB263	GSM5677444	Public on Oct 17 2022	Nov 05 2021	Oct 17 2022	RNA	1	Total RNA from peripheral blood	Homo sapiens	tissue: peripheral blood	patient diagnosis: community-acquired pneumonia (CAP)	batch: 13	hospital: 2	age: 80	Sex: 0	mortality: 0	total RNA	Total RNA was isolated from whole blood samples using the PaxGene™ blood RNA system (PreAnalytiX, Qiagen/Becton Dickson) according to the manufacturer specifications	biotin	a total of 100ng from each sample was processed and labelled according to manual GeneChip WT PLUS Reagent kit (P/N 703174 Rev. 2, Affymetrix Inc., Santa Clara, CA, USA)	9606	Sample was hybridized to Affymetrix Clariom S Human array using an Affymetrix GeneChip Hybridization Oven 645	GeneChip was scanned using the Affymetrix Expression Wash, Stain and Scan User Manual (P/N 702731 Rev. 3) (Affymetrix Inc., Santa Clara, CA, USA) using Affymetrix GeneChip Scanner 3000 7G	Gene expression data	The data were analyzed using the RMA algorithm and then LIMMA was applied to calculate significant differential expression between samples	GPL23159	Júlia,,Perera-Bel	margenomics@imim.es	Bioinformatics unit	IMIM	Dr Aiguader 88	Barcelona	Catalunya	08003	Spain	ftp://ftp.ncbi.nlm.nih.gov/geo/samples/GSM5677nnn/GSM5677444/suppl/GSM5677444_CB263_Clariom_S_Human_.CEL.gz	24351	80	13	2	0	community-acquired pneumonia (CAP)	0	peripheral blood
GSM5677445	CC284	GSM5677445	Public on Oct 17 2022	Nov 05 2021	Oct 17 2022	RNA	1	Total RNA from peripheral blood	Homo sapiens	tissue: peripheral blood	patient diagnosis: community-acquired pneumonia (CAP)	batch: 11	hospital: 2	age: 73	Sex: 1	mortality: 0	total RNA	Total RNA was isolated from whole blood samples using the PaxGene™ blood RNA system (PreAnalytiX, Qiagen/Becton Dickson) according to the manufacturer specifications	biotin	a total of 100ng from each sample was processed and labelled according to manual GeneChip WT PLUS Reagent kit (P/N 703174 Rev. 2, Affymetrix Inc., Santa Clara, CA, USA)	9606	Sample was hybridized to Affymetrix Clariom S Human array using an Affymetrix GeneChip Hybridization Oven 645	GeneChip was scanned using the Affymetrix Expression Wash, Stain and Scan User Manual (P/N 702731 Rev. 3) (Affymetrix Inc., Santa Clara, CA, USA) using Affymetrix GeneChip Scanner 3000 7G	Gene expression data	The data were analyzed using the RMA algorithm and then LIMMA was applied to calculate significant differential expression between samples	GPL23159	Júlia,,Perera-Bel	margenomics@imim.es	Bioinformatics unit	IMIM	Dr Aiguader 88	Barcelona	Catalunya	08003	Spain	ftp://ftp.ncbi.nlm.nih.gov/geo/samples/GSM5677nnn/GSM5677445/suppl/GSM5677445_CC284_Clariom_S_Human_.CEL.gz	24351	73	11	2	0	community-acquired pneumonia (CAP)	1	peripheral blood
GSM5677446	CC304	GSM5677446	Public on Oct 17 2022	Nov 05 2021	Oct 17 2022	RNA	1	Total RNA from peripheral blood	Homo sapiens	tissue: peripheral blood	patient diagnosis: community-acquired pneumonia (CAP)	batch: 11	hospital: 2	age: 87	Sex: 0	mortality: 0	total RNA	Total RNA was isolated from whole blood samples using the PaxGene™ blood RNA system (PreAnalytiX, Qiagen/Becton Dickson) according to the manufacturer specifications	biotin	a total of 100ng from each sample was processed and labelled according to manual GeneChip WT PLUS Reagent kit (P/N 703174 Rev. 2, Affymetrix Inc., Santa Clara, CA, USA)	9606	Sample was hybridized to Affymetrix Clariom S Human array using an Affymetrix GeneChip Hybridization Oven 645	GeneChip was scanned using the Affymetrix Expression Wash, Stain and Scan User Manual (P/N 702731 Rev. 3) (Affymetrix Inc., Santa Clara, CA, USA) using Affymetrix GeneChip Scanner 3000 7G	Gene expression data	The data were analyzed using the RMA algorithm and then LIMMA was applied to calculate significant differential expression between samples	GPL23159	Júlia,,Perera-Bel	margenomics@imim.es	Bioinformatics unit	IMIM	Dr Aiguader 88	Barcelona	Catalunya	08003	Spain	ftp://ftp.ncbi.nlm.nih.gov/geo/samples/GSM5677nnn/GSM5677446/suppl/GSM5677446_CC304_Clariom_S_Human_.CEL.gz	24351	87	11	2	0	community-acquired pneumonia (CAP)	0	peripheral blood
GSM5677447	CG248	GSM5677447	Public on Oct 17 2022	Nov 05 2021	Oct 17 2022	RNA	1	Total RNA from peripheral blood	Homo sapiens	tissue: peripheral blood	patient diagnosis: community-acquired pneumonia (CAP)	batch: 3	hospital: 1	age: 77	Sex: 0	mortality: 0	total RNA	Total RNA was isolated from whole blood samples using the PaxGene™ blood RNA system (PreAnalytiX, Qiagen/Becton Dickson) according to the manufacturer specifications	biotin	a total of 100ng from each sample was processed and labelled according to manual GeneChip WT PLUS Reagent kit (P/N 703174 Rev. 2, Affymetrix Inc., Santa Clara, CA, USA)	9606	Sample was hybridized to Affymetrix Clariom S Human array using an Affymetrix GeneChip Hybridization Oven 645	GeneChip was scanned using the Affymetrix Expression Wash, Stain and Scan User Manual (P/N 702731 Rev. 3) (Affymetrix Inc., Santa Clara, CA, USA) using Affymetrix GeneChip Scanner 3000 7G	Gene expression data	The data were analyzed using the RMA algorithm and then LIMMA was applied to calculate significant differential expression between samples	GPL23159	Júlia,,Perera-Bel	margenomics@imim.es	Bioinformatics unit	IMIM	Dr Aiguader 88	Barcelona	Catalunya	08003	Spain	ftp://ftp.ncbi.nlm.nih.gov/geo/samples/GSM5677nnn/GSM5677447/suppl/GSM5677447_CG248_Clariom_S_Human_2.CEL.gz	24351	77	3	1	0	community-acquired pneumonia (CAP)	0	peripheral blood
GSM5677448	CM256	GSM5677448	Public on Oct 17 2022	Nov 05 2021	Oct 17 2022	RNA	1	Total RNA from peripheral blood	Homo sapiens	tissue: peripheral blood	patient diagnosis: community-acquired pneumonia (CAP)	batch: 8	hospital: 1	age: 52	Sex: 0	mortality: 0	total RNA	Total RNA was isolated from whole blood samples using the PaxGene™ blood RNA system (PreAnalytiX, Qiagen/Becton Dickson) according to the manufacturer specifications	biotin	a total of 100ng from each sample was processed and labelled according to manual GeneChip WT PLUS Reagent kit (P/N 703174 Rev. 2, Affymetrix Inc., Santa Clara, CA, USA)	9606	Sample was hybridized to Affymetrix Clariom S Human array using an Affymetrix GeneChip Hybridization Oven 645	GeneChip was scanned using the Affymetrix Expression Wash, Stain and Scan User Manual (P/N 702731 Rev. 3) (Affymetrix Inc., Santa Clara, CA, USA) using Affymetrix GeneChip Scanner 3000 7G	Gene expression data	The data were analyzed using the RMA algorithm and then LIMMA was applied to calculate significant differential expression between samples	GPL23159	Júlia,,Perera-Bel	margenomics@imim.es	Bioinformatics unit	IMIM	Dr Aiguader 88	Barcelona	Catalunya	08003	Spain	ftp://ftp.ncbi.nlm.nih.gov/geo/samples/GSM5677nnn/GSM5677448/suppl/GSM5677448_CM256_Clariom_S_Human_.CEL.gz	24351	52	8	1	0	community-acquired pneumonia (CAP)	0	peripheral blood
GSM5677449	DB342	GSM5677449	Public on Oct 17 2022	Nov 05 2021	Oct 17 2022	RNA	1	Total RNA from peripheral blood	Homo sapiens	tissue: peripheral blood	patient diagnosis: community-acquired pneumonia (CAP)	batch: 4	hospital: 2	age: 75	Sex: 0	mortality: 0	total RNA	Total RNA was isolated from whole blood samples using the PaxGene™ blood RNA system (PreAnalytiX, Qiagen/Becton Dickson) according to the manufacturer specifications	biotin	a total of 100ng from each sample was processed and labelled according to manual GeneChip WT PLUS Reagent kit (P/N 703174 Rev. 2, Affymetrix Inc., Santa Clara, CA, USA)	9606	Sample was hybridized to Affymetrix Clariom S Human array using an Affymetrix GeneChip Hybridization Oven 645	GeneChip was scanned using the Affymetrix Expression Wash, Stain and Scan User Manual (P/N 702731 Rev. 3) (Affymetrix Inc., Santa Clara, CA, USA) using Affymetrix GeneChip Scanner 3000 7G	Gene expression data	The data were analyzed using the RMA algorithm and then LIMMA was applied to calculate significant differential expression between samples	GPL23159	Júlia,,Perera-Bel	margenomics@imim.es	Bioinformatics unit	IMIM	Dr Aiguader 88	Barcelona	Catalunya	08003	Spain	ftp://ftp.ncbi.nlm.nih.gov/geo/samples/GSM5677nnn/GSM5677449/suppl/GSM5677449_DB342_Clariom_S_Human_.CEL.gz	24351	75	4	2	0	community-acquired pneumonia (CAP)	0	peripheral blood
GSM5677450	DC265	GSM5677450	Public on Oct 17 2022	Nov 05 2021	Oct 17 2022	RNA	1	Total RNA from peripheral blood	Homo sapiens	tissue: peripheral blood	patient diagnosis: community-acquired pneumonia (CAP)	batch: 5	hospital: 2	age: 89	Sex: 1	mortality: 0	total RNA	Total RNA was isolated from whole blood samples using the PaxGene™ blood RNA system (PreAnalytiX, Qiagen/Becton Dickson) according to the manufacturer specifications	biotin	a total of 100ng from each sample was processed and labelled according to manual GeneChip WT PLUS Reagent kit (P/N 703174 Rev. 2, Affymetrix Inc., Santa Clara, CA, USA)	9606	Sample was hybridized to Affymetrix Clariom S Human array using an Affymetrix GeneChip Hybridization Oven 645	GeneChip was scanned using the Affymetrix Expression Wash, Stain and Scan User Manual (P/N 702731 Rev. 3) (Affymetrix Inc., Santa Clara, CA, USA) using Affymetrix GeneChip Scanner 3000 7G	Gene expression data	The data were analyzed using the RMA algorithm and then LIMMA was applied to calculate significant differential expression between samples	GPL23159	Júlia,,Perera-Bel	margenomics@imim.es	Bioinformatics unit	IMIM	Dr Aiguader 88	Barcelona	Catalunya	08003	Spain	ftp://ftp.ncbi.nlm.nih.gov/geo/samples/GSM5677nnn/GSM5677450/suppl/GSM5677450_DC265_Clariom_S_Human_.CEL.gz	24351	89	5	2	0	community-acquired pneumonia (CAP)	1	peripheral blood
GSM5677451	DL202	GSM5677451	Public on Oct 17 2022	Nov 05 2021	Oct 17 2022	RNA	1	Total RNA from peripheral blood	Homo sapiens	tissue: peripheral blood	patient diagnosis: community-acquired pneumonia (CAP)	batch: 9	hospital: 3	age: 94	Sex: 0	mortality: 0	total RNA	Total RNA was isolated from whole blood samples using the PaxGene™ blood RNA system (PreAnalytiX, Qiagen/Becton Dickson) according to the manufacturer specifications	biotin	a total of 100ng from each sample was processed and labelled according to manual GeneChip WT PLUS Reagent kit (P/N 703174 Rev. 2, Affymetrix Inc., Santa Clara, CA, USA)	9606	Sample was hybridized to Affymetrix Clariom S Human array using an Affymetrix GeneChip Hybridization Oven 645	GeneChip was scanned using the Affymetrix Expression Wash, Stain and Scan User Manual (P/N 702731 Rev. 3) (Affymetrix Inc., Santa Clara, CA, USA) using Affymetrix GeneChip Scanner 3000 7G	Gene expression data	The data were analyzed using the RMA algorithm and then LIMMA was applied to calculate significant differential expression between samples	GPL23159	Júlia,,Perera-Bel	margenomics@imim.es	Bioinformatics unit	IMIM	Dr Aiguader 88	Barcelona	Catalunya	08003	Spain	ftp://ftp.ncbi.nlm.nih.gov/geo/samples/GSM5677nnn/GSM5677451/suppl/GSM5677451_DL202_Clariom_S_Human_.CEL.gz	24351	94	9	3	0	community-acquired pneumonia (CAP)	0	peripheral blood
GSM5677452	DT322	GSM5677452	Public on Oct 17 2022	Nov 05 2021	Oct 17 2022	RNA	1	Total RNA from peripheral blood	Homo sapiens	tissue: peripheral blood	patient diagnosis: community-acquired pneumonia (CAP)	batch: 14	hospital: 2	age: 87	Sex: 0	mortality: 0	total RNA	Total RNA was isolated from whole blood samples using the PaxGene™ blood RNA system (PreAnalytiX, Qiagen/Becton Dickson) according to the manufacturer specifications	biotin	a total of 100ng from each sample was processed and labelled according to manual GeneChip WT PLUS Reagent kit (P/N 703174 Rev. 2, Affymetrix Inc., Santa Clara, CA, USA)	9606	Sample was hybridized to Affymetrix Clariom S Human array using an Affymetrix GeneChip Hybridization Oven 645	GeneChip was scanned using the Affymetrix Expression Wash, Stain and Scan User Manual (P/N 702731 Rev. 3) (Affymetrix Inc., Santa Clara, CA, USA) using Affymetrix GeneChip Scanner 3000 7G	Gene expression data	The data were analyzed using the RMA algorithm and then LIMMA was applied to calculate significant differential expression between samples	GPL23159	Júlia,,Perera-Bel	margenomics@imim.es	Bioinformatics unit	IMIM	Dr Aiguader 88	Barcelona	Catalunya	08003	Spain	ftp://ftp.ncbi.nlm.nih.gov/geo/samples/GSM5677nnn/GSM5677452/suppl/GSM5677452_DT322_Clariom_S_Human_.CEL.gz	24351	87	14	2	0	community-acquired pneumonia (CAP)	0	peripheral blood
GSM5677453	EA230	GSM5677453	Public on Oct 17 2022	Nov 05 2021	Oct 17 2022	RNA	1	Total RNA from peripheral blood	Homo sapiens	tissue: peripheral blood	patient diagnosis: community-acquired pneumonia (CAP)	batch: 1	hospital: 1	age: 88	Sex: 1	mortality: 1	total RNA	Total RNA was isolated from whole blood samples using the PaxGene™ blood RNA system (PreAnalytiX, Qiagen/Becton Dickson) according to the manufacturer specifications	biotin	a total of 100ng from each sample was processed and labelled according to manual GeneChip WT PLUS Reagent kit (P/N 703174 Rev. 2, Affymetrix Inc., Santa Clara, CA, USA)	9606	Sample was hybridized to Affymetrix Clariom S Human array using an Affymetrix GeneChip Hybridization Oven 645	GeneChip was scanned using the Affymetrix Expression Wash, Stain and Scan User Manual (P/N 702731 Rev. 3) (Affymetrix Inc., Santa Clara, CA, USA) using Affymetrix GeneChip Scanner 3000 7G	Gene expression data	The data were analyzed using the RMA algorithm and then LIMMA was applied to calculate significant differential expression between samples	GPL23159	Júlia,,Perera-Bel	margenomics@imim.es	Bioinformatics unit	IMIM	Dr Aiguader 88	Barcelona	Catalunya	08003	Spain	ftp://ftp.ncbi.nlm.nih.gov/geo/samples/GSM5677nnn/GSM5677453/suppl/GSM5677453_EA230_Clariom_S_Human_.CEL.gz	24351	88	1	1	1	community-acquired pneumonia (CAP)	1	peripheral blood
GSM5677454	EA241	GSM5677454	Public on Oct 17 2022	Nov 05 2021	Oct 17 2022	RNA	1	Total RNA from peripheral blood	Homo sapiens	tissue: peripheral blood	patient diagnosis: community-acquired pneumonia (CAP)	batch: 7	hospital: 1	age: 76	Sex: 0	mortality: 0	total RNA	Total RNA was isolated from whole blood samples using the PaxGene™ blood RNA system (PreAnalytiX, Qiagen/Becton Dickson) according to the manufacturer specifications	biotin	a total of 100ng from each sample was processed and labelled according to manual GeneChip WT PLUS Reagent kit (P/N 703174 Rev. 2, Affymetrix Inc., Santa Clara, CA, USA)	9606	Sample was hybridized to Affymetrix Clariom S Human array using an Affymetrix GeneChip Hybridization Oven 645	GeneChip was scanned using the Affymetrix Expression Wash, Stain and Scan User Manual (P/N 702731 Rev. 3) (Affymetrix Inc., Santa Clara, CA, USA) using Affymetrix GeneChip Scanner 3000 7G	Gene expression data	The data were analyzed using the RMA algorithm and then LIMMA was applied to calculate significant differential expression between samples	GPL23159	Júlia,,Perera-Bel	margenomics@imim.es	Bioinformatics unit	IMIM	Dr Aiguader 88	Barcelona	Catalunya	08003	Spain	ftp://ftp.ncbi.nlm.nih.gov/geo/samples/GSM5677nnn/GSM5677454/suppl/GSM5677454_EA241_Clariom_S_Human_.CEL.gz	24351	76	7	1	0	community-acquired pneumonia (CAP)	0	peripheral blood
GSM5677455	EC345	GSM5677455	Public on Oct 17 2022	Nov 05 2021	Oct 17 2022	RNA	1	Total RNA from peripheral blood	Homo sapiens	tissue: peripheral blood	patient diagnosis: community-acquired pneumonia (CAP)	batch: 3	hospital: 2	age: 82	Sex: 1	mortality: 0	total RNA	Total RNA was isolated from whole blood samples using the PaxGene™ blood RNA system (PreAnalytiX, Qiagen/Becton Dickson) according to the manufacturer specifications	biotin	a total of 100ng from each sample was processed and labelled according to manual GeneChip WT PLUS Reagent kit (P/N 703174 Rev. 2, Affymetrix Inc., Santa Clara, CA, USA)	9606	Sample was hybridized to Affymetrix Clariom S Human array using an Affymetrix GeneChip Hybridization Oven 645	GeneChip was scanned using the Affymetrix Expression Wash, Stain and Scan User Manual (P/N 702731 Rev. 3) (Affymetrix Inc., Santa Clara, CA, USA) using Affymetrix GeneChip Scanner 3000 7G	Gene expression data	The data were analyzed using the RMA algorithm and then LIMMA was applied to calculate significant differential expression between samples	GPL23159	Júlia,,Perera-Bel	margenomics@imim.es	Bioinformatics unit	IMIM	Dr Aiguader 88	Barcelona	Catalunya	08003	Spain	ftp://ftp.ncbi.nlm.nih.gov/geo/samples/GSM5677nnn/GSM5677455/suppl/GSM5677455_EC345_Clariom_S_Human_.CEL.gz	24351	82	3	2	0	community-acquired pneumonia (CAP)	1	peripheral blood
GSM5677456	EG254	GSM5677456	Public on Oct 17 2022	Nov 05 2021	Oct 17 2022	RNA	1	Total RNA from peripheral blood	Homo sapiens	tissue: peripheral blood	patient diagnosis: community-acquired pneumonia (CAP)	batch: 13	hospital: 3	age: 82	Sex: 0	mortality: 0	total RNA	Total RNA was isolated from whole blood samples using the PaxGene™ blood RNA system (PreAnalytiX, Qiagen/Becton Dickson) according to the manufacturer specifications	biotin	a total of 100ng from each sample was processed and labelled according to manual GeneChip WT PLUS Reagent kit (P/N 703174 Rev. 2, Affymetrix Inc., Santa Clara, CA, USA)	9606	Sample was hybridized to Affymetrix Clariom S Human array using an Affymetrix GeneChip Hybridization Oven 645	GeneChip was scanned using the Affymetrix Expression Wash, Stain and Scan User Manual (P/N 702731 Rev. 3) (Affymetrix Inc., Santa Clara, CA, USA) using Affymetrix GeneChip Scanner 3000 7G	Gene expression data	The data were analyzed using the RMA algorithm and then LIMMA was applied to calculate significant differential expression between samples	GPL23159	Júlia,,Perera-Bel	margenomics@imim.es	Bioinformatics unit	IMIM	Dr Aiguader 88	Barcelona	Catalunya	08003	Spain	ftp://ftp.ncbi.nlm.nih.gov/geo/samples/GSM5677nnn/GSM5677456/suppl/GSM5677456_EG254_Clariom_S_Human_.CEL.gz	24351	82	13	3	0	community-acquired pneumonia (CAP)	0	peripheral blood
GSM5677457	EP331	GSM5677457	Public on Oct 17 2022	Nov 05 2021	Oct 17 2022	RNA	1	Total RNA from peripheral blood	Homo sapiens	tissue: peripheral blood	patient diagnosis: community-acquired pneumonia (CAP)	batch: 13	hospital: 2	age: 84	Sex: 1	mortality: 0	total RNA	Total RNA was isolated from whole blood samples using the PaxGene™ blood RNA system (PreAnalytiX, Qiagen/Becton Dickson) according to the manufacturer specifications	biotin	a total of 100ng from each sample was processed and labelled according to manual GeneChip WT PLUS Reagent kit (P/N 703174 Rev. 2, Affymetrix Inc., Santa Clara, CA, USA)	9606	Sample was hybridized to Affymetrix Clariom S Human array using an Affymetrix GeneChip Hybridization Oven 645	GeneChip was scanned using the Affymetrix Expression Wash, Stain and Scan User Manual (P/N 702731 Rev. 3) (Affymetrix Inc., Santa Clara, CA, USA) using Affymetrix GeneChip Scanner 3000 7G	Gene expression data	The data were analyzed using the RMA algorithm and then LIMMA was applied to calculate significant differential expression between samples	GPL23159	Júlia,,Perera-Bel	margenomics@imim.es	Bioinformatics unit	IMIM	Dr Aiguader 88	Barcelona	Catalunya	08003	Spain	ftp://ftp.ncbi.nlm.nih.gov/geo/samples/GSM5677nnn/GSM5677457/suppl/GSM5677457_EP331_Clariom_S_Human_.CEL.gz	24351	84	13	2	0	community-acquired pneumonia (CAP)	1	peripheral blood
GSM5677458	EP344	GSM5677458	Public on Oct 17 2022	Nov 05 2021	Oct 17 2022	RNA	1	Total RNA from peripheral blood	Homo sapiens	tissue: peripheral blood	patient diagnosis: community-acquired pneumonia (CAP)	batch: 11	hospital: 2	age: 97	Sex: 0	mortality: 0	total RNA	Total RNA was isolated from whole blood samples using the PaxGene™ blood RNA system (PreAnalytiX, Qiagen/Becton Dickson) according to the manufacturer specifications	biotin	a total of 100ng from each sample was processed and labelled according to manual GeneChip WT PLUS Reagent kit (P/N 703174 Rev. 2, Affymetrix Inc., Santa Clara, CA, USA)	9606	Sample was hybridized to Affymetrix Clariom S Human array using an Affymetrix GeneChip Hybridization Oven 645	GeneChip was scanned using the Affymetrix Expression Wash, Stain and Scan User Manual (P/N 702731 Rev. 3) (Affymetrix Inc., Santa Clara, CA, USA) using Affymetrix GeneChip Scanner 3000 7G	Gene expression data	The data were analyzed using the RMA algorithm and then LIMMA was applied to calculate significant differential expression between samples	GPL23159	Júlia,,Perera-Bel	margenomics@imim.es	Bioinformatics unit	IMIM	Dr Aiguader 88	Barcelona	Catalunya	08003	Spain	ftp://ftp.ncbi.nlm.nih.gov/geo/samples/GSM5677nnn/GSM5677458/suppl/GSM5677458_EP344_Clariom_S_Human_.CEL.gz	24351	97	11	2	0	community-acquired pneumonia (CAP)	0	peripheral blood
GSM5677459	EV201	GSM5677459	Public on Oct 17 2022	Nov 05 2021	Oct 17 2022	RNA	1	Total RNA from peripheral blood	Homo sapiens	tissue: peripheral blood	patient diagnosis: community-acquired pneumonia (CAP)	batch: 8	hospital: 3	age: 26	Sex: 0	mortality: 0	total RNA	Total RNA was isolated from whole blood samples using the PaxGene™ blood RNA system (PreAnalytiX, Qiagen/Becton Dickson) according to the manufacturer specifications	biotin	a total of 100ng from each sample was processed and labelled according to manual GeneChip WT PLUS Reagent kit (P/N 703174 Rev. 2, Affymetrix Inc., Santa Clara, CA, USA)	9606	Sample was hybridized to Affymetrix Clariom S Human array using an Affymetrix GeneChip Hybridization Oven 645	GeneChip was scanned using the Affymetrix Expression Wash, Stain and Scan User Manual (P/N 702731 Rev. 3) (Affymetrix Inc., Santa Clara, CA, USA) using Affymetrix GeneChip Scanner 3000 7G	Gene expression data	The data were analyzed using the RMA algorithm and then LIMMA was applied to calculate significant differential expression between samples	GPL23159	Júlia,,Perera-Bel	margenomics@imim.es	Bioinformatics unit	IMIM	Dr Aiguader 88	Barcelona	Catalunya	08003	Spain	ftp://ftp.ncbi.nlm.nih.gov/geo/samples/GSM5677nnn/GSM5677459/suppl/GSM5677459_EV201_Clariom_S_Human_.CEL.gz	24351	26	8	3	0	community-acquired pneumonia (CAP)	0	peripheral blood
GSM5677460	FB216	GSM5677460	Public on Oct 17 2022	Nov 05 2021	Oct 17 2022	RNA	1	Total RNA from peripheral blood	Homo sapiens	tissue: peripheral blood	patient diagnosis: community-acquired pneumonia (CAP)	batch: 5	hospital: 3	age: 59	Sex: 1	mortality: 0	total RNA	Total RNA was isolated from whole blood samples using the PaxGene™ blood RNA system (PreAnalytiX, Qiagen/Becton Dickson) according to the manufacturer specifications	biotin	a total of 100ng from each sample was processed and labelled according to manual GeneChip WT PLUS Reagent kit (P/N 703174 Rev. 2, Affymetrix Inc., Santa Clara, CA, USA)	9606	Sample was hybridized to Affymetrix Clariom S Human array using an Affymetrix GeneChip Hybridization Oven 645	GeneChip was scanned using the Affymetrix Expression Wash, Stain and Scan User Manual (P/N 702731 Rev. 3) (Affymetrix Inc., Santa Clara, CA, USA) using Affymetrix GeneChip Scanner 3000 7G	Gene expression data	The data were analyzed using the RMA algorithm and then LIMMA was applied to calculate significant differential expression between samples	GPL23159	Júlia,,Perera-Bel	margenomics@imim.es	Bioinformatics unit	IMIM	Dr Aiguader 88	Barcelona	Catalunya	08003	Spain	ftp://ftp.ncbi.nlm.nih.gov/geo/samples/GSM5677nnn/GSM5677460/suppl/GSM5677460_FB216_Clariom_S_Human_.CEL.gz	24351	59	5	3	0	community-acquired pneumonia (CAP)	1	peripheral blood
GSM5677461	FG191	GSM5677461	Public on Oct 17 2022	Nov 05 2021	Oct 17 2022	RNA	1	Total RNA from peripheral blood	Homo sapiens	tissue: peripheral blood	patient diagnosis: community-acquired pneumonia (CAP)	batch: 14	hospital: 1	age: 72	Sex: 1	mortality: 0	total RNA	Total RNA was isolated from whole blood samples using the PaxGene™ blood RNA system (PreAnalytiX, Qiagen/Becton Dickson) according to the manufacturer specifications	biotin	a total of 100ng from each sample was processed and labelled according to manual GeneChip WT PLUS Reagent kit (P/N 703174 Rev. 2, Affymetrix Inc., Santa Clara, CA, USA)	9606	Sample was hybridized to Affymetrix Clariom S Human array using an Affymetrix GeneChip Hybridization Oven 645	GeneChip was scanned using the Affymetrix Expression Wash, Stain and Scan User Manual (P/N 702731 Rev. 3) (Affymetrix Inc., Santa Clara, CA, USA) using Affymetrix GeneChip Scanner 3000 7G	Gene expression data	The data were analyzed using the RMA algorithm and then LIMMA was applied to calculate significant differential expression between samples	GPL23159	Júlia,,Perera-Bel	margenomics@imim.es	Bioinformatics unit	IMIM	Dr Aiguader 88	Barcelona	Catalunya	08003	Spain	ftp://ftp.ncbi.nlm.nih.gov/geo/samples/GSM5677nnn/GSM5677461/suppl/GSM5677461_FG191_Clariom_S_Human_.CEL.gz	24351	72	14	1	0	community-acquired pneumonia (CAP)	1	peripheral blood
GSM5677462	FG348	GSM5677462	Public on Oct 17 2022	Nov 05 2021	Oct 17 2022	RNA	1	Total RNA from peripheral blood	Homo sapiens	tissue: peripheral blood	patient diagnosis: community-acquired pneumonia (CAP)	batch: 4	hospital: 2	age: 72	Sex: 1	mortality: 0	total RNA	Total RNA was isolated from whole blood samples using the PaxGene™ blood RNA system (PreAnalytiX, Qiagen/Becton Dickson) according to the manufacturer specifications	biotin	a total of 100ng from each sample was processed and labelled according to manual GeneChip WT PLUS Reagent kit (P/N 703174 Rev. 2, Affymetrix Inc., Santa Clara, CA, USA)	9606	Sample was hybridized to Affymetrix Clariom S Human array using an Affymetrix GeneChip Hybridization Oven 645	GeneChip was scanned using the Affymetrix Expression Wash, Stain and Scan User Manual (P/N 702731 Rev. 3) (Affymetrix Inc., Santa Clara, CA, USA) using Affymetrix GeneChip Scanner 3000 7G	Gene expression data	The data were analyzed using the RMA algorithm and then LIMMA was applied to calculate significant differential expression between samples	GPL23159	Júlia,,Perera-Bel	margenomics@imim.es	Bioinformatics unit	IMIM	Dr Aiguader 88	Barcelona	Catalunya	08003	Spain	ftp://ftp.ncbi.nlm.nih.gov/geo/samples/GSM5677nnn/GSM5677462/suppl/GSM5677462_FG348_Clariom_S_Human_.CEL.gz	24351	72	4	2	0	community-acquired pneumonia (CAP)	1	peripheral blood
GSM5677463	FL192	GSM5677463	Public on Oct 17 2022	Nov 05 2021	Oct 17 2022	RNA	1	Total RNA from peripheral blood	Homo sapiens	tissue: peripheral blood	patient diagnosis: community-acquired pneumonia (CAP)	batch: 2	hospital: 1	age: 76	Sex: 0	mortality: 0	total RNA	Total RNA was isolated from whole blood samples using the PaxGene™ blood RNA system (PreAnalytiX, Qiagen/Becton Dickson) according to the manufacturer specifications	biotin	a total of 100ng from each sample was processed and labelled according to manual GeneChip WT PLUS Reagent kit (P/N 703174 Rev. 2, Affymetrix Inc., Santa Clara, CA, USA)	9606	Sample was hybridized to Affymetrix Clariom S Human array using an Affymetrix GeneChip Hybridization Oven 645	GeneChip was scanned using the Affymetrix Expression Wash, Stain and Scan User Manual (P/N 702731 Rev. 3) (Affymetrix Inc., Santa Clara, CA, USA) using Affymetrix GeneChip Scanner 3000 7G	Gene expression data	The data were analyzed using the RMA algorithm and then LIMMA was applied to calculate significant differential expression between samples	GPL23159	Júlia,,Perera-Bel	margenomics@imim.es	Bioinformatics unit	IMIM	Dr Aiguader 88	Barcelona	Catalunya	08003	Spain	ftp://ftp.ncbi.nlm.nih.gov/geo/samples/GSM5677nnn/GSM5677463/suppl/GSM5677463_FL192_Clariom_S_Human_.CEL.gz	24351	76	2	1	0	community-acquired pneumonia (CAP)	0	peripheral blood
GSM5677464	FL228	GSM5677464	Public on Oct 17 2022	Nov 05 2021	Oct 17 2022	RNA	1	Total RNA from peripheral blood	Homo sapiens	tissue: peripheral blood	patient diagnosis: community-acquired pneumonia (CAP)	batch: 10	hospital: 1	age: 83	Sex: 0	mortality: 0	total RNA	Total RNA was isolated from whole blood samples using the PaxGene™ blood RNA system (PreAnalytiX, Qiagen/Becton Dickson) according to the manufacturer specifications	biotin	a total of 100ng from each sample was processed and labelled according to manual GeneChip WT PLUS Reagent kit (P/N 703174 Rev. 2, Affymetrix Inc., Santa Clara, CA, USA)	9606	Sample was hybridized to Affymetrix Clariom S Human array using an Affymetrix GeneChip Hybridization Oven 645	GeneChip was scanned using the Affymetrix Expression Wash, Stain and Scan User Manual (P/N 702731 Rev. 3) (Affymetrix Inc., Santa Clara, CA, USA) using Affymetrix GeneChip Scanner 3000 7G	Gene expression data	The data were analyzed using the RMA algorithm and then LIMMA was applied to calculate significant differential expression between samples	GPL23159	Júlia,,Perera-Bel	margenomics@imim.es	Bioinformatics unit	IMIM	Dr Aiguader 88	Barcelona	Catalunya	08003	Spain	ftp://ftp.ncbi.nlm.nih.gov/geo/samples/GSM5677nnn/GSM5677464/suppl/GSM5677464_FL228_Clariom_S_Human_.CEL.gz	24351	83	10	1	0	community-acquired pneumonia (CAP)	0	peripheral blood
GSM5677465	FM317	GSM5677465	Public on Oct 17 2022	Nov 05 2021	Oct 17 2022	RNA	1	Total RNA from peripheral blood	Homo sapiens	tissue: peripheral blood	patient diagnosis: community-acquired pneumonia (CAP)	batch: 9	hospital: 2	age: 83	Sex: 0	mortality: 0	total RNA	Total RNA was isolated from whole blood samples using the PaxGene™ blood RNA system (PreAnalytiX, Qiagen/Becton Dickson) according to the manufacturer specifications	biotin	a total of 100ng from each sample was processed and labelled according to manual GeneChip WT PLUS Reagent kit (P/N 703174 Rev. 2, Affymetrix Inc., Santa Clara, CA, USA)	9606	Sample was hybridized to Affymetrix Clariom S Human array using an Affymetrix GeneChip Hybridization Oven 645	GeneChip was scanned using the Affymetrix Expression Wash, Stain and Scan User Manual (P/N 702731 Rev. 3) (Affymetrix Inc., Santa Clara, CA, USA) using Affymetrix GeneChip Scanner 3000 7G	Gene expression data	The data were analyzed using the RMA algorithm and then LIMMA was applied to calculate significant differential expression between samples	GPL23159	Júlia,,Perera-Bel	margenomics@imim.es	Bioinformatics unit	IMIM	Dr Aiguader 88	Barcelona	Catalunya	08003	Spain	ftp://ftp.ncbi.nlm.nih.gov/geo/samples/GSM5677nnn/GSM5677465/suppl/GSM5677465_FM317_Clariom_S_Human_.CEL.gz	24351	83	9	2	0	community-acquired pneumonia (CAP)	0	peripheral blood
GSM5677466	FO329	GSM5677466	Public on Oct 17 2022	Nov 05 2021	Oct 17 2022	RNA	1	Total RNA from peripheral blood	Homo sapiens	tissue: peripheral blood	patient diagnosis: community-acquired pneumonia (CAP)	batch: 12	hospital: 2	age: 90	Sex: 1	mortality: 0	total RNA	Total RNA was isolated from whole blood samples using the PaxGene™ blood RNA system (PreAnalytiX, Qiagen/Becton Dickson) according to the manufacturer specifications	biotin	a total of 100ng from each sample was processed and labelled according to manual GeneChip WT PLUS Reagent kit (P/N 703174 Rev. 2, Affymetrix Inc., Santa Clara, CA, USA)	9606	Sample was hybridized to Affymetrix Clariom S Human array using an Affymetrix GeneChip Hybridization Oven 645	GeneChip was scanned using the Affymetrix Expression Wash, Stain and Scan User Manual (P/N 702731 Rev. 3) (Affymetrix Inc., Santa Clara, CA, USA) using Affymetrix GeneChip Scanner 3000 7G	Gene expression data	The data were analyzed using the RMA algorithm and then LIMMA was applied to calculate significant differential expression between samples	GPL23159	Júlia,,Perera-Bel	margenomics@imim.es	Bioinformatics unit	IMIM	Dr Aiguader 88	Barcelona	Catalunya	08003	Spain	ftp://ftp.ncbi.nlm.nih.gov/geo/samples/GSM5677nnn/GSM5677466/suppl/GSM5677466_FO329_Clariom_S_Human_.CEL.gz	24351	90	12	2	0	community-acquired pneumonia (CAP)	1	peripheral blood
GSM5677467	FP301	GSM5677467	Public on Oct 17 2022	Nov 05 2021	Oct 17 2022	RNA	1	Total RNA from peripheral blood	Homo sapiens	tissue: peripheral blood	patient diagnosis: community-acquired pneumonia (CAP)	batch: 13	hospital: 2	age: 85	Sex: 0	mortality: 0	total RNA	Total RNA was isolated from whole blood samples using the PaxGene™ blood RNA system (PreAnalytiX, Qiagen/Becton Dickson) according to the manufacturer specifications	biotin	a total of 100ng from each sample was processed and labelled according to manual GeneChip WT PLUS Reagent kit (P/N 703174 Rev. 2, Affymetrix Inc., Santa Clara, CA, USA)	9606	Sample was hybridized to Affymetrix Clariom S Human array using an Affymetrix GeneChip Hybridization Oven 645	GeneChip was scanned using the Affymetrix Expression Wash, Stain and Scan User Manual (P/N 702731 Rev. 3) (Affymetrix Inc., Santa Clara, CA, USA) using Affymetrix GeneChip Scanner 3000 7G	Gene expression data	The data were analyzed using the RMA algorithm and then LIMMA was applied to calculate significant differential expression between samples	GPL23159	Júlia,,Perera-Bel	margenomics@imim.es	Bioinformatics unit	IMIM	Dr Aiguader 88	Barcelona	Catalunya	08003	Spain	ftp://ftp.ncbi.nlm.nih.gov/geo/samples/GSM5677nnn/GSM5677467/suppl/GSM5677467_FP301_Clariom_S_Human_.CEL.gz	24351	85	13	2	0	community-acquired pneumonia (CAP)	0	peripheral blood
GSM5677468	FR204	GSM5677468	Public on Oct 17 2022	Nov 05 2021	Oct 17 2022	RNA	1	Total RNA from peripheral blood	Homo sapiens	tissue: peripheral blood	patient diagnosis: community-acquired pneumonia (CAP)	batch: 8	hospital: 1	age: 74	Sex: 1	mortality: 0	total RNA	Total RNA was isolated from whole blood samples using the PaxGene™ blood RNA system (PreAnalytiX, Qiagen/Becton Dickson) according to the manufacturer specifications	biotin	a total of 100ng from each sample was processed and labelled according to manual GeneChip WT PLUS Reagent kit (P/N 703174 Rev. 2, Affymetrix Inc., Santa Clara, CA, USA)	9606	Sample was hybridized to Affymetrix Clariom S Human array using an Affymetrix GeneChip Hybridization Oven 645	GeneChip was scanned using the Affymetrix Expression Wash, Stain and Scan User Manual (P/N 702731 Rev. 3) (Affymetrix Inc., Santa Clara, CA, USA) using Affymetrix GeneChip Scanner 3000 7G	Gene expression data	The data were analyzed using the RMA algorithm and then LIMMA was applied to calculate significant differential expression between samples	GPL23159	Júlia,,Perera-Bel	margenomics@imim.es	Bioinformatics unit	IMIM	Dr Aiguader 88	Barcelona	Catalunya	08003	Spain	ftp://ftp.ncbi.nlm.nih.gov/geo/samples/GSM5677nnn/GSM5677468/suppl/GSM5677468_FR204_Clariom_S_Human_.CEL.gz	24351	74	8	1	0	community-acquired pneumonia (CAP)	1	peripheral blood
GSM5677469	FV213	GSM5677469	Public on Oct 17 2022	Nov 05 2021	Oct 17 2022	RNA	1	Total RNA from peripheral blood	Homo sapiens	tissue: peripheral blood	patient diagnosis: community-acquired pneumonia (CAP)	batch: 6	hospital: 1	age: 89	Sex: 0	mortality: 0	total RNA	Total RNA was isolated from whole blood samples using the PaxGene™ blood RNA system (PreAnalytiX, Qiagen/Becton Dickson) according to the manufacturer specifications	biotin	a total of 100ng from each sample was processed and labelled according to manual GeneChip WT PLUS Reagent kit (P/N 703174 Rev. 2, Affymetrix Inc., Santa Clara, CA, USA)	9606	Sample was hybridized to Affymetrix Clariom S Human array using an Affymetrix GeneChip Hybridization Oven 645	GeneChip was scanned using the Affymetrix Expression Wash, Stain and Scan User Manual (P/N 702731 Rev. 3) (Affymetrix Inc., Santa Clara, CA, USA) using Affymetrix GeneChip Scanner 3000 7G	Gene expression data	The data were analyzed using the RMA algorithm and then LIMMA was applied to calculate significant differential expression between samples	GPL23159	Júlia,,Perera-Bel	margenomics@imim.es	Bioinformatics unit	IMIM	Dr Aiguader 88	Barcelona	Catalunya	08003	Spain	ftp://ftp.ncbi.nlm.nih.gov/geo/samples/GSM5677nnn/GSM5677469/suppl/GSM5677469_FV213_Clariom_S_Human_.CEL.gz	24351	89	6	1	0	community-acquired pneumonia (CAP)	0	peripheral blood
GSM5677470	FV247	GSM5677470	Public on Oct 17 2022	Nov 05 2021	Oct 17 2022	RNA	1	Total RNA from peripheral blood	Homo sapiens	tissue: peripheral blood	patient diagnosis: community-acquired pneumonia (CAP)	batch: 9	hospital: 1	age: 92	Sex: 1	mortality: 1	total RNA	Total RNA was isolated from whole blood samples using the PaxGene™ blood RNA system (PreAnalytiX, Qiagen/Becton Dickson) according to the manufacturer specifications	biotin	a total of 100ng from each sample was processed and labelled according to manual GeneChip WT PLUS Reagent kit (P/N 703174 Rev. 2, Affymetrix Inc., Santa Clara, CA, USA)	9606	Sample was hybridized to Affymetrix Clariom S Human array using an Affymetrix GeneChip Hybridization Oven 645	GeneChip was scanned using the Affymetrix Expression Wash, Stain and Scan User Manual (P/N 702731 Rev. 3) (Affymetrix Inc., Santa Clara, CA, USA) using Affymetrix GeneChip Scanner 3000 7G	Gene expression data	The data were analyzed using the RMA algorithm and then LIMMA was applied to calculate significant differential expression between samples	GPL23159	Júlia,,Perera-Bel	margenomics@imim.es	Bioinformatics unit	IMIM	Dr Aiguader 88	Barcelona	Catalunya	08003	Spain	ftp://ftp.ncbi.nlm.nih.gov/geo/samples/GSM5677nnn/GSM5677470/suppl/GSM5677470_FV247_Clariom_S_Human_.CEL.gz	24351	92	9	1	1	community-acquired pneumonia (CAP)	1	peripheral blood
GSM5677471	GB338	GSM5677471	Public on Oct 17 2022	Nov 05 2021	Oct 17 2022	RNA	1	Total RNA from peripheral blood	Homo sapiens	tissue: peripheral blood	patient diagnosis: community-acquired pneumonia (CAP)	batch: 3	hospital: 2	age: 83	Sex: 1	mortality: 0	total RNA	Total RNA was isolated from whole blood samples using the PaxGene™ blood RNA system (PreAnalytiX, Qiagen/Becton Dickson) according to the manufacturer specifications	biotin	a total of 100ng from each sample was processed and labelled according to manual GeneChip WT PLUS Reagent kit (P/N 703174 Rev. 2, Affymetrix Inc., Santa Clara, CA, USA)	9606	Sample was hybridized to Affymetrix Clariom S Human array using an Affymetrix GeneChip Hybridization Oven 645	GeneChip was scanned using the Affymetrix Expression Wash, Stain and Scan User Manual (P/N 702731 Rev. 3) (Affymetrix Inc., Santa Clara, CA, USA) using Affymetrix GeneChip Scanner 3000 7G	Gene expression data	The data were analyzed using the RMA algorithm and then LIMMA was applied to calculate significant differential expression between samples	GPL23159	Júlia,,Perera-Bel	margenomics@imim.es	Bioinformatics unit	IMIM	Dr Aiguader 88	Barcelona	Catalunya	08003	Spain	ftp://ftp.ncbi.nlm.nih.gov/geo/samples/GSM5677nnn/GSM5677471/suppl/GSM5677471_GB338_Clariom_S_Human_.CEL.gz	24351	83	3	2	0	community-acquired pneumonia (CAP)	1	peripheral blood
GSM5677472	HB98	GSM5677472	Public on Oct 17 2022	Nov 05 2021	Oct 17 2022	RNA	1	Total RNA from peripheral blood	Homo sapiens	tissue: peripheral blood	patient diagnosis: community-acquired pneumonia (CAP)	batch: 14	hospital: 1	age: 68	Sex: 0	mortality: 0	total RNA	Total RNA was isolated from whole blood samples using the PaxGene™ blood RNA system (PreAnalytiX, Qiagen/Becton Dickson) according to the manufacturer specifications	biotin	a total of 100ng from each sample was processed and labelled according to manual GeneChip WT PLUS Reagent kit (P/N 703174 Rev. 2, Affymetrix Inc., Santa Clara, CA, USA)	9606	Sample was hybridized to Affymetrix Clariom S Human array using an Affymetrix GeneChip Hybridization Oven 645	GeneChip was scanned using the Affymetrix Expression Wash, Stain and Scan User Manual (P/N 702731 Rev. 3) (Affymetrix Inc., Santa Clara, CA, USA) using Affymetrix GeneChip Scanner 3000 7G	Gene expression data	The data were analyzed using the RMA algorithm and then LIMMA was applied to calculate significant differential expression between samples	GPL23159	Júlia,,Perera-Bel	margenomics@imim.es	Bioinformatics unit	IMIM	Dr Aiguader 88	Barcelona	Catalunya	08003	Spain	ftp://ftp.ncbi.nlm.nih.gov/geo/samples/GSM5677nnn/GSM5677472/suppl/GSM5677472_HB98_Clariom_S_Human_.CEL.gz	24351	68	14	1	0	community-acquired pneumonia (CAP)	0	peripheral blood
GSM5677473	HB99	GSM5677473	Public on Oct 17 2022	Nov 05 2021	Oct 17 2022	RNA	1	Total RNA from peripheral blood	Homo sapiens	tissue: peripheral blood	patient diagnosis: community-acquired pneumonia (CAP)	batch: 7	hospital: 1	age: 50	Sex: 1	mortality: 0	total RNA	Total RNA was isolated from whole blood samples using the PaxGene™ blood RNA system (PreAnalytiX, Qiagen/Becton Dickson) according to the manufacturer specifications	biotin	a total of 100ng from each sample was processed and labelled according to manual GeneChip WT PLUS Reagent kit (P/N 703174 Rev. 2, Affymetrix Inc., Santa Clara, CA, USA)	9606	Sample was hybridized to Affymetrix Clariom S Human array using an Affymetrix GeneChip Hybridization Oven 645	GeneChip was scanned using the Affymetrix Expression Wash, Stain and Scan User Manual (P/N 702731 Rev. 3) (Affymetrix Inc., Santa Clara, CA, USA) using Affymetrix GeneChip Scanner 3000 7G	Gene expression data	The data were analyzed using the RMA algorithm and then LIMMA was applied to calculate significant differential expression between samples	GPL23159	Júlia,,Perera-Bel	margenomics@imim.es	Bioinformatics unit	IMIM	Dr Aiguader 88	Barcelona	Catalunya	08003	Spain	ftp://ftp.ncbi.nlm.nih.gov/geo/samples/GSM5677nnn/GSM5677473/suppl/GSM5677473_HB99_Clariom_S_Human_.CEL.gz	24351	50	7	1	0	community-acquired pneumonia (CAP)	1	peripheral blood
GSM5677474	HB101	GSM5677474	Public on Oct 17 2022	Nov 05 2021	Oct 17 2022	RNA	1	Total RNA from peripheral blood	Homo sapiens	tissue: peripheral blood	patient diagnosis: community-acquired pneumonia (CAP)	batch: 12	hospital: 1	age: 66	Sex: 0	mortality: 0	total RNA	Total RNA was isolated from whole blood samples using the PaxGene™ blood RNA system (PreAnalytiX, Qiagen/Becton Dickson) according to the manufacturer specifications	biotin	a total of 100ng from each sample was processed and labelled according to manual GeneChip WT PLUS Reagent kit (P/N 703174 Rev. 2, Affymetrix Inc., Santa Clara, CA, USA)	9606	Sample was hybridized to Affymetrix Clariom S Human array using an Affymetrix GeneChip Hybridization Oven 645	GeneChip was scanned using the Affymetrix Expression Wash, Stain and Scan User Manual (P/N 702731 Rev. 3) (Affymetrix Inc., Santa Clara, CA, USA) using Affymetrix GeneChip Scanner 3000 7G	Gene expression data	The data were analyzed using the RMA algorithm and then LIMMA was applied to calculate significant differential expression between samples	GPL23159	Júlia,,Perera-Bel	margenomics@imim.es	Bioinformatics unit	IMIM	Dr Aiguader 88	Barcelona	Catalunya	08003	Spain	ftp://ftp.ncbi.nlm.nih.gov/geo/samples/GSM5677nnn/GSM5677474/suppl/GSM5677474_HB101_Clariom_S_Human_.CEL.gz	24351	66	12	1	0	community-acquired pneumonia (CAP)	0	peripheral blood
GSM5677475	HB102	GSM5677475	Public on Oct 17 2022	Nov 05 2021	Oct 17 2022	RNA	1	Total RNA from peripheral blood	Homo sapiens	tissue: peripheral blood	patient diagnosis: community-acquired pneumonia (CAP)	batch: 8	hospital: 1	age: 64	Sex: 0	mortality: 0	total RNA	Total RNA was isolated from whole blood samples using the PaxGene™ blood RNA system (PreAnalytiX, Qiagen/Becton Dickson) according to the manufacturer specifications	biotin	a total of 100ng from each sample was processed and labelled according to manual GeneChip WT PLUS Reagent kit (P/N 703174 Rev. 2, Affymetrix Inc., Santa Clara, CA, USA)	9606	Sample was hybridized to Affymetrix Clariom S Human array using an Affymetrix GeneChip Hybridization Oven 645	GeneChip was scanned using the Affymetrix Expression Wash, Stain and Scan User Manual (P/N 702731 Rev. 3) (Affymetrix Inc., Santa Clara, CA, USA) using Affymetrix GeneChip Scanner 3000 7G	Gene expression data	The data were analyzed using the RMA algorithm and then LIMMA was applied to calculate significant differential expression between samples	GPL23159	Júlia,,Perera-Bel	margenomics@imim.es	Bioinformatics unit	IMIM	Dr Aiguader 88	Barcelona	Catalunya	08003	Spain	ftp://ftp.ncbi.nlm.nih.gov/geo/samples/GSM5677nnn/GSM5677475/suppl/GSM5677475_HB102_Clariom_S_Human_.CEL.gz	24351	64	8	1	0	community-acquired pneumonia (CAP)	0	peripheral blood
GSM5677476	HB112	GSM5677476	Public on Oct 17 2022	Nov 05 2021	Oct 17 2022	RNA	1	Total RNA from peripheral blood	Homo sapiens	tissue: peripheral blood	patient diagnosis: community-acquired pneumonia (CAP)	batch: 4	hospital: 1	age: 36	Sex: 0	mortality: 0	total RNA	Total RNA was isolated from whole blood samples using the PaxGene™ blood RNA system (PreAnalytiX, Qiagen/Becton Dickson) according to the manufacturer specifications	biotin	a total of 100ng from each sample was processed and labelled according to manual GeneChip WT PLUS Reagent kit (P/N 703174 Rev. 2, Affymetrix Inc., Santa Clara, CA, USA)	9606	Sample was hybridized to Affymetrix Clariom S Human array using an Affymetrix GeneChip Hybridization Oven 645	GeneChip was scanned using the Affymetrix Expression Wash, Stain and Scan User Manual (P/N 702731 Rev. 3) (Affymetrix Inc., Santa Clara, CA, USA) using Affymetrix GeneChip Scanner 3000 7G	Gene expression data	The data were analyzed using the RMA algorithm and then LIMMA was applied to calculate significant differential expression between samples	GPL23159	Júlia,,Perera-Bel	margenomics@imim.es	Bioinformatics unit	IMIM	Dr Aiguader 88	Barcelona	Catalunya	08003	Spain	ftp://ftp.ncbi.nlm.nih.gov/geo/samples/GSM5677nnn/GSM5677476/suppl/GSM5677476_HB112_Clariom_S_Human_.CEL.gz	24351	36	4	1	0	community-acquired pneumonia (CAP)	0	peripheral blood
GSM5677477	HB113	GSM5677477	Public on Oct 17 2022	Nov 05 2021	Oct 17 2022	RNA	1	Total RNA from peripheral blood	Homo sapiens	tissue: peripheral blood	patient diagnosis: community-acquired pneumonia (CAP)	batch: 2	hospital: 3	age: 82	Sex: 0	mortality: 0	total RNA	Total RNA was isolated from whole blood samples using the PaxGene™ blood RNA system (PreAnalytiX, Qiagen/Becton Dickson) according to the manufacturer specifications	biotin	a total of 100ng from each sample was processed and labelled according to manual GeneChip WT PLUS Reagent kit (P/N 703174 Rev. 2, Affymetrix Inc., Santa Clara, CA, USA)	9606	Sample was hybridized to Affymetrix Clariom S Human array using an Affymetrix GeneChip Hybridization Oven 645	GeneChip was scanned using the Affymetrix Expression Wash, Stain and Scan User Manual (P/N 702731 Rev. 3) (Affymetrix Inc., Santa Clara, CA, USA) using Affymetrix GeneChip Scanner 3000 7G	Gene expression data	The data were analyzed using the RMA algorithm and then LIMMA was applied to calculate significant differential expression between samples	GPL23159	Júlia,,Perera-Bel	margenomics@imim.es	Bioinformatics unit	IMIM	Dr Aiguader 88	Barcelona	Catalunya	08003	Spain	ftp://ftp.ncbi.nlm.nih.gov/geo/samples/GSM5677nnn/GSM5677477/suppl/GSM5677477_HB113_Clariom_S_Human_.CEL.gz	24351	82	2	3	0	community-acquired pneumonia (CAP)	0	peripheral blood
GSM5677478	HB116	GSM5677478	Public on Oct 17 2022	Nov 05 2021	Oct 17 2022	RNA	1	Total RNA from peripheral blood	Homo sapiens	tissue: peripheral blood	patient diagnosis: community-acquired pneumonia (CAP)	batch: 6	hospital: 1	age: 34	Sex: 0	mortality: 0	total RNA	Total RNA was isolated from whole blood samples using the PaxGene™ blood RNA system (PreAnalytiX, Qiagen/Becton Dickson) according to the manufacturer specifications	biotin	a total of 100ng from each sample was processed and labelled according to manual GeneChip WT PLUS Reagent kit (P/N 703174 Rev. 2, Affymetrix Inc., Santa Clara, CA, USA)	9606	Sample was hybridized to Affymetrix Clariom S Human array using an Affymetrix GeneChip Hybridization Oven 645	GeneChip was scanned using the Affymetrix Expression Wash, Stain and Scan User Manual (P/N 702731 Rev. 3) (Affymetrix Inc., Santa Clara, CA, USA) using Affymetrix GeneChip Scanner 3000 7G	Gene expression data	The data were analyzed using the RMA algorithm and then LIMMA was applied to calculate significant differential expression between samples	GPL23159	Júlia,,Perera-Bel	margenomics@imim.es	Bioinformatics unit	IMIM	Dr Aiguader 88	Barcelona	Catalunya	08003	Spain	ftp://ftp.ncbi.nlm.nih.gov/geo/samples/GSM5677nnn/GSM5677478/suppl/GSM5677478_HB116_Clariom_S_Human_.CEL.gz	24351	34	6	1	0	community-acquired pneumonia (CAP)	0	peripheral blood
GSM5677479	HB117	GSM5677479	Public on Oct 17 2022	Nov 05 2021	Oct 17 2022	RNA	1	Total RNA from peripheral blood	Homo sapiens	tissue: peripheral blood	patient diagnosis: community-acquired pneumonia (CAP)	batch: 13	hospital: 1	age: 87	Sex: 0	mortality: 0	total RNA	Total RNA was isolated from whole blood samples using the PaxGene™ blood RNA system (PreAnalytiX, Qiagen/Becton Dickson) according to the manufacturer specifications	biotin	a total of 100ng from each sample was processed and labelled according to manual GeneChip WT PLUS Reagent kit (P/N 703174 Rev. 2, Affymetrix Inc., Santa Clara, CA, USA)	9606	Sample was hybridized to Affymetrix Clariom S Human array using an Affymetrix GeneChip Hybridization Oven 645	GeneChip was scanned using the Affymetrix Expression Wash, Stain and Scan User Manual (P/N 702731 Rev. 3) (Affymetrix Inc., Santa Clara, CA, USA) using Affymetrix GeneChip Scanner 3000 7G	Gene expression data	The data were analyzed using the RMA algorithm and then LIMMA was applied to calculate significant differential expression between samples	GPL23159	Júlia,,Perera-Bel	margenomics@imim.es	Bioinformatics unit	IMIM	Dr Aiguader 88	Barcelona	Catalunya	08003	Spain	ftp://ftp.ncbi.nlm.nih.gov/geo/samples/GSM5677nnn/GSM5677479/suppl/GSM5677479_HB117_Clariom_S_Human_.CEL.gz	24351	87	13	1	0	community-acquired pneumonia (CAP)	0	peripheral blood
GSM5677480	HB121	GSM5677480	Public on Oct 17 2022	Nov 05 2021	Oct 17 2022	RNA	1	Total RNA from peripheral blood	Homo sapiens	tissue: peripheral blood	patient diagnosis: community-acquired pneumonia (CAP)	batch: 13	hospital: 3	age: 66	Sex: 1	mortality: 0	total RNA	Total RNA was isolated from whole blood samples using the PaxGene™ blood RNA system (PreAnalytiX, Qiagen/Becton Dickson) according to the manufacturer specifications	biotin	a total of 100ng from each sample was processed and labelled according to manual GeneChip WT PLUS Reagent kit (P/N 703174 Rev. 2, Affymetrix Inc., Santa Clara, CA, USA)	9606	Sample was hybridized to Affymetrix Clariom S Human array using an Affymetrix GeneChip Hybridization Oven 645	GeneChip was scanned using the Affymetrix Expression Wash, Stain and Scan User Manual (P/N 702731 Rev. 3) (Affymetrix Inc., Santa Clara, CA, USA) using Affymetrix GeneChip Scanner 3000 7G	Gene expression data	The data were analyzed using the RMA algorithm and then LIMMA was applied to calculate significant differential expression between samples	GPL23159	Júlia,,Perera-Bel	margenomics@imim.es	Bioinformatics unit	IMIM	Dr Aiguader 88	Barcelona	Catalunya	08003	Spain	ftp://ftp.ncbi.nlm.nih.gov/geo/samples/GSM5677nnn/GSM5677480/suppl/GSM5677480_HB121_Clariom_S_Human_.CEL.gz	24351	66	13	3	0	community-acquired pneumonia (CAP)	1	peripheral blood
GSM5677481	HB122	GSM5677481	Public on Oct 17 2022	Nov 05 2021	Oct 17 2022	RNA	1	Total RNA from peripheral blood	Homo sapiens	tissue: peripheral blood	patient diagnosis: community-acquired pneumonia (CAP)	batch: 2	hospital: 1	age: 94	Sex: 0	mortality: 0	total RNA	Total RNA was isolated from whole blood samples using the PaxGene™ blood RNA system (PreAnalytiX, Qiagen/Becton Dickson) according to the manufacturer specifications	biotin	a total of 100ng from each sample was processed and labelled according to manual GeneChip WT PLUS Reagent kit (P/N 703174 Rev. 2, Affymetrix Inc., Santa Clara, CA, USA)	9606	Sample was hybridized to Affymetrix Clariom S Human array using an Affymetrix GeneChip Hybridization Oven 645	GeneChip was scanned using the Affymetrix Expression Wash, Stain and Scan User Manual (P/N 702731 Rev. 3) (Affymetrix Inc., Santa Clara, CA, USA) using Affymetrix GeneChip Scanner 3000 7G	Gene expression data	The data were analyzed using the RMA algorithm and then LIMMA was applied to calculate significant differential expression between samples	GPL23159	Júlia,,Perera-Bel	margenomics@imim.es	Bioinformatics unit	IMIM	Dr Aiguader 88	Barcelona	Catalunya	08003	Spain	ftp://ftp.ncbi.nlm.nih.gov/geo/samples/GSM5677nnn/GSM5677481/suppl/GSM5677481_HB122_Clariom_S_Human_.CEL.gz	24351	94	2	1	0	community-acquired pneumonia (CAP)	0	peripheral blood
GSM5677482	HB123	GSM5677482	Public on Oct 17 2022	Nov 05 2021	Oct 17 2022	RNA	1	Total RNA from peripheral blood	Homo sapiens	tissue: peripheral blood	patient diagnosis: community-acquired pneumonia (CAP)	batch: 8	hospital: 1	age: 36	Sex: 1	mortality: 0	total RNA	Total RNA was isolated from whole blood samples using the PaxGene™ blood RNA system (PreAnalytiX, Qiagen/Becton Dickson) according to the manufacturer specifications	biotin	a total of 100ng from each sample was processed and labelled according to manual GeneChip WT PLUS Reagent kit (P/N 703174 Rev. 2, Affymetrix Inc., Santa Clara, CA, USA)	9606	Sample was hybridized to Affymetrix Clariom S Human array using an Affymetrix GeneChip Hybridization Oven 645	GeneChip was scanned using the Affymetrix Expression Wash, Stain and Scan User Manual (P/N 702731 Rev. 3) (Affymetrix Inc., Santa Clara, CA, USA) using Affymetrix GeneChip Scanner 3000 7G	Gene expression data	The data were analyzed using the RMA algorithm and then LIMMA was applied to calculate significant differential expression between samples	GPL23159	Júlia,,Perera-Bel	margenomics@imim.es	Bioinformatics unit	IMIM	Dr Aiguader 88	Barcelona	Catalunya	08003	Spain	ftp://ftp.ncbi.nlm.nih.gov/geo/samples/GSM5677nnn/GSM5677482/suppl/GSM5677482_HB123_Clariom_S_Human_.CEL.gz	24351	36	8	1	0	community-acquired pneumonia (CAP)	1	peripheral blood
GSM5677483	HB132	GSM5677483	Public on Oct 17 2022	Nov 05 2021	Oct 17 2022	RNA	1	Total RNA from peripheral blood	Homo sapiens	tissue: peripheral blood	patient diagnosis: community-acquired pneumonia (CAP)	batch: 13	hospital: 3	age: 81	Sex: 0	mortality: 0	total RNA	Total RNA was isolated from whole blood samples using the PaxGene™ blood RNA system (PreAnalytiX, Qiagen/Becton Dickson) according to the manufacturer specifications	biotin	a total of 100ng from each sample was processed and labelled according to manual GeneChip WT PLUS Reagent kit (P/N 703174 Rev. 2, Affymetrix Inc., Santa Clara, CA, USA)	9606	Sample was hybridized to Affymetrix Clariom S Human array using an Affymetrix GeneChip Hybridization Oven 645	GeneChip was scanned using the Affymetrix Expression Wash, Stain and Scan User Manual (P/N 702731 Rev. 3) (Affymetrix Inc., Santa Clara, CA, USA) using Affymetrix GeneChip Scanner 3000 7G	Gene expression data	The data were analyzed using the RMA algorithm and then LIMMA was applied to calculate significant differential expression between samples	GPL23159	Júlia,,Perera-Bel	margenomics@imim.es	Bioinformatics unit	IMIM	Dr Aiguader 88	Barcelona	Catalunya	08003	Spain	ftp://ftp.ncbi.nlm.nih.gov/geo/samples/GSM5677nnn/GSM5677483/suppl/GSM5677483_HB132_Clariom_S_Human_.CEL.gz	24351	81	13	3	0	community-acquired pneumonia (CAP)	0	peripheral blood
GSM5677484	HB133	GSM5677484	Public on Oct 17 2022	Nov 05 2021	Oct 17 2022	RNA	1	Total RNA from peripheral blood	Homo sapiens	tissue: peripheral blood	patient diagnosis: community-acquired pneumonia (CAP)	batch: 10	hospital: 1	age: 52	Sex: 0	mortality: 0	total RNA	Total RNA was isolated from whole blood samples using the PaxGene™ blood RNA system (PreAnalytiX, Qiagen/Becton Dickson) according to the manufacturer specifications	biotin	a total of 100ng from each sample was processed and labelled according to manual GeneChip WT PLUS Reagent kit (P/N 703174 Rev. 2, Affymetrix Inc., Santa Clara, CA, USA)	9606	Sample was hybridized to Affymetrix Clariom S Human array using an Affymetrix GeneChip Hybridization Oven 645	GeneChip was scanned using the Affymetrix Expression Wash, Stain and Scan User Manual (P/N 702731 Rev. 3) (Affymetrix Inc., Santa Clara, CA, USA) using Affymetrix GeneChip Scanner 3000 7G	Gene expression data	The data were analyzed using the RMA algorithm and then LIMMA was applied to calculate significant differential expression between samples	GPL23159	Júlia,,Perera-Bel	margenomics@imim.es	Bioinformatics unit	IMIM	Dr Aiguader 88	Barcelona	Catalunya	08003	Spain	ftp://ftp.ncbi.nlm.nih.gov/geo/samples/GSM5677nnn/GSM5677484/suppl/GSM5677484_HB133_Clariom_S_Human_.CEL.gz	24351	52	10	1	0	community-acquired pneumonia (CAP)	0	peripheral blood
GSM5677485	HB135	GSM5677485	Public on Oct 17 2022	Nov 05 2021	Oct 17 2022	RNA	1	Total RNA from peripheral blood	Homo sapiens	tissue: peripheral blood	patient diagnosis: community-acquired pneumonia (CAP)	batch: 6	hospital: 1	age: 20	Sex: 1	mortality: 0	total RNA	Total RNA was isolated from whole blood samples using the PaxGene™ blood RNA system (PreAnalytiX, Qiagen/Becton Dickson) according to the manufacturer specifications	biotin	a total of 100ng from each sample was processed and labelled according to manual GeneChip WT PLUS Reagent kit (P/N 703174 Rev. 2, Affymetrix Inc., Santa Clara, CA, USA)	9606	Sample was hybridized to Affymetrix Clariom S Human array using an Affymetrix GeneChip Hybridization Oven 645	GeneChip was scanned using the Affymetrix Expression Wash, Stain and Scan User Manual (P/N 702731 Rev. 3) (Affymetrix Inc., Santa Clara, CA, USA) using Affymetrix GeneChip Scanner 3000 7G	Gene expression data	The data were analyzed using the RMA algorithm and then LIMMA was applied to calculate significant differential expression between samples	GPL23159	Júlia,,Perera-Bel	margenomics@imim.es	Bioinformatics unit	IMIM	Dr Aiguader 88	Barcelona	Catalunya	08003	Spain	ftp://ftp.ncbi.nlm.nih.gov/geo/samples/GSM5677nnn/GSM5677485/suppl/GSM5677485_HB135_Clariom_S_Human_.CEL.gz	24351	20	6	1	0	community-acquired pneumonia (CAP)	1	peripheral blood
GSM5677486	HB136	GSM5677486	Public on Oct 17 2022	Nov 05 2021	Oct 17 2022	RNA	1	Total RNA from peripheral blood	Homo sapiens	tissue: peripheral blood	patient diagnosis: community-acquired pneumonia (CAP)	batch: 6	hospital: 1	age: 52	Sex: 1	mortality: 0	total RNA	Total RNA was isolated from whole blood samples using the PaxGene™ blood RNA system (PreAnalytiX, Qiagen/Becton Dickson) according to the manufacturer specifications	biotin	a total of 100ng from each sample was processed and labelled according to manual GeneChip WT PLUS Reagent kit (P/N 703174 Rev. 2, Affymetrix Inc., Santa Clara, CA, USA)	9606	Sample was hybridized to Affymetrix Clariom S Human array using an Affymetrix GeneChip Hybridization Oven 645	GeneChip was scanned using the Affymetrix Expression Wash, Stain and Scan User Manual (P/N 702731 Rev. 3) (Affymetrix Inc., Santa Clara, CA, USA) using Affymetrix GeneChip Scanner 3000 7G	Gene expression data	The data were analyzed using the RMA algorithm and then LIMMA was applied to calculate significant differential expression between samples	GPL23159	Júlia,,Perera-Bel	margenomics@imim.es	Bioinformatics unit	IMIM	Dr Aiguader 88	Barcelona	Catalunya	08003	Spain	ftp://ftp.ncbi.nlm.nih.gov/geo/samples/GSM5677nnn/GSM5677486/suppl/GSM5677486_HB136_Clariom_S_Human_.CEL.gz	24351	52	6	1	0	community-acquired pneumonia (CAP)	1	peripheral blood
GSM5677487	HB137	GSM5677487	Public on Oct 17 2022	Nov 05 2021	Oct 17 2022	RNA	1	Total RNA from peripheral blood	Homo sapiens	tissue: peripheral blood	patient diagnosis: community-acquired pneumonia (CAP)	batch: 3	hospital: 1	age: 82	Sex: 1	mortality: 0	total RNA	Total RNA was isolated from whole blood samples using the PaxGene™ blood RNA system (PreAnalytiX, Qiagen/Becton Dickson) according to the manufacturer specifications	biotin	a total of 100ng from each sample was processed and labelled according to manual GeneChip WT PLUS Reagent kit (P/N 703174 Rev. 2, Affymetrix Inc., Santa Clara, CA, USA)	9606	Sample was hybridized to Affymetrix Clariom S Human array using an Affymetrix GeneChip Hybridization Oven 645	GeneChip was scanned using the Affymetrix Expression Wash, Stain and Scan User Manual (P/N 702731 Rev. 3) (Affymetrix Inc., Santa Clara, CA, USA) using Affymetrix GeneChip Scanner 3000 7G	Gene expression data	The data were analyzed using the RMA algorithm and then LIMMA was applied to calculate significant differential expression between samples	GPL23159	Júlia,,Perera-Bel	margenomics@imim.es	Bioinformatics unit	IMIM	Dr Aiguader 88	Barcelona	Catalunya	08003	Spain	ftp://ftp.ncbi.nlm.nih.gov/geo/samples/GSM5677nnn/GSM5677487/suppl/GSM5677487_HB137_Clariom_S_Human_.CEL.gz	24351	82	3	1	0	community-acquired pneumonia (CAP)	1	peripheral blood
GSM5677488	HB138	GSM5677488	Public on Oct 17 2022	Nov 05 2021	Oct 17 2022	RNA	1	Total RNA from peripheral blood	Homo sapiens	tissue: peripheral blood	patient diagnosis: community-acquired pneumonia (CAP)	batch: 8	hospital: 1	age: 73	Sex: 1	mortality: 0	total RNA	Total RNA was isolated from whole blood samples using the PaxGene™ blood RNA system (PreAnalytiX, Qiagen/Becton Dickson) according to the manufacturer specifications	biotin	a total of 100ng from each sample was processed and labelled according to manual GeneChip WT PLUS Reagent kit (P/N 703174 Rev. 2, Affymetrix Inc., Santa Clara, CA, USA)	9606	Sample was hybridized to Affymetrix Clariom S Human array using an Affymetrix GeneChip Hybridization Oven 645	GeneChip was scanned using the Affymetrix Expression Wash, Stain and Scan User Manual (P/N 702731 Rev. 3) (Affymetrix Inc., Santa Clara, CA, USA) using Affymetrix GeneChip Scanner 3000 7G	Gene expression data	The data were analyzed using the RMA algorithm and then LIMMA was applied to calculate significant differential expression between samples	GPL23159	Júlia,,Perera-Bel	margenomics@imim.es	Bioinformatics unit	IMIM	Dr Aiguader 88	Barcelona	Catalunya	08003	Spain	ftp://ftp.ncbi.nlm.nih.gov/geo/samples/GSM5677nnn/GSM5677488/suppl/GSM5677488_HB138_Clariom_S_Human_.CEL.gz	24351	73	8	1	0	community-acquired pneumonia (CAP)	1	peripheral blood
GSM5677489	HB140	GSM5677489	Public on Oct 17 2022	Nov 05 2021	Oct 17 2022	RNA	1	Total RNA from peripheral blood	Homo sapiens	tissue: peripheral blood	patient diagnosis: community-acquired pneumonia (CAP)	batch: 9	hospital: 1	age: 65	Sex: 1	mortality: 0	total RNA	Total RNA was isolated from whole blood samples using the PaxGene™ blood RNA system (PreAnalytiX, Qiagen/Becton Dickson) according to the manufacturer specifications	biotin	a total of 100ng from each sample was processed and labelled according to manual GeneChip WT PLUS Reagent kit (P/N 703174 Rev. 2, Affymetrix Inc., Santa Clara, CA, USA)	9606	Sample was hybridized to Affymetrix Clariom S Human array using an Affymetrix GeneChip Hybridization Oven 645	GeneChip was scanned using the Affymetrix Expression Wash, Stain and Scan User Manual (P/N 702731 Rev. 3) (Affymetrix Inc., Santa Clara, CA, USA) using Affymetrix GeneChip Scanner 3000 7G	Gene expression data	The data were analyzed using the RMA algorithm and then LIMMA was applied to calculate significant differential expression between samples	GPL23159	Júlia,,Perera-Bel	margenomics@imim.es	Bioinformatics unit	IMIM	Dr Aiguader 88	Barcelona	Catalunya	08003	Spain	ftp://ftp.ncbi.nlm.nih.gov/geo/samples/GSM5677nnn/GSM5677489/suppl/GSM5677489_HB140_Clariom_S_Human_.CEL.gz	24351	65	9	1	0	community-acquired pneumonia (CAP)	1	peripheral blood
GSM5677490	HB141	GSM5677490	Public on Oct 17 2022	Nov 05 2021	Oct 17 2022	RNA	1	Total RNA from peripheral blood	Homo sapiens	tissue: peripheral blood	patient diagnosis: community-acquired pneumonia (CAP)	batch: 11	hospital: 1	age: 64	Sex: 1	mortality: 0	total RNA	Total RNA was isolated from whole blood samples using the PaxGene™ blood RNA system (PreAnalytiX, Qiagen/Becton Dickson) according to the manufacturer specifications	biotin	a total of 100ng from each sample was processed and labelled according to manual GeneChip WT PLUS Reagent kit (P/N 703174 Rev. 2, Affymetrix Inc., Santa Clara, CA, USA)	9606	Sample was hybridized to Affymetrix Clariom S Human array using an Affymetrix GeneChip Hybridization Oven 645	GeneChip was scanned using the Affymetrix Expression Wash, Stain and Scan User Manual (P/N 702731 Rev. 3) (Affymetrix Inc., Santa Clara, CA, USA) using Affymetrix GeneChip Scanner 3000 7G	Gene expression data	The data were analyzed using the RMA algorithm and then LIMMA was applied to calculate significant differential expression between samples	GPL23159	Júlia,,Perera-Bel	margenomics@imim.es	Bioinformatics unit	IMIM	Dr Aiguader 88	Barcelona	Catalunya	08003	Spain	ftp://ftp.ncbi.nlm.nih.gov/geo/samples/GSM5677nnn/GSM5677490/suppl/GSM5677490_HB141_Clariom_S_Human_.CEL.gz	24351	64	11	1	0	community-acquired pneumonia (CAP)	1	peripheral blood
GSM5677491	HB142	GSM5677491	Public on Oct 17 2022	Nov 05 2021	Oct 17 2022	RNA	1	Total RNA from peripheral blood	Homo sapiens	tissue: peripheral blood	patient diagnosis: community-acquired pneumonia (CAP)	batch: 5	hospital: 1	age: 84	Sex: 0	mortality: 0	total RNA	Total RNA was isolated from whole blood samples using the PaxGene™ blood RNA system (PreAnalytiX, Qiagen/Becton Dickson) according to the manufacturer specifications	biotin	a total of 100ng from each sample was processed and labelled according to manual GeneChip WT PLUS Reagent kit (P/N 703174 Rev. 2, Affymetrix Inc., Santa Clara, CA, USA)	9606	Sample was hybridized to Affymetrix Clariom S Human array using an Affymetrix GeneChip Hybridization Oven 645	GeneChip was scanned using the Affymetrix Expression Wash, Stain and Scan User Manual (P/N 702731 Rev. 3) (Affymetrix Inc., Santa Clara, CA, USA) using Affymetrix GeneChip Scanner 3000 7G	Gene expression data	The data were analyzed using the RMA algorithm and then LIMMA was applied to calculate significant differential expression between samples	GPL23159	Júlia,,Perera-Bel	margenomics@imim.es	Bioinformatics unit	IMIM	Dr Aiguader 88	Barcelona	Catalunya	08003	Spain	ftp://ftp.ncbi.nlm.nih.gov/geo/samples/GSM5677nnn/GSM5677491/suppl/GSM5677491_HB142_Clariom_S_Human_.CEL.gz	24351	84	5	1	0	community-acquired pneumonia (CAP)	0	peripheral blood
GSM5677492	HB143	GSM5677492	Public on Oct 17 2022	Nov 05 2021	Oct 17 2022	RNA	1	Total RNA from peripheral blood	Homo sapiens	tissue: peripheral blood	patient diagnosis: community-acquired pneumonia (CAP)	batch: 11	hospital: 3	age: 85	Sex: 1	mortality: 0	total RNA	Total RNA was isolated from whole blood samples using the PaxGene™ blood RNA system (PreAnalytiX, Qiagen/Becton Dickson) according to the manufacturer specifications	biotin	a total of 100ng from each sample was processed and labelled according to manual GeneChip WT PLUS Reagent kit (P/N 703174 Rev. 2, Affymetrix Inc., Santa Clara, CA, USA)	9606	Sample was hybridized to Affymetrix Clariom S Human array using an Affymetrix GeneChip Hybridization Oven 645	GeneChip was scanned using the Affymetrix Expression Wash, Stain and Scan User Manual (P/N 702731 Rev. 3) (Affymetrix Inc., Santa Clara, CA, USA) using Affymetrix GeneChip Scanner 3000 7G	Gene expression data	The data were analyzed using the RMA algorithm and then LIMMA was applied to calculate significant differential expression between samples	GPL23159	Júlia,,Perera-Bel	margenomics@imim.es	Bioinformatics unit	IMIM	Dr Aiguader 88	Barcelona	Catalunya	08003	Spain	ftp://ftp.ncbi.nlm.nih.gov/geo/samples/GSM5677nnn/GSM5677492/suppl/GSM5677492_HB143_Clariom_S_Human_.CEL.gz	24351	85	11	3	0	community-acquired pneumonia (CAP)	1	peripheral blood
GSM5677493	HB144	GSM5677493	Public on Oct 17 2022	Nov 05 2021	Oct 17 2022	RNA	1	Total RNA from peripheral blood	Homo sapiens	tissue: peripheral blood	patient diagnosis: community-acquired pneumonia (CAP)	batch: 2	hospital: 1	age: 72	Sex: 0	mortality: 1	total RNA	Total RNA was isolated from whole blood samples using the PaxGene™ blood RNA system (PreAnalytiX, Qiagen/Becton Dickson) according to the manufacturer specifications	biotin	a total of 100ng from each sample was processed and labelled according to manual GeneChip WT PLUS Reagent kit (P/N 703174 Rev. 2, Affymetrix Inc., Santa Clara, CA, USA)	9606	Sample was hybridized to Affymetrix Clariom S Human array using an Affymetrix GeneChip Hybridization Oven 645	GeneChip was scanned using the Affymetrix Expression Wash, Stain and Scan User Manual (P/N 702731 Rev. 3) (Affymetrix Inc., Santa Clara, CA, USA) using Affymetrix GeneChip Scanner 3000 7G	Gene expression data	The data were analyzed using the RMA algorithm and then LIMMA was applied to calculate significant differential expression between samples	GPL23159	Júlia,,Perera-Bel	margenomics@imim.es	Bioinformatics unit	IMIM	Dr Aiguader 88	Barcelona	Catalunya	08003	Spain	ftp://ftp.ncbi.nlm.nih.gov/geo/samples/GSM5677nnn/GSM5677493/suppl/GSM5677493_HB144_Clariom_S_Human_.CEL.gz	24351	72	2	1	1	community-acquired pneumonia (CAP)	0	peripheral blood
GSM5677494	HB146	GSM5677494	Public on Oct 17 2022	Nov 05 2021	Oct 17 2022	RNA	1	Total RNA from peripheral blood	Homo sapiens	tissue: peripheral blood	patient diagnosis: community-acquired pneumonia (CAP)	batch: 12	hospital: 1	age: 70	Sex: 0	mortality: 0	total RNA	Total RNA was isolated from whole blood samples using the PaxGene™ blood RNA system (PreAnalytiX, Qiagen/Becton Dickson) according to the manufacturer specifications	biotin	a total of 100ng from each sample was processed and labelled according to manual GeneChip WT PLUS Reagent kit (P/N 703174 Rev. 2, Affymetrix Inc., Santa Clara, CA, USA)	9606	Sample was hybridized to Affymetrix Clariom S Human array using an Affymetrix GeneChip Hybridization Oven 645	GeneChip was scanned using the Affymetrix Expression Wash, Stain and Scan User Manual (P/N 702731 Rev. 3) (Affymetrix Inc., Santa Clara, CA, USA) using Affymetrix GeneChip Scanner 3000 7G	Gene expression data	The data were analyzed using the RMA algorithm and then LIMMA was applied to calculate significant differential expression between samples	GPL23159	Júlia,,Perera-Bel	margenomics@imim.es	Bioinformatics unit	IMIM	Dr Aiguader 88	Barcelona	Catalunya	08003	Spain	ftp://ftp.ncbi.nlm.nih.gov/geo/samples/GSM5677nnn/GSM5677494/suppl/GSM5677494_HB146_Clariom_S_Human_.CEL.gz	24351	70	12	1	0	community-acquired pneumonia (CAP)	0	peripheral blood
GSM5677495	HB159	GSM5677495	Public on Oct 17 2022	Nov 05 2021	Oct 17 2022	RNA	1	Total RNA from peripheral blood	Homo sapiens	tissue: peripheral blood	patient diagnosis: community-acquired pneumonia (CAP)	batch: 4	hospital: 1	age: 41	Sex: 1	mortality: 0	total RNA	Total RNA was isolated from whole blood samples using the PaxGene™ blood RNA system (PreAnalytiX, Qiagen/Becton Dickson) according to the manufacturer specifications	biotin	a total of 100ng from each sample was processed and labelled according to manual GeneChip WT PLUS Reagent kit (P/N 703174 Rev. 2, Affymetrix Inc., Santa Clara, CA, USA)	9606	Sample was hybridized to Affymetrix Clariom S Human array using an Affymetrix GeneChip Hybridization Oven 645	GeneChip was scanned using the Affymetrix Expression Wash, Stain and Scan User Manual (P/N 702731 Rev. 3) (Affymetrix Inc., Santa Clara, CA, USA) using Affymetrix GeneChip Scanner 3000 7G	Gene expression data	The data were analyzed using the RMA algorithm and then LIMMA was applied to calculate significant differential expression between samples	GPL23159	Júlia,,Perera-Bel	margenomics@imim.es	Bioinformatics unit	IMIM	Dr Aiguader 88	Barcelona	Catalunya	08003	Spain	ftp://ftp.ncbi.nlm.nih.gov/geo/samples/GSM5677nnn/GSM5677495/suppl/GSM5677495_HB159_Clariom_S_Human_.CEL.gz	24351	41	4	1	0	community-acquired pneumonia (CAP)	1	peripheral blood
GSM5677496	HB163	GSM5677496	Public on Oct 17 2022	Nov 05 2021	Oct 17 2022	RNA	1	Total RNA from peripheral blood	Homo sapiens	tissue: peripheral blood	patient diagnosis: community-acquired pneumonia (CAP)	batch: 12	hospital: 1	age: 85	Sex: 0	mortality: 0	total RNA	Total RNA was isolated from whole blood samples using the PaxGene™ blood RNA system (PreAnalytiX, Qiagen/Becton Dickson) according to the manufacturer specifications	biotin	a total of 100ng from each sample was processed and labelled according to manual GeneChip WT PLUS Reagent kit (P/N 703174 Rev. 2, Affymetrix Inc., Santa Clara, CA, USA)	9606	Sample was hybridized to Affymetrix Clariom S Human array using an Affymetrix GeneChip Hybridization Oven 645	GeneChip was scanned using the Affymetrix Expression Wash, Stain and Scan User Manual (P/N 702731 Rev. 3) (Affymetrix Inc., Santa Clara, CA, USA) using Affymetrix GeneChip Scanner 3000 7G	Gene expression data	The data were analyzed using the RMA algorithm and then LIMMA was applied to calculate significant differential expression between samples	GPL23159	Júlia,,Perera-Bel	margenomics@imim.es	Bioinformatics unit	IMIM	Dr Aiguader 88	Barcelona	Catalunya	08003	Spain	ftp://ftp.ncbi.nlm.nih.gov/geo/samples/GSM5677nnn/GSM5677496/suppl/GSM5677496_HB163_Clariom_S_Human_.CEL.gz	24351	85	12	1	0	community-acquired pneumonia (CAP)	0	peripheral blood
GSM5677497	HB165	GSM5677497	Public on Oct 17 2022	Nov 05 2021	Oct 17 2022	RNA	1	Total RNA from peripheral blood	Homo sapiens	tissue: peripheral blood	patient diagnosis: community-acquired pneumonia (CAP)	batch: 10	hospital: 1	age: 42	Sex: 1	mortality: 0	total RNA	Total RNA was isolated from whole blood samples using the PaxGene™ blood RNA system (PreAnalytiX, Qiagen/Becton Dickson) according to the manufacturer specifications	biotin	a total of 100ng from each sample was processed and labelled according to manual GeneChip WT PLUS Reagent kit (P/N 703174 Rev. 2, Affymetrix Inc., Santa Clara, CA, USA)	9606	Sample was hybridized to Affymetrix Clariom S Human array using an Affymetrix GeneChip Hybridization Oven 645	GeneChip was scanned using the Affymetrix Expression Wash, Stain and Scan User Manual (P/N 702731 Rev. 3) (Affymetrix Inc., Santa Clara, CA, USA) using Affymetrix GeneChip Scanner 3000 7G	Gene expression data	The data were analyzed using the RMA algorithm and then LIMMA was applied to calculate significant differential expression between samples	GPL23159	Júlia,,Perera-Bel	margenomics@imim.es	Bioinformatics unit	IMIM	Dr Aiguader 88	Barcelona	Catalunya	08003	Spain	ftp://ftp.ncbi.nlm.nih.gov/geo/samples/GSM5677nnn/GSM5677497/suppl/GSM5677497_HB165_Clariom_S_Human_.CEL.gz	24351	42	10	1	0	community-acquired pneumonia (CAP)	1	peripheral blood
GSM5677498	HB167	GSM5677498	Public on Oct 17 2022	Nov 05 2021	Oct 17 2022	RNA	1	Total RNA from peripheral blood	Homo sapiens	tissue: peripheral blood	patient diagnosis: community-acquired pneumonia (CAP)	batch: 6	hospital: 1	age: 37	Sex: 0	mortality: 0	total RNA	Total RNA was isolated from whole blood samples using the PaxGene™ blood RNA system (PreAnalytiX, Qiagen/Becton Dickson) according to the manufacturer specifications	biotin	a total of 100ng from each sample was processed and labelled according to manual GeneChip WT PLUS Reagent kit (P/N 703174 Rev. 2, Affymetrix Inc., Santa Clara, CA, USA)	9606	Sample was hybridized to Affymetrix Clariom S Human array using an Affymetrix GeneChip Hybridization Oven 645	GeneChip was scanned using the Affymetrix Expression Wash, Stain and Scan User Manual (P/N 702731 Rev. 3) (Affymetrix Inc., Santa Clara, CA, USA) using Affymetrix GeneChip Scanner 3000 7G	Gene expression data	The data were analyzed using the RMA algorithm and then LIMMA was applied to calculate significant differential expression between samples	GPL23159	Júlia,,Perera-Bel	margenomics@imim.es	Bioinformatics unit	IMIM	Dr Aiguader 88	Barcelona	Catalunya	08003	Spain	ftp://ftp.ncbi.nlm.nih.gov/geo/samples/GSM5677nnn/GSM5677498/suppl/GSM5677498_HB167_Clariom_S_Human_.CEL.gz	24351	37	6	1	0	community-acquired pneumonia (CAP)	0	peripheral blood
GSM5677499	HB169	GSM5677499	Public on Oct 17 2022	Nov 05 2021	Oct 17 2022	RNA	1	Total RNA from peripheral blood	Homo sapiens	tissue: peripheral blood	patient diagnosis: community-acquired pneumonia (CAP)	batch: 14	hospital: 1	age: 48	Sex: 1	mortality: 0	total RNA	Total RNA was isolated from whole blood samples using the PaxGene™ blood RNA system (PreAnalytiX, Qiagen/Becton Dickson) according to the manufacturer specifications	biotin	a total of 100ng from each sample was processed and labelled according to manual GeneChip WT PLUS Reagent kit (P/N 703174 Rev. 2, Affymetrix Inc., Santa Clara, CA, USA)	9606	Sample was hybridized to Affymetrix Clariom S Human array using an Affymetrix GeneChip Hybridization Oven 645	GeneChip was scanned using the Affymetrix Expression Wash, Stain and Scan User Manual (P/N 702731 Rev. 3) (Affymetrix Inc., Santa Clara, CA, USA) using Affymetrix GeneChip Scanner 3000 7G	Gene expression data	The data were analyzed using the RMA algorithm and then LIMMA was applied to calculate significant differential expression between samples	GPL23159	Júlia,,Perera-Bel	margenomics@imim.es	Bioinformatics unit	IMIM	Dr Aiguader 88	Barcelona	Catalunya	08003	Spain	ftp://ftp.ncbi.nlm.nih.gov/geo/samples/GSM5677nnn/GSM5677499/suppl/GSM5677499_HB169_Clariom_S_Human_.CEL.gz	24351	48	14	1	0	community-acquired pneumonia (CAP)	1	peripheral blood
GSM5677500	HB180	GSM5677500	Public on Oct 17 2022	Nov 05 2021	Oct 17 2022	RNA	1	Total RNA from peripheral blood	Homo sapiens	tissue: peripheral blood	patient diagnosis: community-acquired pneumonia (CAP)	batch: 2	hospital: 1	age: 68	Sex: 1	mortality: 0	total RNA	Total RNA was isolated from whole blood samples using the PaxGene™ blood RNA system (PreAnalytiX, Qiagen/Becton Dickson) according to the manufacturer specifications	biotin	a total of 100ng from each sample was processed and labelled according to manual GeneChip WT PLUS Reagent kit (P/N 703174 Rev. 2, Affymetrix Inc., Santa Clara, CA, USA)	9606	Sample was hybridized to Affymetrix Clariom S Human array using an Affymetrix GeneChip Hybridization Oven 645	GeneChip was scanned using the Affymetrix Expression Wash, Stain and Scan User Manual (P/N 702731 Rev. 3) (Affymetrix Inc., Santa Clara, CA, USA) using Affymetrix GeneChip Scanner 3000 7G	Gene expression data	The data were analyzed using the RMA algorithm and then LIMMA was applied to calculate significant differential expression between samples	GPL23159	Júlia,,Perera-Bel	margenomics@imim.es	Bioinformatics unit	IMIM	Dr Aiguader 88	Barcelona	Catalunya	08003	Spain	ftp://ftp.ncbi.nlm.nih.gov/geo/samples/GSM5677nnn/GSM5677500/suppl/GSM5677500_HB180_Clariom_S_Human_.CEL.gz	24351	68	2	1	0	community-acquired pneumonia (CAP)	1	peripheral blood
GSM5677501	HB181	GSM5677501	Public on Oct 17 2022	Nov 05 2021	Oct 17 2022	RNA	1	Total RNA from peripheral blood	Homo sapiens	tissue: peripheral blood	patient diagnosis: community-acquired pneumonia (CAP)	batch: 1	hospital: 3	age: 89	Sex: 0	mortality: 0	total RNA	Total RNA was isolated from whole blood samples using the PaxGene™ blood RNA system (PreAnalytiX, Qiagen/Becton Dickson) according to the manufacturer specifications	biotin	a total of 100ng from each sample was processed and labelled according to manual GeneChip WT PLUS Reagent kit (P/N 703174 Rev. 2, Affymetrix Inc., Santa Clara, CA, USA)	9606	Sample was hybridized to Affymetrix Clariom S Human array using an Affymetrix GeneChip Hybridization Oven 645	GeneChip was scanned using the Affymetrix Expression Wash, Stain and Scan User Manual (P/N 702731 Rev. 3) (Affymetrix Inc., Santa Clara, CA, USA) using Affymetrix GeneChip Scanner 3000 7G	Gene expression data	The data were analyzed using the RMA algorithm and then LIMMA was applied to calculate significant differential expression between samples	GPL23159	Júlia,,Perera-Bel	margenomics@imim.es	Bioinformatics unit	IMIM	Dr Aiguader 88	Barcelona	Catalunya	08003	Spain	ftp://ftp.ncbi.nlm.nih.gov/geo/samples/GSM5677nnn/GSM5677501/suppl/GSM5677501_HB181_Clariom_S_Human_.CEL.gz	24351	89	1	3	0	community-acquired pneumonia (CAP)	0	peripheral blood
GSM5677502	HB195	GSM5677502	Public on Oct 17 2022	Nov 05 2021	Oct 17 2022	RNA	1	Total RNA from peripheral blood	Homo sapiens	tissue: peripheral blood	patient diagnosis: community-acquired pneumonia (CAP)	batch: 6	hospital: 1	age: 37	Sex: 0	mortality: 0	total RNA	Total RNA was isolated from whole blood samples using the PaxGene™ blood RNA system (PreAnalytiX, Qiagen/Becton Dickson) according to the manufacturer specifications	biotin	a total of 100ng from each sample was processed and labelled according to manual GeneChip WT PLUS Reagent kit (P/N 703174 Rev. 2, Affymetrix Inc., Santa Clara, CA, USA)	9606	Sample was hybridized to Affymetrix Clariom S Human array using an Affymetrix GeneChip Hybridization Oven 645	GeneChip was scanned using the Affymetrix Expression Wash, Stain and Scan User Manual (P/N 702731 Rev. 3) (Affymetrix Inc., Santa Clara, CA, USA) using Affymetrix GeneChip Scanner 3000 7G	Gene expression data	The data were analyzed using the RMA algorithm and then LIMMA was applied to calculate significant differential expression between samples	GPL23159	Júlia,,Perera-Bel	margenomics@imim.es	Bioinformatics unit	IMIM	Dr Aiguader 88	Barcelona	Catalunya	08003	Spain	ftp://ftp.ncbi.nlm.nih.gov/geo/samples/GSM5677nnn/GSM5677502/suppl/GSM5677502_HB195_Clariom_S_Human_.CEL.gz	24351	37	6	1	0	community-acquired pneumonia (CAP)	0	peripheral blood
GSM5677503	HB212	GSM5677503	Public on Oct 17 2022	Nov 05 2021	Oct 17 2022	RNA	1	Total RNA from peripheral blood	Homo sapiens	tissue: peripheral blood	patient diagnosis: community-acquired pneumonia (CAP)	batch: 2	hospital: 1	age: 86	Sex: 1	mortality: 0	total RNA	Total RNA was isolated from whole blood samples using the PaxGene™ blood RNA system (PreAnalytiX, Qiagen/Becton Dickson) according to the manufacturer specifications	biotin	a total of 100ng from each sample was processed and labelled according to manual GeneChip WT PLUS Reagent kit (P/N 703174 Rev. 2, Affymetrix Inc., Santa Clara, CA, USA)	9606	Sample was hybridized to Affymetrix Clariom S Human array using an Affymetrix GeneChip Hybridization Oven 645	GeneChip was scanned using the Affymetrix Expression Wash, Stain and Scan User Manual (P/N 702731 Rev. 3) (Affymetrix Inc., Santa Clara, CA, USA) using Affymetrix GeneChip Scanner 3000 7G	Gene expression data	The data were analyzed using the RMA algorithm and then LIMMA was applied to calculate significant differential expression between samples	GPL23159	Júlia,,Perera-Bel	margenomics@imim.es	Bioinformatics unit	IMIM	Dr Aiguader 88	Barcelona	Catalunya	08003	Spain	ftp://ftp.ncbi.nlm.nih.gov/geo/samples/GSM5677nnn/GSM5677503/suppl/GSM5677503_HB212_Clariom_S_Human_.CEL.gz	24351	86	2	1	0	community-acquired pneumonia (CAP)	1	peripheral blood
GSM5677504	HB215	GSM5677504	Public on Oct 17 2022	Nov 05 2021	Oct 17 2022	RNA	1	Total RNA from peripheral blood	Homo sapiens	tissue: peripheral blood	patient diagnosis: community-acquired pneumonia (CAP)	batch: 10	hospital: 3	age: 68	Sex: 1	mortality: 0	total RNA	Total RNA was isolated from whole blood samples using the PaxGene™ blood RNA system (PreAnalytiX, Qiagen/Becton Dickson) according to the manufacturer specifications	biotin	a total of 100ng from each sample was processed and labelled according to manual GeneChip WT PLUS Reagent kit (P/N 703174 Rev. 2, Affymetrix Inc., Santa Clara, CA, USA)	9606	Sample was hybridized to Affymetrix Clariom S Human array using an Affymetrix GeneChip Hybridization Oven 645	GeneChip was scanned using the Affymetrix Expression Wash, Stain and Scan User Manual (P/N 702731 Rev. 3) (Affymetrix Inc., Santa Clara, CA, USA) using Affymetrix GeneChip Scanner 3000 7G	Gene expression data	The data were analyzed using the RMA algorithm and then LIMMA was applied to calculate significant differential expression between samples	GPL23159	Júlia,,Perera-Bel	margenomics@imim.es	Bioinformatics unit	IMIM	Dr Aiguader 88	Barcelona	Catalunya	08003	Spain	ftp://ftp.ncbi.nlm.nih.gov/geo/samples/GSM5677nnn/GSM5677504/suppl/GSM5677504_HB215_Clariom_S_Human_.CEL.gz	24351	68	10	3	0	community-acquired pneumonia (CAP)	1	peripheral blood
GSM5677505	HC323	GSM5677505	Public on Oct 17 2022	Nov 05 2021	Oct 17 2022	RNA	1	Total RNA from peripheral blood	Homo sapiens	tissue: peripheral blood	patient diagnosis: community-acquired pneumonia (CAP)	batch: 14	hospital: 2	age: 82	Sex: 0	mortality: 0	total RNA	Total RNA was isolated from whole blood samples using the PaxGene™ blood RNA system (PreAnalytiX, Qiagen/Becton Dickson) according to the manufacturer specifications	biotin	a total of 100ng from each sample was processed and labelled according to manual GeneChip WT PLUS Reagent kit (P/N 703174 Rev. 2, Affymetrix Inc., Santa Clara, CA, USA)	9606	Sample was hybridized to Affymetrix Clariom S Human array using an Affymetrix GeneChip Hybridization Oven 645	GeneChip was scanned using the Affymetrix Expression Wash, Stain and Scan User Manual (P/N 702731 Rev. 3) (Affymetrix Inc., Santa Clara, CA, USA) using Affymetrix GeneChip Scanner 3000 7G	Gene expression data	The data were analyzed using the RMA algorithm and then LIMMA was applied to calculate significant differential expression between samples	GPL23159	Júlia,,Perera-Bel	margenomics@imim.es	Bioinformatics unit	IMIM	Dr Aiguader 88	Barcelona	Catalunya	08003	Spain	ftp://ftp.ncbi.nlm.nih.gov/geo/samples/GSM5677nnn/GSM5677505/suppl/GSM5677505_HC323_Clariom_S_Human_.CEL.gz	24351	82	14	2	0	community-acquired pneumonia (CAP)	0	peripheral blood
GSM5677506	HF244	GSM5677506	Public on Oct 17 2022	Nov 05 2021	Oct 17 2022	RNA	1	Total RNA from peripheral blood	Homo sapiens	tissue: peripheral blood	patient diagnosis: community-acquired pneumonia (CAP)	batch: 10	hospital: 1	age: 79	Sex: 1	mortality: 0	total RNA	Total RNA was isolated from whole blood samples using the PaxGene™ blood RNA system (PreAnalytiX, Qiagen/Becton Dickson) according to the manufacturer specifications	biotin	a total of 100ng from each sample was processed and labelled according to manual GeneChip WT PLUS Reagent kit (P/N 703174 Rev. 2, Affymetrix Inc., Santa Clara, CA, USA)	9606	Sample was hybridized to Affymetrix Clariom S Human array using an Affymetrix GeneChip Hybridization Oven 645	GeneChip was scanned using the Affymetrix Expression Wash, Stain and Scan User Manual (P/N 702731 Rev. 3) (Affymetrix Inc., Santa Clara, CA, USA) using Affymetrix GeneChip Scanner 3000 7G	Gene expression data	The data were analyzed using the RMA algorithm and then LIMMA was applied to calculate significant differential expression between samples	GPL23159	Júlia,,Perera-Bel	margenomics@imim.es	Bioinformatics unit	IMIM	Dr Aiguader 88	Barcelona	Catalunya	08003	Spain	ftp://ftp.ncbi.nlm.nih.gov/geo/samples/GSM5677nnn/GSM5677506/suppl/GSM5677506_HF244_Clariom_S_Human_.CEL.gz	24351	79	10	1	0	community-acquired pneumonia (CAP)	1	peripheral blood
GSM5677507	IG311	GSM5677507	Public on Oct 17 2022	Nov 05 2021	Oct 17 2022	RNA	1	Total RNA from peripheral blood	Homo sapiens	tissue: peripheral blood	patient diagnosis: community-acquired pneumonia (CAP)	batch: 9	hospital: 2	age: 84	Sex: 0	mortality: 0	total RNA	Total RNA was isolated from whole blood samples using the PaxGene™ blood RNA system (PreAnalytiX, Qiagen/Becton Dickson) according to the manufacturer specifications	biotin	a total of 100ng from each sample was processed and labelled according to manual GeneChip WT PLUS Reagent kit (P/N 703174 Rev. 2, Affymetrix Inc., Santa Clara, CA, USA)	9606	Sample was hybridized to Affymetrix Clariom S Human array using an Affymetrix GeneChip Hybridization Oven 645	GeneChip was scanned using the Affymetrix Expression Wash, Stain and Scan User Manual (P/N 702731 Rev. 3) (Affymetrix Inc., Santa Clara, CA, USA) using Affymetrix GeneChip Scanner 3000 7G	Gene expression data	The data were analyzed using the RMA algorithm and then LIMMA was applied to calculate significant differential expression between samples	GPL23159	Júlia,,Perera-Bel	margenomics@imim.es	Bioinformatics unit	IMIM	Dr Aiguader 88	Barcelona	Catalunya	08003	Spain	ftp://ftp.ncbi.nlm.nih.gov/geo/samples/GSM5677nnn/GSM5677507/suppl/GSM5677507_IG311_Clariom_S_Human_.CEL.gz	24351	84	9	2	0	community-acquired pneumonia (CAP)	0	peripheral blood
GSM5677508	IO240	GSM5677508	Public on Oct 17 2022	Nov 05 2021	Oct 17 2022	RNA	1	Total RNA from peripheral blood	Homo sapiens	tissue: peripheral blood	patient diagnosis: community-acquired pneumonia (CAP)	batch: 11	hospital: 3	age: 84	Sex: 0	mortality: 0	total RNA	Total RNA was isolated from whole blood samples using the PaxGene™ blood RNA system (PreAnalytiX, Qiagen/Becton Dickson) according to the manufacturer specifications	biotin	a total of 100ng from each sample was processed and labelled according to manual GeneChip WT PLUS Reagent kit (P/N 703174 Rev. 2, Affymetrix Inc., Santa Clara, CA, USA)	9606	Sample was hybridized to Affymetrix Clariom S Human array using an Affymetrix GeneChip Hybridization Oven 645	GeneChip was scanned using the Affymetrix Expression Wash, Stain and Scan User Manual (P/N 702731 Rev. 3) (Affymetrix Inc., Santa Clara, CA, USA) using Affymetrix GeneChip Scanner 3000 7G	Gene expression data	The data were analyzed using the RMA algorithm and then LIMMA was applied to calculate significant differential expression between samples	GPL23159	Júlia,,Perera-Bel	margenomics@imim.es	Bioinformatics unit	IMIM	Dr Aiguader 88	Barcelona	Catalunya	08003	Spain	ftp://ftp.ncbi.nlm.nih.gov/geo/samples/GSM5677nnn/GSM5677508/suppl/GSM5677508_IO240_Clariom_S_Human_.CEL.gz	24351	84	11	3	0	community-acquired pneumonia (CAP)	0	peripheral blood
GSM5677509	IS226	GSM5677509	Public on Oct 17 2022	Nov 05 2021	Oct 17 2022	RNA	1	Total RNA from peripheral blood	Homo sapiens	tissue: peripheral blood	patient diagnosis: community-acquired pneumonia (CAP)	batch: 6	hospital: 1	age: 62	Sex: 0	mortality: 0	total RNA	Total RNA was isolated from whole blood samples using the PaxGene™ blood RNA system (PreAnalytiX, Qiagen/Becton Dickson) according to the manufacturer specifications	biotin	a total of 100ng from each sample was processed and labelled according to manual GeneChip WT PLUS Reagent kit (P/N 703174 Rev. 2, Affymetrix Inc., Santa Clara, CA, USA)	9606	Sample was hybridized to Affymetrix Clariom S Human array using an Affymetrix GeneChip Hybridization Oven 645	GeneChip was scanned using the Affymetrix Expression Wash, Stain and Scan User Manual (P/N 702731 Rev. 3) (Affymetrix Inc., Santa Clara, CA, USA) using Affymetrix GeneChip Scanner 3000 7G	Gene expression data	The data were analyzed using the RMA algorithm and then LIMMA was applied to calculate significant differential expression between samples	GPL23159	Júlia,,Perera-Bel	margenomics@imim.es	Bioinformatics unit	IMIM	Dr Aiguader 88	Barcelona	Catalunya	08003	Spain	ftp://ftp.ncbi.nlm.nih.gov/geo/samples/GSM5677nnn/GSM5677509/suppl/GSM5677509_IS226_Clariom_S_Human_.CEL.gz	24351	62	6	1	0	community-acquired pneumonia (CAP)	0	peripheral blood
GSM5677510	JA234	GSM5677510	Public on Oct 17 2022	Nov 05 2021	Oct 17 2022	RNA	1	Total RNA from peripheral blood	Homo sapiens	tissue: peripheral blood	patient diagnosis: community-acquired pneumonia (CAP)	batch: 5	hospital: 1	age: 74	Sex: 0	mortality: 0	total RNA	Total RNA was isolated from whole blood samples using the PaxGene™ blood RNA system (PreAnalytiX, Qiagen/Becton Dickson) according to the manufacturer specifications	biotin	a total of 100ng from each sample was processed and labelled according to manual GeneChip WT PLUS Reagent kit (P/N 703174 Rev. 2, Affymetrix Inc., Santa Clara, CA, USA)	9606	Sample was hybridized to Affymetrix Clariom S Human array using an Affymetrix GeneChip Hybridization Oven 645	GeneChip was scanned using the Affymetrix Expression Wash, Stain and Scan User Manual (P/N 702731 Rev. 3) (Affymetrix Inc., Santa Clara, CA, USA) using Affymetrix GeneChip Scanner 3000 7G	Gene expression data	The data were analyzed using the RMA algorithm and then LIMMA was applied to calculate significant differential expression between samples	GPL23159	Júlia,,Perera-Bel	margenomics@imim.es	Bioinformatics unit	IMIM	Dr Aiguader 88	Barcelona	Catalunya	08003	Spain	ftp://ftp.ncbi.nlm.nih.gov/geo/samples/GSM5677nnn/GSM5677510/suppl/GSM5677510_JA234_Clariom_S_Human_.CEL.gz	24351	74	5	1	0	community-acquired pneumonia (CAP)	0	peripheral blood
GSM5677511	JB257	GSM5677511	Public on Oct 17 2022	Nov 05 2021	Oct 17 2022	RNA	1	Total RNA from peripheral blood	Homo sapiens	tissue: peripheral blood	patient diagnosis: community-acquired pneumonia (CAP)	batch: 10	hospital: 1	age: 42	Sex: 1	mortality: 0	total RNA	Total RNA was isolated from whole blood samples using the PaxGene™ blood RNA system (PreAnalytiX, Qiagen/Becton Dickson) according to the manufacturer specifications	biotin	a total of 100ng from each sample was processed and labelled according to manual GeneChip WT PLUS Reagent kit (P/N 703174 Rev. 2, Affymetrix Inc., Santa Clara, CA, USA)	9606	Sample was hybridized to Affymetrix Clariom S Human array using an Affymetrix GeneChip Hybridization Oven 645	GeneChip was scanned using the Affymetrix Expression Wash, Stain and Scan User Manual (P/N 702731 Rev. 3) (Affymetrix Inc., Santa Clara, CA, USA) using Affymetrix GeneChip Scanner 3000 7G	Gene expression data	The data were analyzed using the RMA algorithm and then LIMMA was applied to calculate significant differential expression between samples	GPL23159	Júlia,,Perera-Bel	margenomics@imim.es	Bioinformatics unit	IMIM	Dr Aiguader 88	Barcelona	Catalunya	08003	Spain	ftp://ftp.ncbi.nlm.nih.gov/geo/samples/GSM5677nnn/GSM5677511/suppl/GSM5677511_JB257_Clariom_S_Human_.CEL.gz	24351	42	10	1	0	community-acquired pneumonia (CAP)	1	peripheral blood
GSM5677512	JB282	GSM5677512	Public on Oct 17 2022	Nov 05 2021	Oct 17 2022	RNA	1	Total RNA from peripheral blood	Homo sapiens	tissue: peripheral blood	patient diagnosis: community-acquired pneumonia (CAP)	batch: 12	hospital: 2	age: 90	Sex: 0	mortality: 1	total RNA	Total RNA was isolated from whole blood samples using the PaxGene™ blood RNA system (PreAnalytiX, Qiagen/Becton Dickson) according to the manufacturer specifications	biotin	a total of 100ng from each sample was processed and labelled according to manual GeneChip WT PLUS Reagent kit (P/N 703174 Rev. 2, Affymetrix Inc., Santa Clara, CA, USA)	9606	Sample was hybridized to Affymetrix Clariom S Human array using an Affymetrix GeneChip Hybridization Oven 645	GeneChip was scanned using the Affymetrix Expression Wash, Stain and Scan User Manual (P/N 702731 Rev. 3) (Affymetrix Inc., Santa Clara, CA, USA) using Affymetrix GeneChip Scanner 3000 7G	Gene expression data	The data were analyzed using the RMA algorithm and then LIMMA was applied to calculate significant differential expression between samples	GPL23159	Júlia,,Perera-Bel	margenomics@imim.es	Bioinformatics unit	IMIM	Dr Aiguader 88	Barcelona	Catalunya	08003	Spain	ftp://ftp.ncbi.nlm.nih.gov/geo/samples/GSM5677nnn/GSM5677512/suppl/GSM5677512_JB282_Clariom_S_Human_.CEL.gz	24351	90	12	2	1	community-acquired pneumonia (CAP)	0	peripheral blood
GSM5677513	JB306	GSM5677513	Public on Oct 17 2022	Nov 05 2021	Oct 17 2022	RNA	1	Total RNA from peripheral blood	Homo sapiens	tissue: peripheral blood	patient diagnosis: community-acquired pneumonia (CAP)	batch: 7	hospital: 2	age: 71	Sex: 0	mortality: 0	total RNA	Total RNA was isolated from whole blood samples using the PaxGene™ blood RNA system (PreAnalytiX, Qiagen/Becton Dickson) according to the manufacturer specifications	biotin	a total of 100ng from each sample was processed and labelled according to manual GeneChip WT PLUS Reagent kit (P/N 703174 Rev. 2, Affymetrix Inc., Santa Clara, CA, USA)	9606	Sample was hybridized to Affymetrix Clariom S Human array using an Affymetrix GeneChip Hybridization Oven 645	GeneChip was scanned using the Affymetrix Expression Wash, Stain and Scan User Manual (P/N 702731 Rev. 3) (Affymetrix Inc., Santa Clara, CA, USA) using Affymetrix GeneChip Scanner 3000 7G	Gene expression data	The data were analyzed using the RMA algorithm and then LIMMA was applied to calculate significant differential expression between samples	GPL23159	Júlia,,Perera-Bel	margenomics@imim.es	Bioinformatics unit	IMIM	Dr Aiguader 88	Barcelona	Catalunya	08003	Spain	ftp://ftp.ncbi.nlm.nih.gov/geo/samples/GSM5677nnn/GSM5677513/suppl/GSM5677513_JB306_Clariom_S_Human_.CEL.gz	24351	71	7	2	0	community-acquired pneumonia (CAP)	0	peripheral blood
GSM5677514	JC252	GSM5677514	Public on Oct 17 2022	Nov 05 2021	Oct 17 2022	RNA	1	Total RNA from peripheral blood	Homo sapiens	tissue: peripheral blood	patient diagnosis: community-acquired pneumonia (CAP)	batch: 8	hospital: 3	age: 97	Sex: 1	mortality: 0	total RNA	Total RNA was isolated from whole blood samples using the PaxGene™ blood RNA system (PreAnalytiX, Qiagen/Becton Dickson) according to the manufacturer specifications	biotin	a total of 100ng from each sample was processed and labelled according to manual GeneChip WT PLUS Reagent kit (P/N 703174 Rev. 2, Affymetrix Inc., Santa Clara, CA, USA)	9606	Sample was hybridized to Affymetrix Clariom S Human array using an Affymetrix GeneChip Hybridization Oven 645	GeneChip was scanned using the Affymetrix Expression Wash, Stain and Scan User Manual (P/N 702731 Rev. 3) (Affymetrix Inc., Santa Clara, CA, USA) using Affymetrix GeneChip Scanner 3000 7G	Gene expression data	The data were analyzed using the RMA algorithm and then LIMMA was applied to calculate significant differential expression between samples	GPL23159	Júlia,,Perera-Bel	margenomics@imim.es	Bioinformatics unit	IMIM	Dr Aiguader 88	Barcelona	Catalunya	08003	Spain	ftp://ftp.ncbi.nlm.nih.gov/geo/samples/GSM5677nnn/GSM5677514/suppl/GSM5677514_JC252_Clariom_S_Human_.CEL.gz	24351	97	8	3	0	community-acquired pneumonia (CAP)	1	peripheral blood
GSM5677515	JC260	GSM5677515	Public on Oct 17 2022	Nov 05 2021	Oct 17 2022	RNA	1	Total RNA from peripheral blood	Homo sapiens	tissue: peripheral blood	patient diagnosis: community-acquired pneumonia (CAP)	batch: 9	hospital: 1	age: 43	Sex: 0	mortality: 0	total RNA	Total RNA was isolated from whole blood samples using the PaxGene™ blood RNA system (PreAnalytiX, Qiagen/Becton Dickson) according to the manufacturer specifications	biotin	a total of 100ng from each sample was processed and labelled according to manual GeneChip WT PLUS Reagent kit (P/N 703174 Rev. 2, Affymetrix Inc., Santa Clara, CA, USA)	9606	Sample was hybridized to Affymetrix Clariom S Human array using an Affymetrix GeneChip Hybridization Oven 645	GeneChip was scanned using the Affymetrix Expression Wash, Stain and Scan User Manual (P/N 702731 Rev. 3) (Affymetrix Inc., Santa Clara, CA, USA) using Affymetrix GeneChip Scanner 3000 7G	Gene expression data	The data were analyzed using the RMA algorithm and then LIMMA was applied to calculate significant differential expression between samples	GPL23159	Júlia,,Perera-Bel	margenomics@imim.es	Bioinformatics unit	IMIM	Dr Aiguader 88	Barcelona	Catalunya	08003	Spain	ftp://ftp.ncbi.nlm.nih.gov/geo/samples/GSM5677nnn/GSM5677515/suppl/GSM5677515_JC260_Clariom_S_Human_.CEL.gz	24351	43	9	1	0	community-acquired pneumonia (CAP)	0	peripheral blood
GSM5677516	JC294	GSM5677516	Public on Oct 17 2022	Nov 05 2021	Oct 17 2022	RNA	1	Total RNA from peripheral blood	Homo sapiens	tissue: peripheral blood	patient diagnosis: community-acquired pneumonia (CAP)	batch: 13	hospital: 2	age: 84	Sex: 1	mortality: 0	total RNA	Total RNA was isolated from whole blood samples using the PaxGene™ blood RNA system (PreAnalytiX, Qiagen/Becton Dickson) according to the manufacturer specifications	biotin	a total of 100ng from each sample was processed and labelled according to manual GeneChip WT PLUS Reagent kit (P/N 703174 Rev. 2, Affymetrix Inc., Santa Clara, CA, USA)	9606	Sample was hybridized to Affymetrix Clariom S Human array using an Affymetrix GeneChip Hybridization Oven 645	GeneChip was scanned using the Affymetrix Expression Wash, Stain and Scan User Manual (P/N 702731 Rev. 3) (Affymetrix Inc., Santa Clara, CA, USA) using Affymetrix GeneChip Scanner 3000 7G	Gene expression data	The data were analyzed using the RMA algorithm and then LIMMA was applied to calculate significant differential expression between samples	GPL23159	Júlia,,Perera-Bel	margenomics@imim.es	Bioinformatics unit	IMIM	Dr Aiguader 88	Barcelona	Catalunya	08003	Spain	ftp://ftp.ncbi.nlm.nih.gov/geo/samples/GSM5677nnn/GSM5677516/suppl/GSM5677516_JC294_Clariom_S_Human_.CEL.gz	24351	84	13	2	0	community-acquired pneumonia (CAP)	1	peripheral blood
GSM5677517	JD335	GSM5677517	Public on Oct 17 2022	Nov 05 2021	Oct 17 2022	RNA	1	Total RNA from peripheral blood	Homo sapiens	tissue: peripheral blood	patient diagnosis: community-acquired pneumonia (CAP)	batch: 2	hospital: 2	age: 77	Sex: 0	mortality: 0	total RNA	Total RNA was isolated from whole blood samples using the PaxGene™ blood RNA system (PreAnalytiX, Qiagen/Becton Dickson) according to the manufacturer specifications	biotin	a total of 100ng from each sample was processed and labelled according to manual GeneChip WT PLUS Reagent kit (P/N 703174 Rev. 2, Affymetrix Inc., Santa Clara, CA, USA)	9606	Sample was hybridized to Affymetrix Clariom S Human array using an Affymetrix GeneChip Hybridization Oven 645	GeneChip was scanned using the Affymetrix Expression Wash, Stain and Scan User Manual (P/N 702731 Rev. 3) (Affymetrix Inc., Santa Clara, CA, USA) using Affymetrix GeneChip Scanner 3000 7G	Gene expression data	The data were analyzed using the RMA algorithm and then LIMMA was applied to calculate significant differential expression between samples	GPL23159	Júlia,,Perera-Bel	margenomics@imim.es	Bioinformatics unit	IMIM	Dr Aiguader 88	Barcelona	Catalunya	08003	Spain	ftp://ftp.ncbi.nlm.nih.gov/geo/samples/GSM5677nnn/GSM5677517/suppl/GSM5677517_JD335_Clariom_S_Human_.CEL.gz	24351	77	2	2	0	community-acquired pneumonia (CAP)	0	peripheral blood
GSM5677518	JD343	GSM5677518	Public on Oct 17 2022	Nov 05 2021	Oct 17 2022	RNA	1	Total RNA from peripheral blood	Homo sapiens	tissue: peripheral blood	patient diagnosis: community-acquired pneumonia (CAP)	batch: 3	hospital: 2	age: 82	Sex: 1	mortality: 0	total RNA	Total RNA was isolated from whole blood samples using the PaxGene™ blood RNA system (PreAnalytiX, Qiagen/Becton Dickson) according to the manufacturer specifications	biotin	a total of 100ng from each sample was processed and labelled according to manual GeneChip WT PLUS Reagent kit (P/N 703174 Rev. 2, Affymetrix Inc., Santa Clara, CA, USA)	9606	Sample was hybridized to Affymetrix Clariom S Human array using an Affymetrix GeneChip Hybridization Oven 645	GeneChip was scanned using the Affymetrix Expression Wash, Stain and Scan User Manual (P/N 702731 Rev. 3) (Affymetrix Inc., Santa Clara, CA, USA) using Affymetrix GeneChip Scanner 3000 7G	Gene expression data	The data were analyzed using the RMA algorithm and then LIMMA was applied to calculate significant differential expression between samples	GPL23159	Júlia,,Perera-Bel	margenomics@imim.es	Bioinformatics unit	IMIM	Dr Aiguader 88	Barcelona	Catalunya	08003	Spain	ftp://ftp.ncbi.nlm.nih.gov/geo/samples/GSM5677nnn/GSM5677518/suppl/GSM5677518_JD343_Clariom_S_Human_.CEL.gz	24351	82	3	2	0	community-acquired pneumonia (CAP)	1	peripheral blood
GSM5677519	JG324	GSM5677519	Public on Oct 17 2022	Nov 05 2021	Oct 17 2022	RNA	1	Total RNA from peripheral blood	Homo sapiens	tissue: peripheral blood	patient diagnosis: community-acquired pneumonia (CAP)	batch: 3	hospital: 2	age: 78	Sex: 1	mortality: 0	total RNA	Total RNA was isolated from whole blood samples using the PaxGene™ blood RNA system (PreAnalytiX, Qiagen/Becton Dickson) according to the manufacturer specifications	biotin	a total of 100ng from each sample was processed and labelled according to manual GeneChip WT PLUS Reagent kit (P/N 703174 Rev. 2, Affymetrix Inc., Santa Clara, CA, USA)	9606	Sample was hybridized to Affymetrix Clariom S Human array using an Affymetrix GeneChip Hybridization Oven 645	GeneChip was scanned using the Affymetrix Expression Wash, Stain and Scan User Manual (P/N 702731 Rev. 3) (Affymetrix Inc., Santa Clara, CA, USA) using Affymetrix GeneChip Scanner 3000 7G	Gene expression data	The data were analyzed using the RMA algorithm and then LIMMA was applied to calculate significant differential expression between samples	GPL23159	Júlia,,Perera-Bel	margenomics@imim.es	Bioinformatics unit	IMIM	Dr Aiguader 88	Barcelona	Catalunya	08003	Spain	ftp://ftp.ncbi.nlm.nih.gov/geo/samples/GSM5677nnn/GSM5677519/suppl/GSM5677519_JG324_Clariom_S_Human_.CEL.gz	24351	78	3	2	0	community-acquired pneumonia (CAP)	1	peripheral blood
GSM5677520	JL277	GSM5677520	Public on Oct 17 2022	Nov 05 2021	Oct 17 2022	RNA	1	Total RNA from peripheral blood	Homo sapiens	tissue: peripheral blood	patient diagnosis: community-acquired pneumonia (CAP)	batch: 10	hospital: 2	age: 71	Sex: 0	mortality: 0	total RNA	Total RNA was isolated from whole blood samples using the PaxGene™ blood RNA system (PreAnalytiX, Qiagen/Becton Dickson) according to the manufacturer specifications	biotin	a total of 100ng from each sample was processed and labelled according to manual GeneChip WT PLUS Reagent kit (P/N 703174 Rev. 2, Affymetrix Inc., Santa Clara, CA, USA)	9606	Sample was hybridized to Affymetrix Clariom S Human array using an Affymetrix GeneChip Hybridization Oven 645	GeneChip was scanned using the Affymetrix Expression Wash, Stain and Scan User Manual (P/N 702731 Rev. 3) (Affymetrix Inc., Santa Clara, CA, USA) using Affymetrix GeneChip Scanner 3000 7G	Gene expression data	The data were analyzed using the RMA algorithm and then LIMMA was applied to calculate significant differential expression between samples	GPL23159	Júlia,,Perera-Bel	margenomics@imim.es	Bioinformatics unit	IMIM	Dr Aiguader 88	Barcelona	Catalunya	08003	Spain	ftp://ftp.ncbi.nlm.nih.gov/geo/samples/GSM5677nnn/GSM5677520/suppl/GSM5677520_JL277_Clariom_S_Human_.CEL.gz	24351	71	10	2	0	community-acquired pneumonia (CAP)	0	peripheral blood
GSM5677521	JL290	GSM5677521	Public on Oct 17 2022	Nov 05 2021	Oct 17 2022	RNA	1	Total RNA from peripheral blood	Homo sapiens	tissue: peripheral blood	patient diagnosis: community-acquired pneumonia (CAP)	batch: 13	hospital: 2	age: 62	Sex: 1	mortality: 0	total RNA	Total RNA was isolated from whole blood samples using the PaxGene™ blood RNA system (PreAnalytiX, Qiagen/Becton Dickson) according to the manufacturer specifications	biotin	a total of 100ng from each sample was processed and labelled according to manual GeneChip WT PLUS Reagent kit (P/N 703174 Rev. 2, Affymetrix Inc., Santa Clara, CA, USA)	9606	Sample was hybridized to Affymetrix Clariom S Human array using an Affymetrix GeneChip Hybridization Oven 645	GeneChip was scanned using the Affymetrix Expression Wash, Stain and Scan User Manual (P/N 702731 Rev. 3) (Affymetrix Inc., Santa Clara, CA, USA) using Affymetrix GeneChip Scanner 3000 7G	Gene expression data	The data were analyzed using the RMA algorithm and then LIMMA was applied to calculate significant differential expression between samples	GPL23159	Júlia,,Perera-Bel	margenomics@imim.es	Bioinformatics unit	IMIM	Dr Aiguader 88	Barcelona	Catalunya	08003	Spain	ftp://ftp.ncbi.nlm.nih.gov/geo/samples/GSM5677nnn/GSM5677521/suppl/GSM5677521_JL290_Clariom_S_Human_.CEL.gz	24351	62	13	2	0	community-acquired pneumonia (CAP)	1	peripheral blood
GSM5677522	JL307	GSM5677522	Public on Oct 17 2022	Nov 05 2021	Oct 17 2022	RNA	1	Total RNA from peripheral blood	Homo sapiens	tissue: peripheral blood	patient diagnosis: community-acquired pneumonia (CAP)	batch: 6	hospital: 2	age: 79	Sex: 0	mortality: 0	total RNA	Total RNA was isolated from whole blood samples using the PaxGene™ blood RNA system (PreAnalytiX, Qiagen/Becton Dickson) according to the manufacturer specifications	biotin	a total of 100ng from each sample was processed and labelled according to manual GeneChip WT PLUS Reagent kit (P/N 703174 Rev. 2, Affymetrix Inc., Santa Clara, CA, USA)	9606	Sample was hybridized to Affymetrix Clariom S Human array using an Affymetrix GeneChip Hybridization Oven 645	GeneChip was scanned using the Affymetrix Expression Wash, Stain and Scan User Manual (P/N 702731 Rev. 3) (Affymetrix Inc., Santa Clara, CA, USA) using Affymetrix GeneChip Scanner 3000 7G	Gene expression data	The data were analyzed using the RMA algorithm and then LIMMA was applied to calculate significant differential expression between samples	GPL23159	Júlia,,Perera-Bel	margenomics@imim.es	Bioinformatics unit	IMIM	Dr Aiguader 88	Barcelona	Catalunya	08003	Spain	ftp://ftp.ncbi.nlm.nih.gov/geo/samples/GSM5677nnn/GSM5677522/suppl/GSM5677522_JL307_Clariom_S_Human_.CEL.gz	24351	79	6	2	0	community-acquired pneumonia (CAP)	0	peripheral blood
GSM5677523	JM214	GSM5677523	Public on Oct 17 2022	Nov 05 2021	Oct 17 2022	RNA	1	Total RNA from peripheral blood	Homo sapiens	tissue: peripheral blood	patient diagnosis: community-acquired pneumonia (CAP)	batch: 8	hospital: 3	age: 61	Sex: 1	mortality: 0	total RNA	Total RNA was isolated from whole blood samples using the PaxGene™ blood RNA system (PreAnalytiX, Qiagen/Becton Dickson) according to the manufacturer specifications	biotin	a total of 100ng from each sample was processed and labelled according to manual GeneChip WT PLUS Reagent kit (P/N 703174 Rev. 2, Affymetrix Inc., Santa Clara, CA, USA)	9606	Sample was hybridized to Affymetrix Clariom S Human array using an Affymetrix GeneChip Hybridization Oven 645	GeneChip was scanned using the Affymetrix Expression Wash, Stain and Scan User Manual (P/N 702731 Rev. 3) (Affymetrix Inc., Santa Clara, CA, USA) using Affymetrix GeneChip Scanner 3000 7G	Gene expression data	The data were analyzed using the RMA algorithm and then LIMMA was applied to calculate significant differential expression between samples	GPL23159	Júlia,,Perera-Bel	margenomics@imim.es	Bioinformatics unit	IMIM	Dr Aiguader 88	Barcelona	Catalunya	08003	Spain	ftp://ftp.ncbi.nlm.nih.gov/geo/samples/GSM5677nnn/GSM5677523/suppl/GSM5677523_JM214_Clariom_S_Human_.CEL.gz	24351	61	8	3	0	community-acquired pneumonia (CAP)	1	peripheral blood
GSM5677524	JM221	GSM5677524	Public on Oct 17 2022	Nov 05 2021	Oct 17 2022	RNA	1	Total RNA from peripheral blood	Homo sapiens	tissue: peripheral blood	patient diagnosis: community-acquired pneumonia (CAP)	batch: 8	hospital: 1	age: 74	Sex: 0	mortality: 0	total RNA	Total RNA was isolated from whole blood samples using the PaxGene™ blood RNA system (PreAnalytiX, Qiagen/Becton Dickson) according to the manufacturer specifications	biotin	a total of 100ng from each sample was processed and labelled according to manual GeneChip WT PLUS Reagent kit (P/N 703174 Rev. 2, Affymetrix Inc., Santa Clara, CA, USA)	9606	Sample was hybridized to Affymetrix Clariom S Human array using an Affymetrix GeneChip Hybridization Oven 645	GeneChip was scanned using the Affymetrix Expression Wash, Stain and Scan User Manual (P/N 702731 Rev. 3) (Affymetrix Inc., Santa Clara, CA, USA) using Affymetrix GeneChip Scanner 3000 7G	Gene expression data	The data were analyzed using the RMA algorithm and then LIMMA was applied to calculate significant differential expression between samples	GPL23159	Júlia,,Perera-Bel	margenomics@imim.es	Bioinformatics unit	IMIM	Dr Aiguader 88	Barcelona	Catalunya	08003	Spain	ftp://ftp.ncbi.nlm.nih.gov/geo/samples/GSM5677nnn/GSM5677524/suppl/GSM5677524_JM221_Clariom_S_Human_.CEL.gz	24351	74	8	1	0	community-acquired pneumonia (CAP)	0	peripheral blood
GSM5677525	JM231	GSM5677525	Public on Oct 17 2022	Nov 05 2021	Oct 17 2022	RNA	1	Total RNA from peripheral blood	Homo sapiens	tissue: peripheral blood	patient diagnosis: community-acquired pneumonia (CAP)	batch: 9	hospital: 1	age: 67	Sex: 0	mortality: 0	total RNA	Total RNA was isolated from whole blood samples using the PaxGene™ blood RNA system (PreAnalytiX, Qiagen/Becton Dickson) according to the manufacturer specifications	biotin	a total of 100ng from each sample was processed and labelled according to manual GeneChip WT PLUS Reagent kit (P/N 703174 Rev. 2, Affymetrix Inc., Santa Clara, CA, USA)	9606	Sample was hybridized to Affymetrix Clariom S Human array using an Affymetrix GeneChip Hybridization Oven 645	GeneChip was scanned using the Affymetrix Expression Wash, Stain and Scan User Manual (P/N 702731 Rev. 3) (Affymetrix Inc., Santa Clara, CA, USA) using Affymetrix GeneChip Scanner 3000 7G	Gene expression data	The data were analyzed using the RMA algorithm and then LIMMA was applied to calculate significant differential expression between samples	GPL23159	Júlia,,Perera-Bel	margenomics@imim.es	Bioinformatics unit	IMIM	Dr Aiguader 88	Barcelona	Catalunya	08003	Spain	ftp://ftp.ncbi.nlm.nih.gov/geo/samples/GSM5677nnn/GSM5677525/suppl/GSM5677525_JM231_Clariom_S_Human_.CEL.gz	24351	67	9	1	0	community-acquired pneumonia (CAP)	0	peripheral blood
GSM5677526	JM262	GSM5677526	Public on Oct 17 2022	Nov 05 2021	Oct 17 2022	RNA	1	Total RNA from peripheral blood	Homo sapiens	tissue: peripheral blood	patient diagnosis: community-acquired pneumonia (CAP)	batch: 14	hospital: 1	age: 81	Sex: 0	mortality: 0	total RNA	Total RNA was isolated from whole blood samples using the PaxGene™ blood RNA system (PreAnalytiX, Qiagen/Becton Dickson) according to the manufacturer specifications	biotin	a total of 100ng from each sample was processed and labelled according to manual GeneChip WT PLUS Reagent kit (P/N 703174 Rev. 2, Affymetrix Inc., Santa Clara, CA, USA)	9606	Sample was hybridized to Affymetrix Clariom S Human array using an Affymetrix GeneChip Hybridization Oven 645	GeneChip was scanned using the Affymetrix Expression Wash, Stain and Scan User Manual (P/N 702731 Rev. 3) (Affymetrix Inc., Santa Clara, CA, USA) using Affymetrix GeneChip Scanner 3000 7G	Gene expression data	The data were analyzed using the RMA algorithm and then LIMMA was applied to calculate significant differential expression between samples	GPL23159	Júlia,,Perera-Bel	margenomics@imim.es	Bioinformatics unit	IMIM	Dr Aiguader 88	Barcelona	Catalunya	08003	Spain	ftp://ftp.ncbi.nlm.nih.gov/geo/samples/GSM5677nnn/GSM5677526/suppl/GSM5677526_JM262_Clariom_S_Human_.CEL.gz	24351	81	14	1	0	community-acquired pneumonia (CAP)	0	peripheral blood
GSM5677527	JM273	GSM5677527	Public on Oct 17 2022	Nov 05 2021	Oct 17 2022	RNA	1	Total RNA from peripheral blood	Homo sapiens	tissue: peripheral blood	patient diagnosis: community-acquired pneumonia (CAP)	batch: 12	hospital: 2	age: 79	Sex: 1	mortality: 0	total RNA	Total RNA was isolated from whole blood samples using the PaxGene™ blood RNA system (PreAnalytiX, Qiagen/Becton Dickson) according to the manufacturer specifications	biotin	a total of 100ng from each sample was processed and labelled according to manual GeneChip WT PLUS Reagent kit (P/N 703174 Rev. 2, Affymetrix Inc., Santa Clara, CA, USA)	9606	Sample was hybridized to Affymetrix Clariom S Human array using an Affymetrix GeneChip Hybridization Oven 645	GeneChip was scanned using the Affymetrix Expression Wash, Stain and Scan User Manual (P/N 702731 Rev. 3) (Affymetrix Inc., Santa Clara, CA, USA) using Affymetrix GeneChip Scanner 3000 7G	Gene expression data	The data were analyzed using the RMA algorithm and then LIMMA was applied to calculate significant differential expression between samples	GPL23159	Júlia,,Perera-Bel	margenomics@imim.es	Bioinformatics unit	IMIM	Dr Aiguader 88	Barcelona	Catalunya	08003	Spain	ftp://ftp.ncbi.nlm.nih.gov/geo/samples/GSM5677nnn/GSM5677527/suppl/GSM5677527_JM273_Clariom_S_Human_.CEL.gz	24351	79	12	2	0	community-acquired pneumonia (CAP)	1	peripheral blood
GSM5677528	JO300	GSM5677528	Public on Oct 17 2022	Nov 05 2021	Oct 17 2022	RNA	1	Total RNA from peripheral blood	Homo sapiens	tissue: peripheral blood	patient diagnosis: community-acquired pneumonia (CAP)	batch: 13	hospital: 2	age: 87	Sex: 0	mortality: 0	total RNA	Total RNA was isolated from whole blood samples using the PaxGene™ blood RNA system (PreAnalytiX, Qiagen/Becton Dickson) according to the manufacturer specifications	biotin	a total of 100ng from each sample was processed and labelled according to manual GeneChip WT PLUS Reagent kit (P/N 703174 Rev. 2, Affymetrix Inc., Santa Clara, CA, USA)	9606	Sample was hybridized to Affymetrix Clariom S Human array using an Affymetrix GeneChip Hybridization Oven 645	GeneChip was scanned using the Affymetrix Expression Wash, Stain and Scan User Manual (P/N 702731 Rev. 3) (Affymetrix Inc., Santa Clara, CA, USA) using Affymetrix GeneChip Scanner 3000 7G	Gene expression data	The data were analyzed using the RMA algorithm and then LIMMA was applied to calculate significant differential expression between samples	GPL23159	Júlia,,Perera-Bel	margenomics@imim.es	Bioinformatics unit	IMIM	Dr Aiguader 88	Barcelona	Catalunya	08003	Spain	ftp://ftp.ncbi.nlm.nih.gov/geo/samples/GSM5677nnn/GSM5677528/suppl/GSM5677528_JO300_Clariom_S_Human_.CEL.gz	24351	87	13	2	0	community-acquired pneumonia (CAP)	0	peripheral blood
GSM5677529	JP255	GSM5677529	Public on Oct 17 2022	Nov 05 2021	Oct 17 2022	RNA	1	Total RNA from peripheral blood	Homo sapiens	tissue: peripheral blood	patient diagnosis: community-acquired pneumonia (CAP)	batch: 14	hospital: 1	age: 84	Sex: 0	mortality: 0	total RNA	Total RNA was isolated from whole blood samples using the PaxGene™ blood RNA system (PreAnalytiX, Qiagen/Becton Dickson) according to the manufacturer specifications	biotin	a total of 100ng from each sample was processed and labelled according to manual GeneChip WT PLUS Reagent kit (P/N 703174 Rev. 2, Affymetrix Inc., Santa Clara, CA, USA)	9606	Sample was hybridized to Affymetrix Clariom S Human array using an Affymetrix GeneChip Hybridization Oven 645	GeneChip was scanned using the Affymetrix Expression Wash, Stain and Scan User Manual (P/N 702731 Rev. 3) (Affymetrix Inc., Santa Clara, CA, USA) using Affymetrix GeneChip Scanner 3000 7G	Gene expression data	The data were analyzed using the RMA algorithm and then LIMMA was applied to calculate significant differential expression between samples	GPL23159	Júlia,,Perera-Bel	margenomics@imim.es	Bioinformatics unit	IMIM	Dr Aiguader 88	Barcelona	Catalunya	08003	Spain	ftp://ftp.ncbi.nlm.nih.gov/geo/samples/GSM5677nnn/GSM5677529/suppl/GSM5677529_JP255_Clariom_S_Human_.CEL.gz	24351	84	14	1	0	community-acquired pneumonia (CAP)	0	peripheral blood
GSM5677530	JR250	GSM5677530	Public on Oct 17 2022	Nov 05 2021	Oct 17 2022	RNA	1	Total RNA from peripheral blood	Homo sapiens	tissue: peripheral blood	patient diagnosis: community-acquired pneumonia (CAP)	batch: 12	hospital: 1	age: 74	Sex: 1	mortality: 0	total RNA	Total RNA was isolated from whole blood samples using the PaxGene™ blood RNA system (PreAnalytiX, Qiagen/Becton Dickson) according to the manufacturer specifications	biotin	a total of 100ng from each sample was processed and labelled according to manual GeneChip WT PLUS Reagent kit (P/N 703174 Rev. 2, Affymetrix Inc., Santa Clara, CA, USA)	9606	Sample was hybridized to Affymetrix Clariom S Human array using an Affymetrix GeneChip Hybridization Oven 645	GeneChip was scanned using the Affymetrix Expression Wash, Stain and Scan User Manual (P/N 702731 Rev. 3) (Affymetrix Inc., Santa Clara, CA, USA) using Affymetrix GeneChip Scanner 3000 7G	Gene expression data	The data were analyzed using the RMA algorithm and then LIMMA was applied to calculate significant differential expression between samples	GPL23159	Júlia,,Perera-Bel	margenomics@imim.es	Bioinformatics unit	IMIM	Dr Aiguader 88	Barcelona	Catalunya	08003	Spain	ftp://ftp.ncbi.nlm.nih.gov/geo/samples/GSM5677nnn/GSM5677530/suppl/GSM5677530_JR250_Clariom_S_Human_.CEL.gz	24351	74	12	1	0	community-acquired pneumonia (CAP)	1	peripheral blood
GSM5677531	JR347	GSM5677531	Public on Oct 17 2022	Nov 05 2021	Oct 17 2022	RNA	1	Total RNA from peripheral blood	Homo sapiens	tissue: peripheral blood	patient diagnosis: community-acquired pneumonia (CAP)	batch: 7	hospital: 2	age: 75	Sex: 1	mortality: 0	total RNA	Total RNA was isolated from whole blood samples using the PaxGene™ blood RNA system (PreAnalytiX, Qiagen/Becton Dickson) according to the manufacturer specifications	biotin	a total of 100ng from each sample was processed and labelled according to manual GeneChip WT PLUS Reagent kit (P/N 703174 Rev. 2, Affymetrix Inc., Santa Clara, CA, USA)	9606	Sample was hybridized to Affymetrix Clariom S Human array using an Affymetrix GeneChip Hybridization Oven 645	GeneChip was scanned using the Affymetrix Expression Wash, Stain and Scan User Manual (P/N 702731 Rev. 3) (Affymetrix Inc., Santa Clara, CA, USA) using Affymetrix GeneChip Scanner 3000 7G	Gene expression data	The data were analyzed using the RMA algorithm and then LIMMA was applied to calculate significant differential expression between samples	GPL23159	Júlia,,Perera-Bel	margenomics@imim.es	Bioinformatics unit	IMIM	Dr Aiguader 88	Barcelona	Catalunya	08003	Spain	ftp://ftp.ncbi.nlm.nih.gov/geo/samples/GSM5677nnn/GSM5677531/suppl/GSM5677531_JR347_Clariom_S_Human_.CEL.gz	24351	75	7	2	0	community-acquired pneumonia (CAP)	1	peripheral blood
GSM5677532	JS239	GSM5677532	Public on Oct 17 2022	Nov 05 2021	Oct 17 2022	RNA	1	Total RNA from peripheral blood	Homo sapiens	tissue: peripheral blood	patient diagnosis: community-acquired pneumonia (CAP)	batch: 10	hospital: 1	age: 34	Sex: 0	mortality: 0	total RNA	Total RNA was isolated from whole blood samples using the PaxGene™ blood RNA system (PreAnalytiX, Qiagen/Becton Dickson) according to the manufacturer specifications	biotin	a total of 100ng from each sample was processed and labelled according to manual GeneChip WT PLUS Reagent kit (P/N 703174 Rev. 2, Affymetrix Inc., Santa Clara, CA, USA)	9606	Sample was hybridized to Affymetrix Clariom S Human array using an Affymetrix GeneChip Hybridization Oven 645	GeneChip was scanned using the Affymetrix Expression Wash, Stain and Scan User Manual (P/N 702731 Rev. 3) (Affymetrix Inc., Santa Clara, CA, USA) using Affymetrix GeneChip Scanner 3000 7G	Gene expression data	The data were analyzed using the RMA algorithm and then LIMMA was applied to calculate significant differential expression between samples	GPL23159	Júlia,,Perera-Bel	margenomics@imim.es	Bioinformatics unit	IMIM	Dr Aiguader 88	Barcelona	Catalunya	08003	Spain	ftp://ftp.ncbi.nlm.nih.gov/geo/samples/GSM5677nnn/GSM5677532/suppl/GSM5677532_JS239_Clariom_S_Human_.CEL.gz	24351	34	10	1	0	community-acquired pneumonia (CAP)	0	peripheral blood
GSM5677533	JS274	GSM5677533	Public on Oct 17 2022	Nov 05 2021	Oct 17 2022	RNA	1	Total RNA from peripheral blood	Homo sapiens	tissue: peripheral blood	patient diagnosis: community-acquired pneumonia (CAP)	batch: 13	hospital: 2	age: 62	Sex: 1	mortality: 0	total RNA	Total RNA was isolated from whole blood samples using the PaxGene™ blood RNA system (PreAnalytiX, Qiagen/Becton Dickson) according to the manufacturer specifications	biotin	a total of 100ng from each sample was processed and labelled according to manual GeneChip WT PLUS Reagent kit (P/N 703174 Rev. 2, Affymetrix Inc., Santa Clara, CA, USA)	9606	Sample was hybridized to Affymetrix Clariom S Human array using an Affymetrix GeneChip Hybridization Oven 645	GeneChip was scanned using the Affymetrix Expression Wash, Stain and Scan User Manual (P/N 702731 Rev. 3) (Affymetrix Inc., Santa Clara, CA, USA) using Affymetrix GeneChip Scanner 3000 7G	Gene expression data	The data were analyzed using the RMA algorithm and then LIMMA was applied to calculate significant differential expression between samples	GPL23159	Júlia,,Perera-Bel	margenomics@imim.es	Bioinformatics unit	IMIM	Dr Aiguader 88	Barcelona	Catalunya	08003	Spain	ftp://ftp.ncbi.nlm.nih.gov/geo/samples/GSM5677nnn/GSM5677533/suppl/GSM5677533_JS274_Clariom_S_Human_.CEL.gz	24351	62	13	2	0	community-acquired pneumonia (CAP)	1	peripheral blood
GSM5677534	JT280	GSM5677534	Public on Oct 17 2022	Nov 05 2021	Oct 17 2022	RNA	1	Total RNA from peripheral blood	Homo sapiens	tissue: peripheral blood	patient diagnosis: community-acquired pneumonia (CAP)	batch: 3	hospital: 2	age: 84	Sex: 0	mortality: 0	total RNA	Total RNA was isolated from whole blood samples using the PaxGene™ blood RNA system (PreAnalytiX, Qiagen/Becton Dickson) according to the manufacturer specifications	biotin	a total of 100ng from each sample was processed and labelled according to manual GeneChip WT PLUS Reagent kit (P/N 703174 Rev. 2, Affymetrix Inc., Santa Clara, CA, USA)	9606	Sample was hybridized to Affymetrix Clariom S Human array using an Affymetrix GeneChip Hybridization Oven 645	GeneChip was scanned using the Affymetrix Expression Wash, Stain and Scan User Manual (P/N 702731 Rev. 3) (Affymetrix Inc., Santa Clara, CA, USA) using Affymetrix GeneChip Scanner 3000 7G	Gene expression data	The data were analyzed using the RMA algorithm and then LIMMA was applied to calculate significant differential expression between samples	GPL23159	Júlia,,Perera-Bel	margenomics@imim.es	Bioinformatics unit	IMIM	Dr Aiguader 88	Barcelona	Catalunya	08003	Spain	ftp://ftp.ncbi.nlm.nih.gov/geo/samples/GSM5677nnn/GSM5677534/suppl/GSM5677534_JT280_Clariom_S_Human_.CEL.gz	24351	84	3	2	0	community-acquired pneumonia (CAP)	0	peripheral blood
GSM5677535	JV292	GSM5677535	Public on Oct 17 2022	Nov 05 2021	Oct 17 2022	RNA	1	Total RNA from peripheral blood	Homo sapiens	tissue: peripheral blood	patient diagnosis: community-acquired pneumonia (CAP)	batch: 1	hospital: 2	age: 56	Sex: 1	mortality: 1	total RNA	Total RNA was isolated from whole blood samples using the PaxGene™ blood RNA system (PreAnalytiX, Qiagen/Becton Dickson) according to the manufacturer specifications	biotin	a total of 100ng from each sample was processed and labelled according to manual GeneChip WT PLUS Reagent kit (P/N 703174 Rev. 2, Affymetrix Inc., Santa Clara, CA, USA)	9606	Sample was hybridized to Affymetrix Clariom S Human array using an Affymetrix GeneChip Hybridization Oven 645	GeneChip was scanned using the Affymetrix Expression Wash, Stain and Scan User Manual (P/N 702731 Rev. 3) (Affymetrix Inc., Santa Clara, CA, USA) using Affymetrix GeneChip Scanner 3000 7G	Gene expression data	The data were analyzed using the RMA algorithm and then LIMMA was applied to calculate significant differential expression between samples	GPL23159	Júlia,,Perera-Bel	margenomics@imim.es	Bioinformatics unit	IMIM	Dr Aiguader 88	Barcelona	Catalunya	08003	Spain	ftp://ftp.ncbi.nlm.nih.gov/geo/samples/GSM5677nnn/GSM5677535/suppl/GSM5677535_JV292_Clariom_S_Human_.CEL.gz	24351	56	1	2	1	community-acquired pneumonia (CAP)	1	peripheral blood
GSM5677536	LB193	GSM5677536	Public on Oct 17 2022	Nov 05 2021	Oct 17 2022	RNA	1	Total RNA from peripheral blood	Homo sapiens	tissue: peripheral blood	patient diagnosis: community-acquired pneumonia (CAP)	batch: 11	hospital: 3	age: 94	Sex: 1	mortality: 0	total RNA	Total RNA was isolated from whole blood samples using the PaxGene™ blood RNA system (PreAnalytiX, Qiagen/Becton Dickson) according to the manufacturer specifications	biotin	a total of 100ng from each sample was processed and labelled according to manual GeneChip WT PLUS Reagent kit (P/N 703174 Rev. 2, Affymetrix Inc., Santa Clara, CA, USA)	9606	Sample was hybridized to Affymetrix Clariom S Human array using an Affymetrix GeneChip Hybridization Oven 645	GeneChip was scanned using the Affymetrix Expression Wash, Stain and Scan User Manual (P/N 702731 Rev. 3) (Affymetrix Inc., Santa Clara, CA, USA) using Affymetrix GeneChip Scanner 3000 7G	Gene expression data	The data were analyzed using the RMA algorithm and then LIMMA was applied to calculate significant differential expression between samples	GPL23159	Júlia,,Perera-Bel	margenomics@imim.es	Bioinformatics unit	IMIM	Dr Aiguader 88	Barcelona	Catalunya	08003	Spain	ftp://ftp.ncbi.nlm.nih.gov/geo/samples/GSM5677nnn/GSM5677536/suppl/GSM5677536_LB193_Clariom_S_Human_.CEL.gz	24351	94	11	3	0	community-acquired pneumonia (CAP)	1	peripheral blood
GSM5677537	LE291	GSM5677537	Public on Oct 17 2022	Nov 05 2021	Oct 17 2022	RNA	1	Total RNA from peripheral blood	Homo sapiens	tissue: peripheral blood	patient diagnosis: community-acquired pneumonia (CAP)	batch: 1	hospital: 2	age: 98	Sex: 1	mortality: 1	total RNA	Total RNA was isolated from whole blood samples using the PaxGene™ blood RNA system (PreAnalytiX, Qiagen/Becton Dickson) according to the manufacturer specifications	biotin	a total of 100ng from each sample was processed and labelled according to manual GeneChip WT PLUS Reagent kit (P/N 703174 Rev. 2, Affymetrix Inc., Santa Clara, CA, USA)	9606	Sample was hybridized to Affymetrix Clariom S Human array using an Affymetrix GeneChip Hybridization Oven 645	GeneChip was scanned using the Affymetrix Expression Wash, Stain and Scan User Manual (P/N 702731 Rev. 3) (Affymetrix Inc., Santa Clara, CA, USA) using Affymetrix GeneChip Scanner 3000 7G	Gene expression data	The data were analyzed using the RMA algorithm and then LIMMA was applied to calculate significant differential expression between samples	GPL23159	Júlia,,Perera-Bel	margenomics@imim.es	Bioinformatics unit	IMIM	Dr Aiguader 88	Barcelona	Catalunya	08003	Spain	ftp://ftp.ncbi.nlm.nih.gov/geo/samples/GSM5677nnn/GSM5677537/suppl/GSM5677537_LE291_Clariom_S_Human_.CEL.gz	24351	98	1	2	1	community-acquired pneumonia (CAP)	1	peripheral blood
GSM5677538	LP212	GSM5677538	Public on Oct 17 2022	Nov 05 2021	Oct 17 2022	RNA	1	Total RNA from peripheral blood	Homo sapiens	tissue: peripheral blood	patient diagnosis: community-acquired pneumonia (CAP)	batch: 2	hospital: 1	age: 63	Sex: 0	mortality: 0	total RNA	Total RNA was isolated from whole blood samples using the PaxGene™ blood RNA system (PreAnalytiX, Qiagen/Becton Dickson) according to the manufacturer specifications	biotin	a total of 100ng from each sample was processed and labelled according to manual GeneChip WT PLUS Reagent kit (P/N 703174 Rev. 2, Affymetrix Inc., Santa Clara, CA, USA)	9606	Sample was hybridized to Affymetrix Clariom S Human array using an Affymetrix GeneChip Hybridization Oven 645	GeneChip was scanned using the Affymetrix Expression Wash, Stain and Scan User Manual (P/N 702731 Rev. 3) (Affymetrix Inc., Santa Clara, CA, USA) using Affymetrix GeneChip Scanner 3000 7G	Gene expression data	The data were analyzed using the RMA algorithm and then LIMMA was applied to calculate significant differential expression between samples	GPL23159	Júlia,,Perera-Bel	margenomics@imim.es	Bioinformatics unit	IMIM	Dr Aiguader 88	Barcelona	Catalunya	08003	Spain	ftp://ftp.ncbi.nlm.nih.gov/geo/samples/GSM5677nnn/GSM5677538/suppl/GSM5677538_LP212_Clariom_S_Human_.CEL.gz	24351	63	2	1	0	community-acquired pneumonia (CAP)	0	peripheral blood
GSM5677539	LR336	GSM5677539	Public on Oct 17 2022	Nov 05 2021	Oct 17 2022	RNA	1	Total RNA from peripheral blood	Homo sapiens	tissue: peripheral blood	patient diagnosis: community-acquired pneumonia (CAP)	batch: 11	hospital: 2	age: 52	Sex: 1	mortality: 0	total RNA	Total RNA was isolated from whole blood samples using the PaxGene™ blood RNA system (PreAnalytiX, Qiagen/Becton Dickson) according to the manufacturer specifications	biotin	a total of 100ng from each sample was processed and labelled according to manual GeneChip WT PLUS Reagent kit (P/N 703174 Rev. 2, Affymetrix Inc., Santa Clara, CA, USA)	9606	Sample was hybridized to Affymetrix Clariom S Human array using an Affymetrix GeneChip Hybridization Oven 645	GeneChip was scanned using the Affymetrix Expression Wash, Stain and Scan User Manual (P/N 702731 Rev. 3) (Affymetrix Inc., Santa Clara, CA, USA) using Affymetrix GeneChip Scanner 3000 7G	Gene expression data	The data were analyzed using the RMA algorithm and then LIMMA was applied to calculate significant differential expression between samples	GPL23159	Júlia,,Perera-Bel	margenomics@imim.es	Bioinformatics unit	IMIM	Dr Aiguader 88	Barcelona	Catalunya	08003	Spain	ftp://ftp.ncbi.nlm.nih.gov/geo/samples/GSM5677nnn/GSM5677539/suppl/GSM5677539_LR336_Clariom_S_Human_.CEL.gz	24351	52	11	2	0	community-acquired pneumonia (CAP)	1	peripheral blood
GSM5677540	MA237	GSM5677540	Public on Oct 17 2022	Nov 05 2021	Oct 17 2022	RNA	1	Total RNA from peripheral blood	Homo sapiens	tissue: peripheral blood	patient diagnosis: community-acquired pneumonia (CAP)	batch: 9	hospital: 1	age: 68	Sex: 0	mortality: 0	total RNA	Total RNA was isolated from whole blood samples using the PaxGene™ blood RNA system (PreAnalytiX, Qiagen/Becton Dickson) according to the manufacturer specifications	biotin	a total of 100ng from each sample was processed and labelled according to manual GeneChip WT PLUS Reagent kit (P/N 703174 Rev. 2, Affymetrix Inc., Santa Clara, CA, USA)	9606	Sample was hybridized to Affymetrix Clariom S Human array using an Affymetrix GeneChip Hybridization Oven 645	GeneChip was scanned using the Affymetrix Expression Wash, Stain and Scan User Manual (P/N 702731 Rev. 3) (Affymetrix Inc., Santa Clara, CA, USA) using Affymetrix GeneChip Scanner 3000 7G	Gene expression data	The data were analyzed using the RMA algorithm and then LIMMA was applied to calculate significant differential expression between samples	GPL23159	Júlia,,Perera-Bel	margenomics@imim.es	Bioinformatics unit	IMIM	Dr Aiguader 88	Barcelona	Catalunya	08003	Spain	ftp://ftp.ncbi.nlm.nih.gov/geo/samples/GSM5677nnn/GSM5677540/suppl/GSM5677540_MA237_Clariom_S_Human_.CEL.gz	24351	68	9	1	0	community-acquired pneumonia (CAP)	0	peripheral blood
GSM5677541	MA251	GSM5677541	Public on Oct 17 2022	Nov 05 2021	Oct 17 2022	RNA	1	Total RNA from peripheral blood	Homo sapiens	tissue: peripheral blood	patient diagnosis: community-acquired pneumonia (CAP)	batch: 14	hospital: 3	age: 96	Sex: 1	mortality: 0	total RNA	Total RNA was isolated from whole blood samples using the PaxGene™ blood RNA system (PreAnalytiX, Qiagen/Becton Dickson) according to the manufacturer specifications	biotin	a total of 100ng from each sample was processed and labelled according to manual GeneChip WT PLUS Reagent kit (P/N 703174 Rev. 2, Affymetrix Inc., Santa Clara, CA, USA)	9606	Sample was hybridized to Affymetrix Clariom S Human array using an Affymetrix GeneChip Hybridization Oven 645	GeneChip was scanned using the Affymetrix Expression Wash, Stain and Scan User Manual (P/N 702731 Rev. 3) (Affymetrix Inc., Santa Clara, CA, USA) using Affymetrix GeneChip Scanner 3000 7G	Gene expression data	The data were analyzed using the RMA algorithm and then LIMMA was applied to calculate significant differential expression between samples	GPL23159	Júlia,,Perera-Bel	margenomics@imim.es	Bioinformatics unit	IMIM	Dr Aiguader 88	Barcelona	Catalunya	08003	Spain	ftp://ftp.ncbi.nlm.nih.gov/geo/samples/GSM5677nnn/GSM5677541/suppl/GSM5677541_MA251_Clariom_S_Human_.CEL.gz	24351	96	14	3	0	community-acquired pneumonia (CAP)	1	peripheral blood
GSM5677542	MA305	GSM5677542	Public on Oct 17 2022	Nov 05 2021	Oct 17 2022	RNA	1	Total RNA from peripheral blood	Homo sapiens	tissue: peripheral blood	patient diagnosis: community-acquired pneumonia (CAP)	batch: 1	hospital: 2	age: 86	Sex: 1	mortality: 0	total RNA	Total RNA was isolated from whole blood samples using the PaxGene™ blood RNA system (PreAnalytiX, Qiagen/Becton Dickson) according to the manufacturer specifications	biotin	a total of 100ng from each sample was processed and labelled according to manual GeneChip WT PLUS Reagent kit (P/N 703174 Rev. 2, Affymetrix Inc., Santa Clara, CA, USA)	9606	Sample was hybridized to Affymetrix Clariom S Human array using an Affymetrix GeneChip Hybridization Oven 645	GeneChip was scanned using the Affymetrix Expression Wash, Stain and Scan User Manual (P/N 702731 Rev. 3) (Affymetrix Inc., Santa Clara, CA, USA) using Affymetrix GeneChip Scanner 3000 7G	Gene expression data	The data were analyzed using the RMA algorithm and then LIMMA was applied to calculate significant differential expression between samples	GPL23159	Júlia,,Perera-Bel	margenomics@imim.es	Bioinformatics unit	IMIM	Dr Aiguader 88	Barcelona	Catalunya	08003	Spain	ftp://ftp.ncbi.nlm.nih.gov/geo/samples/GSM5677nnn/GSM5677542/suppl/GSM5677542_MA305_Clariom_S_Human_.CEL.gz	24351	86	1	2	0	community-acquired pneumonia (CAP)	1	peripheral blood
GSM5677543	MA337	GSM5677543	Public on Oct 17 2022	Nov 05 2021	Oct 17 2022	RNA	1	Total RNA from peripheral blood	Homo sapiens	tissue: peripheral blood	patient diagnosis: community-acquired pneumonia (CAP)	batch: 1	hospital: 2	age: 76	Sex: 0	mortality: 0	total RNA	Total RNA was isolated from whole blood samples using the PaxGene™ blood RNA system (PreAnalytiX, Qiagen/Becton Dickson) according to the manufacturer specifications	biotin	a total of 100ng from each sample was processed and labelled according to manual GeneChip WT PLUS Reagent kit (P/N 703174 Rev. 2, Affymetrix Inc., Santa Clara, CA, USA)	9606	Sample was hybridized to Affymetrix Clariom S Human array using an Affymetrix GeneChip Hybridization Oven 645	GeneChip was scanned using the Affymetrix Expression Wash, Stain and Scan User Manual (P/N 702731 Rev. 3) (Affymetrix Inc., Santa Clara, CA, USA) using Affymetrix GeneChip Scanner 3000 7G	Gene expression data	The data were analyzed using the RMA algorithm and then LIMMA was applied to calculate significant differential expression between samples	GPL23159	Júlia,,Perera-Bel	margenomics@imim.es	Bioinformatics unit	IMIM	Dr Aiguader 88	Barcelona	Catalunya	08003	Spain	ftp://ftp.ncbi.nlm.nih.gov/geo/samples/GSM5677nnn/GSM5677543/suppl/GSM5677543_MA337_Clariom_S_Human_.CEL.gz	24351	76	1	2	0	community-acquired pneumonia (CAP)	0	peripheral blood
GSM5677544	MB275	GSM5677544	Public on Oct 17 2022	Nov 05 2021	Oct 17 2022	RNA	1	Total RNA from peripheral blood	Homo sapiens	tissue: peripheral blood	patient diagnosis: community-acquired pneumonia (CAP)	batch: 4	hospital: 2	age: 81	Sex: 0	mortality: 0	total RNA	Total RNA was isolated from whole blood samples using the PaxGene™ blood RNA system (PreAnalytiX, Qiagen/Becton Dickson) according to the manufacturer specifications	biotin	a total of 100ng from each sample was processed and labelled according to manual GeneChip WT PLUS Reagent kit (P/N 703174 Rev. 2, Affymetrix Inc., Santa Clara, CA, USA)	9606	Sample was hybridized to Affymetrix Clariom S Human array using an Affymetrix GeneChip Hybridization Oven 645	GeneChip was scanned using the Affymetrix Expression Wash, Stain and Scan User Manual (P/N 702731 Rev. 3) (Affymetrix Inc., Santa Clara, CA, USA) using Affymetrix GeneChip Scanner 3000 7G	Gene expression data	The data were analyzed using the RMA algorithm and then LIMMA was applied to calculate significant differential expression between samples	GPL23159	Júlia,,Perera-Bel	margenomics@imim.es	Bioinformatics unit	IMIM	Dr Aiguader 88	Barcelona	Catalunya	08003	Spain	ftp://ftp.ncbi.nlm.nih.gov/geo/samples/GSM5677nnn/GSM5677544/suppl/GSM5677544_MB275_Clariom_S_Human_.CEL.gz	24351	81	4	2	0	community-acquired pneumonia (CAP)	0	peripheral blood
GSM5677545	MC224	GSM5677545	Public on Oct 17 2022	Nov 05 2021	Oct 17 2022	RNA	1	Total RNA from peripheral blood	Homo sapiens	tissue: peripheral blood	patient diagnosis: community-acquired pneumonia (CAP)	batch: 1	hospital: 1	age: 51	Sex: 1	mortality: 0	total RNA	Total RNA was isolated from whole blood samples using the PaxGene™ blood RNA system (PreAnalytiX, Qiagen/Becton Dickson) according to the manufacturer specifications	biotin	a total of 100ng from each sample was processed and labelled according to manual GeneChip WT PLUS Reagent kit (P/N 703174 Rev. 2, Affymetrix Inc., Santa Clara, CA, USA)	9606	Sample was hybridized to Affymetrix Clariom S Human array using an Affymetrix GeneChip Hybridization Oven 645	GeneChip was scanned using the Affymetrix Expression Wash, Stain and Scan User Manual (P/N 702731 Rev. 3) (Affymetrix Inc., Santa Clara, CA, USA) using Affymetrix GeneChip Scanner 3000 7G	Gene expression data	The data were analyzed using the RMA algorithm and then LIMMA was applied to calculate significant differential expression between samples	GPL23159	Júlia,,Perera-Bel	margenomics@imim.es	Bioinformatics unit	IMIM	Dr Aiguader 88	Barcelona	Catalunya	08003	Spain	ftp://ftp.ncbi.nlm.nih.gov/geo/samples/GSM5677nnn/GSM5677545/suppl/GSM5677545_MC224_Clariom_S_Human_.CEL.gz	24351	51	1	1	0	community-acquired pneumonia (CAP)	1	peripheral blood
GSM5677546	MC327	GSM5677546	Public on Oct 17 2022	Nov 05 2021	Oct 17 2022	RNA	1	Total RNA from peripheral blood	Homo sapiens	tissue: peripheral blood	patient diagnosis: community-acquired pneumonia (CAP)	batch: 12	hospital: 2	age: 65	Sex: 1	mortality: 0	total RNA	Total RNA was isolated from whole blood samples using the PaxGene™ blood RNA system (PreAnalytiX, Qiagen/Becton Dickson) according to the manufacturer specifications	biotin	a total of 100ng from each sample was processed and labelled according to manual GeneChip WT PLUS Reagent kit (P/N 703174 Rev. 2, Affymetrix Inc., Santa Clara, CA, USA)	9606	Sample was hybridized to Affymetrix Clariom S Human array using an Affymetrix GeneChip Hybridization Oven 645	GeneChip was scanned using the Affymetrix Expression Wash, Stain and Scan User Manual (P/N 702731 Rev. 3) (Affymetrix Inc., Santa Clara, CA, USA) using Affymetrix GeneChip Scanner 3000 7G	Gene expression data	The data were analyzed using the RMA algorithm and then LIMMA was applied to calculate significant differential expression between samples	GPL23159	Júlia,,Perera-Bel	margenomics@imim.es	Bioinformatics unit	IMIM	Dr Aiguader 88	Barcelona	Catalunya	08003	Spain	ftp://ftp.ncbi.nlm.nih.gov/geo/samples/GSM5677nnn/GSM5677546/suppl/GSM5677546_MC327_Clariom_S_Human_.CEL.gz	24351	65	12	2	0	community-acquired pneumonia (CAP)	1	peripheral blood
GSM5677547	ME210	GSM5677547	Public on Oct 17 2022	Nov 05 2021	Oct 17 2022	RNA	1	Total RNA from peripheral blood	Homo sapiens	tissue: peripheral blood	patient diagnosis: community-acquired pneumonia (CAP)	batch: 12	hospital: 1	age: 33	Sex: 0	mortality: 0	total RNA	Total RNA was isolated from whole blood samples using the PaxGene™ blood RNA system (PreAnalytiX, Qiagen/Becton Dickson) according to the manufacturer specifications	biotin	a total of 100ng from each sample was processed and labelled according to manual GeneChip WT PLUS Reagent kit (P/N 703174 Rev. 2, Affymetrix Inc., Santa Clara, CA, USA)	9606	Sample was hybridized to Affymetrix Clariom S Human array using an Affymetrix GeneChip Hybridization Oven 645	GeneChip was scanned using the Affymetrix Expression Wash, Stain and Scan User Manual (P/N 702731 Rev. 3) (Affymetrix Inc., Santa Clara, CA, USA) using Affymetrix GeneChip Scanner 3000 7G	Gene expression data	The data were analyzed using the RMA algorithm and then LIMMA was applied to calculate significant differential expression between samples	GPL23159	Júlia,,Perera-Bel	margenomics@imim.es	Bioinformatics unit	IMIM	Dr Aiguader 88	Barcelona	Catalunya	08003	Spain	ftp://ftp.ncbi.nlm.nih.gov/geo/samples/GSM5677nnn/GSM5677547/suppl/GSM5677547_ME210_Clariom_S_Human_.CEL.gz	24351	33	12	1	0	community-acquired pneumonia (CAP)	0	peripheral blood
GSM5677548	ME349	GSM5677548	Public on Oct 17 2022	Nov 05 2021	Oct 17 2022	RNA	1	Total RNA from peripheral blood	Homo sapiens	tissue: peripheral blood	patient diagnosis: community-acquired pneumonia (CAP)	batch: 3	hospital: 2	age: 83	Sex: 1	mortality: 0	total RNA	Total RNA was isolated from whole blood samples using the PaxGene™ blood RNA system (PreAnalytiX, Qiagen/Becton Dickson) according to the manufacturer specifications	biotin	a total of 100ng from each sample was processed and labelled according to manual GeneChip WT PLUS Reagent kit (P/N 703174 Rev. 2, Affymetrix Inc., Santa Clara, CA, USA)	9606	Sample was hybridized to Affymetrix Clariom S Human array using an Affymetrix GeneChip Hybridization Oven 645	GeneChip was scanned using the Affymetrix Expression Wash, Stain and Scan User Manual (P/N 702731 Rev. 3) (Affymetrix Inc., Santa Clara, CA, USA) using Affymetrix GeneChip Scanner 3000 7G	Gene expression data	The data were analyzed using the RMA algorithm and then LIMMA was applied to calculate significant differential expression between samples	GPL23159	Júlia,,Perera-Bel	margenomics@imim.es	Bioinformatics unit	IMIM	Dr Aiguader 88	Barcelona	Catalunya	08003	Spain	ftp://ftp.ncbi.nlm.nih.gov/geo/samples/GSM5677nnn/GSM5677548/suppl/GSM5677548_ME349_Clariom_S_Human_.CEL.gz	24351	83	3	2	0	community-acquired pneumonia (CAP)	1	peripheral blood
GSM5677549	MG320	GSM5677549	Public on Oct 17 2022	Nov 05 2021	Oct 17 2022	RNA	1	Total RNA from peripheral blood	Homo sapiens	tissue: peripheral blood	patient diagnosis: community-acquired pneumonia (CAP)	batch: 13	hospital: 2	age: 68	Sex: 0	mortality: 0	total RNA	Total RNA was isolated from whole blood samples using the PaxGene™ blood RNA system (PreAnalytiX, Qiagen/Becton Dickson) according to the manufacturer specifications	biotin	a total of 100ng from each sample was processed and labelled according to manual GeneChip WT PLUS Reagent kit (P/N 703174 Rev. 2, Affymetrix Inc., Santa Clara, CA, USA)	9606	Sample was hybridized to Affymetrix Clariom S Human array using an Affymetrix GeneChip Hybridization Oven 645	GeneChip was scanned using the Affymetrix Expression Wash, Stain and Scan User Manual (P/N 702731 Rev. 3) (Affymetrix Inc., Santa Clara, CA, USA) using Affymetrix GeneChip Scanner 3000 7G	Gene expression data	The data were analyzed using the RMA algorithm and then LIMMA was applied to calculate significant differential expression between samples	GPL23159	Júlia,,Perera-Bel	margenomics@imim.es	Bioinformatics unit	IMIM	Dr Aiguader 88	Barcelona	Catalunya	08003	Spain	ftp://ftp.ncbi.nlm.nih.gov/geo/samples/GSM5677nnn/GSM5677549/suppl/GSM5677549_MG320_Clariom_S_Human_.CEL.gz	24351	68	13	2	0	community-acquired pneumonia (CAP)	0	peripheral blood
GSM5677550	MI197	GSM5677550	Public on Oct 17 2022	Nov 05 2021	Oct 17 2022	RNA	1	Total RNA from peripheral blood	Homo sapiens	tissue: peripheral blood	patient diagnosis: community-acquired pneumonia (CAP)	batch: 12	hospital: 1	age: 65	Sex: 0	mortality: 0	total RNA	Total RNA was isolated from whole blood samples using the PaxGene™ blood RNA system (PreAnalytiX, Qiagen/Becton Dickson) according to the manufacturer specifications	biotin	a total of 100ng from each sample was processed and labelled according to manual GeneChip WT PLUS Reagent kit (P/N 703174 Rev. 2, Affymetrix Inc., Santa Clara, CA, USA)	9606	Sample was hybridized to Affymetrix Clariom S Human array using an Affymetrix GeneChip Hybridization Oven 645	GeneChip was scanned using the Affymetrix Expression Wash, Stain and Scan User Manual (P/N 702731 Rev. 3) (Affymetrix Inc., Santa Clara, CA, USA) using Affymetrix GeneChip Scanner 3000 7G	Gene expression data	The data were analyzed using the RMA algorithm and then LIMMA was applied to calculate significant differential expression between samples	GPL23159	Júlia,,Perera-Bel	margenomics@imim.es	Bioinformatics unit	IMIM	Dr Aiguader 88	Barcelona	Catalunya	08003	Spain	ftp://ftp.ncbi.nlm.nih.gov/geo/samples/GSM5677nnn/GSM5677550/suppl/GSM5677550_MI197_Clariom_S_Human_.CEL.gz	24351	65	12	1	0	community-acquired pneumonia (CAP)	0	peripheral blood
GSM5677551	MJ333	GSM5677551	Public on Oct 17 2022	Nov 05 2021	Oct 17 2022	RNA	1	Total RNA from peripheral blood	Homo sapiens	tissue: peripheral blood	patient diagnosis: community-acquired pneumonia (CAP)	batch: 7	hospital: 2	age: 76	Sex: 1	mortality: 0	total RNA	Total RNA was isolated from whole blood samples using the PaxGene™ blood RNA system (PreAnalytiX, Qiagen/Becton Dickson) according to the manufacturer specifications	biotin	a total of 100ng from each sample was processed and labelled according to manual GeneChip WT PLUS Reagent kit (P/N 703174 Rev. 2, Affymetrix Inc., Santa Clara, CA, USA)	9606	Sample was hybridized to Affymetrix Clariom S Human array using an Affymetrix GeneChip Hybridization Oven 645	GeneChip was scanned using the Affymetrix Expression Wash, Stain and Scan User Manual (P/N 702731 Rev. 3) (Affymetrix Inc., Santa Clara, CA, USA) using Affymetrix GeneChip Scanner 3000 7G	Gene expression data	The data were analyzed using the RMA algorithm and then LIMMA was applied to calculate significant differential expression between samples	GPL23159	Júlia,,Perera-Bel	margenomics@imim.es	Bioinformatics unit	IMIM	Dr Aiguader 88	Barcelona	Catalunya	08003	Spain	ftp://ftp.ncbi.nlm.nih.gov/geo/samples/GSM5677nnn/GSM5677551/suppl/GSM5677551_MJ333_Clariom_S_Human_.CEL.gz	24351	76	7	2	0	community-acquired pneumonia (CAP)	1	peripheral blood
GSM5677552	ML313	GSM5677552	Public on Oct 17 2022	Nov 05 2021	Oct 17 2022	RNA	1	Total RNA from peripheral blood	Homo sapiens	tissue: peripheral blood	patient diagnosis: community-acquired pneumonia (CAP)	batch: 14	hospital: 2	age: 77	Sex: 0	mortality: 0	total RNA	Total RNA was isolated from whole blood samples using the PaxGene™ blood RNA system (PreAnalytiX, Qiagen/Becton Dickson) according to the manufacturer specifications	biotin	a total of 100ng from each sample was processed and labelled according to manual GeneChip WT PLUS Reagent kit (P/N 703174 Rev. 2, Affymetrix Inc., Santa Clara, CA, USA)	9606	Sample was hybridized to Affymetrix Clariom S Human array using an Affymetrix GeneChip Hybridization Oven 645	GeneChip was scanned using the Affymetrix Expression Wash, Stain and Scan User Manual (P/N 702731 Rev. 3) (Affymetrix Inc., Santa Clara, CA, USA) using Affymetrix GeneChip Scanner 3000 7G	Gene expression data	The data were analyzed using the RMA algorithm and then LIMMA was applied to calculate significant differential expression between samples	GPL23159	Júlia,,Perera-Bel	margenomics@imim.es	Bioinformatics unit	IMIM	Dr Aiguader 88	Barcelona	Catalunya	08003	Spain	ftp://ftp.ncbi.nlm.nih.gov/geo/samples/GSM5677nnn/GSM5677552/suppl/GSM5677552_ML313_Clariom_S_Human_.CEL.gz	24351	77	14	2	0	community-acquired pneumonia (CAP)	0	peripheral blood
GSM5677553	MM225	GSM5677553	Public on Oct 17 2022	Nov 05 2021	Oct 17 2022	RNA	1	Total RNA from peripheral blood	Homo sapiens	tissue: peripheral blood	patient diagnosis: community-acquired pneumonia (CAP)	batch: 10	hospital: 1	age: 73	Sex: 0	mortality: 1	total RNA	Total RNA was isolated from whole blood samples using the PaxGene™ blood RNA system (PreAnalytiX, Qiagen/Becton Dickson) according to the manufacturer specifications	biotin	a total of 100ng from each sample was processed and labelled according to manual GeneChip WT PLUS Reagent kit (P/N 703174 Rev. 2, Affymetrix Inc., Santa Clara, CA, USA)	9606	Sample was hybridized to Affymetrix Clariom S Human array using an Affymetrix GeneChip Hybridization Oven 645	GeneChip was scanned using the Affymetrix Expression Wash, Stain and Scan User Manual (P/N 702731 Rev. 3) (Affymetrix Inc., Santa Clara, CA, USA) using Affymetrix GeneChip Scanner 3000 7G	Gene expression data	The data were analyzed using the RMA algorithm and then LIMMA was applied to calculate significant differential expression between samples	GPL23159	Júlia,,Perera-Bel	margenomics@imim.es	Bioinformatics unit	IMIM	Dr Aiguader 88	Barcelona	Catalunya	08003	Spain	ftp://ftp.ncbi.nlm.nih.gov/geo/samples/GSM5677nnn/GSM5677553/suppl/GSM5677553_MM225_Clariom_S_Human_.CEL.gz	24351	73	10	1	1	community-acquired pneumonia (CAP)	0	peripheral blood
GSM5677554	MM232	GSM5677554	Public on Oct 17 2022	Nov 05 2021	Oct 17 2022	RNA	1	Total RNA from peripheral blood	Homo sapiens	tissue: peripheral blood	patient diagnosis: community-acquired pneumonia (CAP)	batch: 11	hospital: 1	age: 64	Sex: 1	mortality: 0	total RNA	Total RNA was isolated from whole blood samples using the PaxGene™ blood RNA system (PreAnalytiX, Qiagen/Becton Dickson) according to the manufacturer specifications	biotin	a total of 100ng from each sample was processed and labelled according to manual GeneChip WT PLUS Reagent kit (P/N 703174 Rev. 2, Affymetrix Inc., Santa Clara, CA, USA)	9606	Sample was hybridized to Affymetrix Clariom S Human array using an Affymetrix GeneChip Hybridization Oven 645	GeneChip was scanned using the Affymetrix Expression Wash, Stain and Scan User Manual (P/N 702731 Rev. 3) (Affymetrix Inc., Santa Clara, CA, USA) using Affymetrix GeneChip Scanner 3000 7G	Gene expression data	The data were analyzed using the RMA algorithm and then LIMMA was applied to calculate significant differential expression between samples	GPL23159	Júlia,,Perera-Bel	margenomics@imim.es	Bioinformatics unit	IMIM	Dr Aiguader 88	Barcelona	Catalunya	08003	Spain	ftp://ftp.ncbi.nlm.nih.gov/geo/samples/GSM5677nnn/GSM5677554/suppl/GSM5677554_MM232_Clariom_S_Human_.CEL.gz	24351	64	11	1	0	community-acquired pneumonia (CAP)	1	peripheral blood
GSM5677555	MM233	GSM5677555	Public on Oct 17 2022	Nov 05 2021	Oct 17 2022	RNA	1	Total RNA from peripheral blood	Homo sapiens	tissue: peripheral blood	patient diagnosis: community-acquired pneumonia (CAP)	batch: 8	hospital: 1	age: 72	Sex: 0	mortality: 0	total RNA	Total RNA was isolated from whole blood samples using the PaxGene™ blood RNA system (PreAnalytiX, Qiagen/Becton Dickson) according to the manufacturer specifications	biotin	a total of 100ng from each sample was processed and labelled according to manual GeneChip WT PLUS Reagent kit (P/N 703174 Rev. 2, Affymetrix Inc., Santa Clara, CA, USA)	9606	Sample was hybridized to Affymetrix Clariom S Human array using an Affymetrix GeneChip Hybridization Oven 645	GeneChip was scanned using the Affymetrix Expression Wash, Stain and Scan User Manual (P/N 702731 Rev. 3) (Affymetrix Inc., Santa Clara, CA, USA) using Affymetrix GeneChip Scanner 3000 7G	Gene expression data	The data were analyzed using the RMA algorithm and then LIMMA was applied to calculate significant differential expression between samples	GPL23159	Júlia,,Perera-Bel	margenomics@imim.es	Bioinformatics unit	IMIM	Dr Aiguader 88	Barcelona	Catalunya	08003	Spain	ftp://ftp.ncbi.nlm.nih.gov/geo/samples/GSM5677nnn/GSM5677555/suppl/GSM5677555_MM233_Clariom_S_Human_.CEL.gz	24351	72	8	1	0	community-acquired pneumonia (CAP)	0	peripheral blood
GSM5677556	MM303	GSM5677556	Public on Oct 17 2022	Nov 05 2021	Oct 17 2022	RNA	1	Total RNA from peripheral blood	Homo sapiens	tissue: peripheral blood	patient diagnosis: community-acquired pneumonia (CAP)	batch: 7	hospital: 2	age: 59	Sex: 0	mortality: 1	total RNA	Total RNA was isolated from whole blood samples using the PaxGene™ blood RNA system (PreAnalytiX, Qiagen/Becton Dickson) according to the manufacturer specifications	biotin	a total of 100ng from each sample was processed and labelled according to manual GeneChip WT PLUS Reagent kit (P/N 703174 Rev. 2, Affymetrix Inc., Santa Clara, CA, USA)	9606	Sample was hybridized to Affymetrix Clariom S Human array using an Affymetrix GeneChip Hybridization Oven 645	GeneChip was scanned using the Affymetrix Expression Wash, Stain and Scan User Manual (P/N 702731 Rev. 3) (Affymetrix Inc., Santa Clara, CA, USA) using Affymetrix GeneChip Scanner 3000 7G	Gene expression data	The data were analyzed using the RMA algorithm and then LIMMA was applied to calculate significant differential expression between samples	GPL23159	Júlia,,Perera-Bel	margenomics@imim.es	Bioinformatics unit	IMIM	Dr Aiguader 88	Barcelona	Catalunya	08003	Spain	ftp://ftp.ncbi.nlm.nih.gov/geo/samples/GSM5677nnn/GSM5677556/suppl/GSM5677556_MM303_Clariom_S_Human_.CEL.gz	24351	59	7	2	1	community-acquired pneumonia (CAP)	0	peripheral blood
GSM5677557	MM315	GSM5677557	Public on Oct 17 2022	Nov 05 2021	Oct 17 2022	RNA	1	Total RNA from peripheral blood	Homo sapiens	tissue: peripheral blood	patient diagnosis: community-acquired pneumonia (CAP)	batch: 12	hospital: 2	age: 87	Sex: 0	mortality: 0	total RNA	Total RNA was isolated from whole blood samples using the PaxGene™ blood RNA system (PreAnalytiX, Qiagen/Becton Dickson) according to the manufacturer specifications	biotin	a total of 100ng from each sample was processed and labelled according to manual GeneChip WT PLUS Reagent kit (P/N 703174 Rev. 2, Affymetrix Inc., Santa Clara, CA, USA)	9606	Sample was hybridized to Affymetrix Clariom S Human array using an Affymetrix GeneChip Hybridization Oven 645	GeneChip was scanned using the Affymetrix Expression Wash, Stain and Scan User Manual (P/N 702731 Rev. 3) (Affymetrix Inc., Santa Clara, CA, USA) using Affymetrix GeneChip Scanner 3000 7G	Gene expression data	The data were analyzed using the RMA algorithm and then LIMMA was applied to calculate significant differential expression between samples	GPL23159	Júlia,,Perera-Bel	margenomics@imim.es	Bioinformatics unit	IMIM	Dr Aiguader 88	Barcelona	Catalunya	08003	Spain	ftp://ftp.ncbi.nlm.nih.gov/geo/samples/GSM5677nnn/GSM5677557/suppl/GSM5677557_MM315_Clariom_S_Human_.CEL.gz	24351	87	12	2	0	community-acquired pneumonia (CAP)	0	peripheral blood
GSM5677558	MN208	GSM5677558	Public on Oct 17 2022	Nov 05 2021	Oct 17 2022	RNA	1	Total RNA from peripheral blood	Homo sapiens	tissue: peripheral blood	patient diagnosis: community-acquired pneumonia (CAP)	batch: 12	hospital: 1	age: 64	Sex: 0	mortality: 0	total RNA	Total RNA was isolated from whole blood samples using the PaxGene™ blood RNA system (PreAnalytiX, Qiagen/Becton Dickson) according to the manufacturer specifications	biotin	a total of 100ng from each sample was processed and labelled according to manual GeneChip WT PLUS Reagent kit (P/N 703174 Rev. 2, Affymetrix Inc., Santa Clara, CA, USA)	9606	Sample was hybridized to Affymetrix Clariom S Human array using an Affymetrix GeneChip Hybridization Oven 645	GeneChip was scanned using the Affymetrix Expression Wash, Stain and Scan User Manual (P/N 702731 Rev. 3) (Affymetrix Inc., Santa Clara, CA, USA) using Affymetrix GeneChip Scanner 3000 7G	Gene expression data	The data were analyzed using the RMA algorithm and then LIMMA was applied to calculate significant differential expression between samples	GPL23159	Júlia,,Perera-Bel	margenomics@imim.es	Bioinformatics unit	IMIM	Dr Aiguader 88	Barcelona	Catalunya	08003	Spain	ftp://ftp.ncbi.nlm.nih.gov/geo/samples/GSM5677nnn/GSM5677558/suppl/GSM5677558_MN208_Clariom_S_Human_.CEL.gz	24351	64	12	1	0	community-acquired pneumonia (CAP)	0	peripheral blood
GSM5677559	MO199	GSM5677559	Public on Oct 17 2022	Nov 05 2021	Oct 17 2022	RNA	1	Total RNA from peripheral blood	Homo sapiens	tissue: peripheral blood	patient diagnosis: community-acquired pneumonia (CAP)	batch: 9	hospital: 1	age: 38	Sex: 1	mortality: 0	total RNA	Total RNA was isolated from whole blood samples using the PaxGene™ blood RNA system (PreAnalytiX, Qiagen/Becton Dickson) according to the manufacturer specifications	biotin	a total of 100ng from each sample was processed and labelled according to manual GeneChip WT PLUS Reagent kit (P/N 703174 Rev. 2, Affymetrix Inc., Santa Clara, CA, USA)	9606	Sample was hybridized to Affymetrix Clariom S Human array using an Affymetrix GeneChip Hybridization Oven 645	GeneChip was scanned using the Affymetrix Expression Wash, Stain and Scan User Manual (P/N 702731 Rev. 3) (Affymetrix Inc., Santa Clara, CA, USA) using Affymetrix GeneChip Scanner 3000 7G	Gene expression data	The data were analyzed using the RMA algorithm and then LIMMA was applied to calculate significant differential expression between samples	GPL23159	Júlia,,Perera-Bel	margenomics@imim.es	Bioinformatics unit	IMIM	Dr Aiguader 88	Barcelona	Catalunya	08003	Spain	ftp://ftp.ncbi.nlm.nih.gov/geo/samples/GSM5677nnn/GSM5677559/suppl/GSM5677559_MO199_Clariom_S_Human_.CEL.gz	24351	38	9	1	0	community-acquired pneumonia (CAP)	1	peripheral blood
GSM5677560	MO278	GSM5677560	Public on Oct 17 2022	Nov 05 2021	Oct 17 2022	RNA	1	Total RNA from peripheral blood	Homo sapiens	tissue: peripheral blood	patient diagnosis: community-acquired pneumonia (CAP)	batch: 12	hospital: 2	age: 91	Sex: 1	mortality: 0	total RNA	Total RNA was isolated from whole blood samples using the PaxGene™ blood RNA system (PreAnalytiX, Qiagen/Becton Dickson) according to the manufacturer specifications	biotin	a total of 100ng from each sample was processed and labelled according to manual GeneChip WT PLUS Reagent kit (P/N 703174 Rev. 2, Affymetrix Inc., Santa Clara, CA, USA)	9606	Sample was hybridized to Affymetrix Clariom S Human array using an Affymetrix GeneChip Hybridization Oven 645	GeneChip was scanned using the Affymetrix Expression Wash, Stain and Scan User Manual (P/N 702731 Rev. 3) (Affymetrix Inc., Santa Clara, CA, USA) using Affymetrix GeneChip Scanner 3000 7G	Gene expression data	The data were analyzed using the RMA algorithm and then LIMMA was applied to calculate significant differential expression between samples	GPL23159	Júlia,,Perera-Bel	margenomics@imim.es	Bioinformatics unit	IMIM	Dr Aiguader 88	Barcelona	Catalunya	08003	Spain	ftp://ftp.ncbi.nlm.nih.gov/geo/samples/GSM5677nnn/GSM5677560/suppl/GSM5677560_MO278_Clariom_S_Human_.CEL.gz	24351	91	12	2	0	community-acquired pneumonia (CAP)	1	peripheral blood
GSM5677561	MO298	GSM5677561	Public on Oct 17 2022	Nov 05 2021	Oct 17 2022	RNA	1	Total RNA from peripheral blood	Homo sapiens	tissue: peripheral blood	patient diagnosis: community-acquired pneumonia (CAP)	batch: 14	hospital: 2	age: 74	Sex: 0	mortality: 0	total RNA	Total RNA was isolated from whole blood samples using the PaxGene™ blood RNA system (PreAnalytiX, Qiagen/Becton Dickson) according to the manufacturer specifications	biotin	a total of 100ng from each sample was processed and labelled according to manual GeneChip WT PLUS Reagent kit (P/N 703174 Rev. 2, Affymetrix Inc., Santa Clara, CA, USA)	9606	Sample was hybridized to Affymetrix Clariom S Human array using an Affymetrix GeneChip Hybridization Oven 645	GeneChip was scanned using the Affymetrix Expression Wash, Stain and Scan User Manual (P/N 702731 Rev. 3) (Affymetrix Inc., Santa Clara, CA, USA) using Affymetrix GeneChip Scanner 3000 7G	Gene expression data	The data were analyzed using the RMA algorithm and then LIMMA was applied to calculate significant differential expression between samples	GPL23159	Júlia,,Perera-Bel	margenomics@imim.es	Bioinformatics unit	IMIM	Dr Aiguader 88	Barcelona	Catalunya	08003	Spain	ftp://ftp.ncbi.nlm.nih.gov/geo/samples/GSM5677nnn/GSM5677561/suppl/GSM5677561_MO298_Clariom_S_Human_.CEL.gz	24351	74	14	2	0	community-acquired pneumonia (CAP)	0	peripheral blood
GSM5677562	MP200	GSM5677562	Public on Oct 17 2022	Nov 05 2021	Oct 17 2022	RNA	1	Total RNA from peripheral blood	Homo sapiens	tissue: peripheral blood	patient diagnosis: community-acquired pneumonia (CAP)	batch: 4	hospital: 1	age: 65	Sex: 1	mortality: 0	total RNA	Total RNA was isolated from whole blood samples using the PaxGene™ blood RNA system (PreAnalytiX, Qiagen/Becton Dickson) according to the manufacturer specifications	biotin	a total of 100ng from each sample was processed and labelled according to manual GeneChip WT PLUS Reagent kit (P/N 703174 Rev. 2, Affymetrix Inc., Santa Clara, CA, USA)	9606	Sample was hybridized to Affymetrix Clariom S Human array using an Affymetrix GeneChip Hybridization Oven 645	GeneChip was scanned using the Affymetrix Expression Wash, Stain and Scan User Manual (P/N 702731 Rev. 3) (Affymetrix Inc., Santa Clara, CA, USA) using Affymetrix GeneChip Scanner 3000 7G	Gene expression data	The data were analyzed using the RMA algorithm and then LIMMA was applied to calculate significant differential expression between samples	GPL23159	Júlia,,Perera-Bel	margenomics@imim.es	Bioinformatics unit	IMIM	Dr Aiguader 88	Barcelona	Catalunya	08003	Spain	ftp://ftp.ncbi.nlm.nih.gov/geo/samples/GSM5677nnn/GSM5677562/suppl/GSM5677562_MP200_Clariom_S_Human_.CEL.gz	24351	65	4	1	0	community-acquired pneumonia (CAP)	1	peripheral blood
GSM5677563	MP229	GSM5677563	Public on Oct 17 2022	Nov 05 2021	Oct 17 2022	RNA	1	Total RNA from peripheral blood	Homo sapiens	tissue: peripheral blood	patient diagnosis: community-acquired pneumonia (CAP)	batch: 6	hospital: 1	age: 69	Sex: 0	mortality: 0	total RNA	Total RNA was isolated from whole blood samples using the PaxGene™ blood RNA system (PreAnalytiX, Qiagen/Becton Dickson) according to the manufacturer specifications	biotin	a total of 100ng from each sample was processed and labelled according to manual GeneChip WT PLUS Reagent kit (P/N 703174 Rev. 2, Affymetrix Inc., Santa Clara, CA, USA)	9606	Sample was hybridized to Affymetrix Clariom S Human array using an Affymetrix GeneChip Hybridization Oven 645	GeneChip was scanned using the Affymetrix Expression Wash, Stain and Scan User Manual (P/N 702731 Rev. 3) (Affymetrix Inc., Santa Clara, CA, USA) using Affymetrix GeneChip Scanner 3000 7G	Gene expression data	The data were analyzed using the RMA algorithm and then LIMMA was applied to calculate significant differential expression between samples	GPL23159	Júlia,,Perera-Bel	margenomics@imim.es	Bioinformatics unit	IMIM	Dr Aiguader 88	Barcelona	Catalunya	08003	Spain	ftp://ftp.ncbi.nlm.nih.gov/geo/samples/GSM5677nnn/GSM5677563/suppl/GSM5677563_MP229_Clariom_S_Human_.CEL.gz	24351	69	6	1	0	community-acquired pneumonia (CAP)	0	peripheral blood
GSM5677564	MR272	GSM5677564	Public on Oct 17 2022	Nov 05 2021	Oct 17 2022	RNA	1	Total RNA from peripheral blood	Homo sapiens	tissue: peripheral blood	patient diagnosis: community-acquired pneumonia (CAP)	batch: 9	hospital: 2	age: 73	Sex: 0	mortality: 0	total RNA	Total RNA was isolated from whole blood samples using the PaxGene™ blood RNA system (PreAnalytiX, Qiagen/Becton Dickson) according to the manufacturer specifications	biotin	a total of 100ng from each sample was processed and labelled according to manual GeneChip WT PLUS Reagent kit (P/N 703174 Rev. 2, Affymetrix Inc., Santa Clara, CA, USA)	9606	Sample was hybridized to Affymetrix Clariom S Human array using an Affymetrix GeneChip Hybridization Oven 645	GeneChip was scanned using the Affymetrix Expression Wash, Stain and Scan User Manual (P/N 702731 Rev. 3) (Affymetrix Inc., Santa Clara, CA, USA) using Affymetrix GeneChip Scanner 3000 7G	Gene expression data	The data were analyzed using the RMA algorithm and then LIMMA was applied to calculate significant differential expression between samples	GPL23159	Júlia,,Perera-Bel	margenomics@imim.es	Bioinformatics unit	IMIM	Dr Aiguader 88	Barcelona	Catalunya	08003	Spain	ftp://ftp.ncbi.nlm.nih.gov/geo/samples/GSM5677nnn/GSM5677564/suppl/GSM5677564_MR272_Clariom_S_Human_.CEL.gz	24351	73	9	2	0	community-acquired pneumonia (CAP)	0	peripheral blood
GSM5677565	MR281	GSM5677565	Public on Oct 17 2022	Nov 05 2021	Oct 17 2022	RNA	1	Total RNA from peripheral blood	Homo sapiens	tissue: peripheral blood	patient diagnosis: community-acquired pneumonia (CAP)	batch: 7	hospital: 2	age: 92	Sex: 0	mortality: 1	total RNA	Total RNA was isolated from whole blood samples using the PaxGene™ blood RNA system (PreAnalytiX, Qiagen/Becton Dickson) according to the manufacturer specifications	biotin	a total of 100ng from each sample was processed and labelled according to manual GeneChip WT PLUS Reagent kit (P/N 703174 Rev. 2, Affymetrix Inc., Santa Clara, CA, USA)	9606	Sample was hybridized to Affymetrix Clariom S Human array using an Affymetrix GeneChip Hybridization Oven 645	GeneChip was scanned using the Affymetrix Expression Wash, Stain and Scan User Manual (P/N 702731 Rev. 3) (Affymetrix Inc., Santa Clara, CA, USA) using Affymetrix GeneChip Scanner 3000 7G	Gene expression data	The data were analyzed using the RMA algorithm and then LIMMA was applied to calculate significant differential expression between samples	GPL23159	Júlia,,Perera-Bel	margenomics@imim.es	Bioinformatics unit	IMIM	Dr Aiguader 88	Barcelona	Catalunya	08003	Spain	ftp://ftp.ncbi.nlm.nih.gov/geo/samples/GSM5677nnn/GSM5677565/suppl/GSM5677565_MR281_Clariom_S_Human_.CEL.gz	24351	92	7	2	1	community-acquired pneumonia (CAP)	0	peripheral blood
GSM5677566	NG293	GSM5677566	Public on Oct 17 2022	Nov 05 2021	Oct 17 2022	RNA	1	Total RNA from peripheral blood	Homo sapiens	tissue: peripheral blood	patient diagnosis: community-acquired pneumonia (CAP)	batch: 5	hospital: 2	age: 80	Sex: 1	mortality: 0	total RNA	Total RNA was isolated from whole blood samples using the PaxGene™ blood RNA system (PreAnalytiX, Qiagen/Becton Dickson) according to the manufacturer specifications	biotin	a total of 100ng from each sample was processed and labelled according to manual GeneChip WT PLUS Reagent kit (P/N 703174 Rev. 2, Affymetrix Inc., Santa Clara, CA, USA)	9606	Sample was hybridized to Affymetrix Clariom S Human array using an Affymetrix GeneChip Hybridization Oven 645	GeneChip was scanned using the Affymetrix Expression Wash, Stain and Scan User Manual (P/N 702731 Rev. 3) (Affymetrix Inc., Santa Clara, CA, USA) using Affymetrix GeneChip Scanner 3000 7G	Gene expression data	The data were analyzed using the RMA algorithm and then LIMMA was applied to calculate significant differential expression between samples	GPL23159	Júlia,,Perera-Bel	margenomics@imim.es	Bioinformatics unit	IMIM	Dr Aiguader 88	Barcelona	Catalunya	08003	Spain	ftp://ftp.ncbi.nlm.nih.gov/geo/samples/GSM5677nnn/GSM5677566/suppl/GSM5677566_NG293_Clariom_S_Human_.CEL.gz	24351	80	5	2	0	community-acquired pneumonia (CAP)	1	peripheral blood
GSM5677567	PG287	GSM5677567	Public on Oct 17 2022	Nov 05 2021	Oct 17 2022	RNA	1	Total RNA from peripheral blood	Homo sapiens	tissue: peripheral blood	patient diagnosis: community-acquired pneumonia (CAP)	batch: 11	hospital: 2	age: 84	Sex: 1	mortality: 0	total RNA	Total RNA was isolated from whole blood samples using the PaxGene™ blood RNA system (PreAnalytiX, Qiagen/Becton Dickson) according to the manufacturer specifications	biotin	a total of 100ng from each sample was processed and labelled according to manual GeneChip WT PLUS Reagent kit (P/N 703174 Rev. 2, Affymetrix Inc., Santa Clara, CA, USA)	9606	Sample was hybridized to Affymetrix Clariom S Human array using an Affymetrix GeneChip Hybridization Oven 645	GeneChip was scanned using the Affymetrix Expression Wash, Stain and Scan User Manual (P/N 702731 Rev. 3) (Affymetrix Inc., Santa Clara, CA, USA) using Affymetrix GeneChip Scanner 3000 7G	Gene expression data	The data were analyzed using the RMA algorithm and then LIMMA was applied to calculate significant differential expression between samples	GPL23159	Júlia,,Perera-Bel	margenomics@imim.es	Bioinformatics unit	IMIM	Dr Aiguader 88	Barcelona	Catalunya	08003	Spain	ftp://ftp.ncbi.nlm.nih.gov/geo/samples/GSM5677nnn/GSM5677567/suppl/GSM5677567_PG287_Clariom_S_Human_.CEL.gz	24351	84	11	2	0	community-acquired pneumonia (CAP)	1	peripheral blood
GSM5677568	PG341	GSM5677568	Public on Oct 17 2022	Nov 05 2021	Oct 17 2022	RNA	1	Total RNA from peripheral blood	Homo sapiens	tissue: peripheral blood	patient diagnosis: community-acquired pneumonia (CAP)	batch: 2	hospital: 2	age: 85	Sex: 0	mortality: 0	total RNA	Total RNA was isolated from whole blood samples using the PaxGene™ blood RNA system (PreAnalytiX, Qiagen/Becton Dickson) according to the manufacturer specifications	biotin	a total of 100ng from each sample was processed and labelled according to manual GeneChip WT PLUS Reagent kit (P/N 703174 Rev. 2, Affymetrix Inc., Santa Clara, CA, USA)	9606	Sample was hybridized to Affymetrix Clariom S Human array using an Affymetrix GeneChip Hybridization Oven 645	GeneChip was scanned using the Affymetrix Expression Wash, Stain and Scan User Manual (P/N 702731 Rev. 3) (Affymetrix Inc., Santa Clara, CA, USA) using Affymetrix GeneChip Scanner 3000 7G	Gene expression data	The data were analyzed using the RMA algorithm and then LIMMA was applied to calculate significant differential expression between samples	GPL23159	Júlia,,Perera-Bel	margenomics@imim.es	Bioinformatics unit	IMIM	Dr Aiguader 88	Barcelona	Catalunya	08003	Spain	ftp://ftp.ncbi.nlm.nih.gov/geo/samples/GSM5677nnn/GSM5677568/suppl/GSM5677568_PG341_Clariom_S_Human_.CEL.gz	24351	85	2	2	0	community-acquired pneumonia (CAP)	0	peripheral blood
GSM5677569	PL190	GSM5677569	Public on Oct 17 2022	Nov 05 2021	Oct 17 2022	RNA	1	Total RNA from peripheral blood	Homo sapiens	tissue: peripheral blood	patient diagnosis: community-acquired pneumonia (CAP)	batch: 8	hospital: 3	age: 58	Sex: 0	mortality: 0	total RNA	Total RNA was isolated from whole blood samples using the PaxGene™ blood RNA system (PreAnalytiX, Qiagen/Becton Dickson) according to the manufacturer specifications	biotin	a total of 100ng from each sample was processed and labelled according to manual GeneChip WT PLUS Reagent kit (P/N 703174 Rev. 2, Affymetrix Inc., Santa Clara, CA, USA)	9606	Sample was hybridized to Affymetrix Clariom S Human array using an Affymetrix GeneChip Hybridization Oven 645	GeneChip was scanned using the Affymetrix Expression Wash, Stain and Scan User Manual (P/N 702731 Rev. 3) (Affymetrix Inc., Santa Clara, CA, USA) using Affymetrix GeneChip Scanner 3000 7G	Gene expression data	The data were analyzed using the RMA algorithm and then LIMMA was applied to calculate significant differential expression between samples	GPL23159	Júlia,,Perera-Bel	margenomics@imim.es	Bioinformatics unit	IMIM	Dr Aiguader 88	Barcelona	Catalunya	08003	Spain	ftp://ftp.ncbi.nlm.nih.gov/geo/samples/GSM5677nnn/GSM5677569/suppl/GSM5677569_PL190_Clariom_S_Human_.CEL.gz	24351	58	8	3	0	community-acquired pneumonia (CAP)	0	peripheral blood
GSM5677570	PM302	GSM5677570	Public on Oct 17 2022	Nov 05 2021	Oct 17 2022	RNA	1	Total RNA from peripheral blood	Homo sapiens	tissue: peripheral blood	patient diagnosis: community-acquired pneumonia (CAP)	batch: 14	hospital: 2	age: 95	Sex: 1	mortality: 0	total RNA	Total RNA was isolated from whole blood samples using the PaxGene™ blood RNA system (PreAnalytiX, Qiagen/Becton Dickson) according to the manufacturer specifications	biotin	a total of 100ng from each sample was processed and labelled according to manual GeneChip WT PLUS Reagent kit (P/N 703174 Rev. 2, Affymetrix Inc., Santa Clara, CA, USA)	9606	Sample was hybridized to Affymetrix Clariom S Human array using an Affymetrix GeneChip Hybridization Oven 645	GeneChip was scanned using the Affymetrix Expression Wash, Stain and Scan User Manual (P/N 702731 Rev. 3) (Affymetrix Inc., Santa Clara, CA, USA) using Affymetrix GeneChip Scanner 3000 7G	Gene expression data	The data were analyzed using the RMA algorithm and then LIMMA was applied to calculate significant differential expression between samples	GPL23159	Júlia,,Perera-Bel	margenomics@imim.es	Bioinformatics unit	IMIM	Dr Aiguader 88	Barcelona	Catalunya	08003	Spain	ftp://ftp.ncbi.nlm.nih.gov/geo/samples/GSM5677nnn/GSM5677570/suppl/GSM5677570_PM302_Clariom_S_Human_.CEL.gz	24351	95	14	2	0	community-acquired pneumonia (CAP)	1	peripheral blood
GSM5677571	PP310	GSM5677571	Public on Oct 17 2022	Nov 05 2021	Oct 17 2022	RNA	1	Total RNA from peripheral blood	Homo sapiens	tissue: peripheral blood	patient diagnosis: community-acquired pneumonia (CAP)	batch: 6	hospital: 2	age: 87	Sex: 1	mortality: 0	total RNA	Total RNA was isolated from whole blood samples using the PaxGene™ blood RNA system (PreAnalytiX, Qiagen/Becton Dickson) according to the manufacturer specifications	biotin	a total of 100ng from each sample was processed and labelled according to manual GeneChip WT PLUS Reagent kit (P/N 703174 Rev. 2, Affymetrix Inc., Santa Clara, CA, USA)	9606	Sample was hybridized to Affymetrix Clariom S Human array using an Affymetrix GeneChip Hybridization Oven 645	GeneChip was scanned using the Affymetrix Expression Wash, Stain and Scan User Manual (P/N 702731 Rev. 3) (Affymetrix Inc., Santa Clara, CA, USA) using Affymetrix GeneChip Scanner 3000 7G	Gene expression data	The data were analyzed using the RMA algorithm and then LIMMA was applied to calculate significant differential expression between samples	GPL23159	Júlia,,Perera-Bel	margenomics@imim.es	Bioinformatics unit	IMIM	Dr Aiguader 88	Barcelona	Catalunya	08003	Spain	ftp://ftp.ncbi.nlm.nih.gov/geo/samples/GSM5677nnn/GSM5677571/suppl/GSM5677571_PP310_Clariom_S_Human_.CEL.gz	24351	87	6	2	0	community-acquired pneumonia (CAP)	1	peripheral blood
GSM5677572	RA245	GSM5677572	Public on Oct 17 2022	Nov 05 2021	Oct 17 2022	RNA	1	Total RNA from peripheral blood	Homo sapiens	tissue: peripheral blood	patient diagnosis: community-acquired pneumonia (CAP)	batch: 10	hospital: 1	age: 90	Sex: 1	mortality: 0	total RNA	Total RNA was isolated from whole blood samples using the PaxGene™ blood RNA system (PreAnalytiX, Qiagen/Becton Dickson) according to the manufacturer specifications	biotin	a total of 100ng from each sample was processed and labelled according to manual GeneChip WT PLUS Reagent kit (P/N 703174 Rev. 2, Affymetrix Inc., Santa Clara, CA, USA)	9606	Sample was hybridized to Affymetrix Clariom S Human array using an Affymetrix GeneChip Hybridization Oven 645	GeneChip was scanned using the Affymetrix Expression Wash, Stain and Scan User Manual (P/N 702731 Rev. 3) (Affymetrix Inc., Santa Clara, CA, USA) using Affymetrix GeneChip Scanner 3000 7G	Gene expression data	The data were analyzed using the RMA algorithm and then LIMMA was applied to calculate significant differential expression between samples	GPL23159	Júlia,,Perera-Bel	margenomics@imim.es	Bioinformatics unit	IMIM	Dr Aiguader 88	Barcelona	Catalunya	08003	Spain	ftp://ftp.ncbi.nlm.nih.gov/geo/samples/GSM5677nnn/GSM5677572/suppl/GSM5677572_RA245_Clariom_S_Human_.CEL.gz	24351	90	10	1	0	community-acquired pneumonia (CAP)	1	peripheral blood
GSM5677573	RC289	GSM5677573	Public on Oct 17 2022	Nov 05 2021	Oct 17 2022	RNA	1	Total RNA from peripheral blood	Homo sapiens	tissue: peripheral blood	patient diagnosis: community-acquired pneumonia (CAP)	batch: 9	hospital: 2	age: 82	Sex: 0	mortality: 0	total RNA	Total RNA was isolated from whole blood samples using the PaxGene™ blood RNA system (PreAnalytiX, Qiagen/Becton Dickson) according to the manufacturer specifications	biotin	a total of 100ng from each sample was processed and labelled according to manual GeneChip WT PLUS Reagent kit (P/N 703174 Rev. 2, Affymetrix Inc., Santa Clara, CA, USA)	9606	Sample was hybridized to Affymetrix Clariom S Human array using an Affymetrix GeneChip Hybridization Oven 645	GeneChip was scanned using the Affymetrix Expression Wash, Stain and Scan User Manual (P/N 702731 Rev. 3) (Affymetrix Inc., Santa Clara, CA, USA) using Affymetrix GeneChip Scanner 3000 7G	Gene expression data	The data were analyzed using the RMA algorithm and then LIMMA was applied to calculate significant differential expression between samples	GPL23159	Júlia,,Perera-Bel	margenomics@imim.es	Bioinformatics unit	IMIM	Dr Aiguader 88	Barcelona	Catalunya	08003	Spain	ftp://ftp.ncbi.nlm.nih.gov/geo/samples/GSM5677nnn/GSM5677573/suppl/GSM5677573_RC289_Clariom_S_Human_.CEL.gz	24351	82	9	2	0	community-acquired pneumonia (CAP)	0	peripheral blood
GSM5677574	RF267	GSM5677574	Public on Oct 17 2022	Nov 05 2021	Oct 17 2022	RNA	1	Total RNA from peripheral blood	Homo sapiens	tissue: peripheral blood	patient diagnosis: community-acquired pneumonia (CAP)	batch: 14	hospital: 2	age: 77	Sex: 1	mortality: 0	total RNA	Total RNA was isolated from whole blood samples using the PaxGene™ blood RNA system (PreAnalytiX, Qiagen/Becton Dickson) according to the manufacturer specifications	biotin	a total of 100ng from each sample was processed and labelled according to manual GeneChip WT PLUS Reagent kit (P/N 703174 Rev. 2, Affymetrix Inc., Santa Clara, CA, USA)	9606	Sample was hybridized to Affymetrix Clariom S Human array using an Affymetrix GeneChip Hybridization Oven 645	GeneChip was scanned using the Affymetrix Expression Wash, Stain and Scan User Manual (P/N 702731 Rev. 3) (Affymetrix Inc., Santa Clara, CA, USA) using Affymetrix GeneChip Scanner 3000 7G	Gene expression data	The data were analyzed using the RMA algorithm and then LIMMA was applied to calculate significant differential expression between samples	GPL23159	Júlia,,Perera-Bel	margenomics@imim.es	Bioinformatics unit	IMIM	Dr Aiguader 88	Barcelona	Catalunya	08003	Spain	ftp://ftp.ncbi.nlm.nih.gov/geo/samples/GSM5677nnn/GSM5677574/suppl/GSM5677574_RF267_Clariom_S_Human_.CEL.gz	24351	77	14	2	0	community-acquired pneumonia (CAP)	1	peripheral blood
GSM5677575	RL271	GSM5677575	Public on Oct 17 2022	Nov 05 2021	Oct 17 2022	RNA	1	Total RNA from peripheral blood	Homo sapiens	tissue: peripheral blood	patient diagnosis: community-acquired pneumonia (CAP)	batch: 8	hospital: 2	age: 77	Sex: 0	mortality: 0	total RNA	Total RNA was isolated from whole blood samples using the PaxGene™ blood RNA system (PreAnalytiX, Qiagen/Becton Dickson) according to the manufacturer specifications	biotin	a total of 100ng from each sample was processed and labelled according to manual GeneChip WT PLUS Reagent kit (P/N 703174 Rev. 2, Affymetrix Inc., Santa Clara, CA, USA)	9606	Sample was hybridized to Affymetrix Clariom S Human array using an Affymetrix GeneChip Hybridization Oven 645	GeneChip was scanned using the Affymetrix Expression Wash, Stain and Scan User Manual (P/N 702731 Rev. 3) (Affymetrix Inc., Santa Clara, CA, USA) using Affymetrix GeneChip Scanner 3000 7G	Gene expression data	The data were analyzed using the RMA algorithm and then LIMMA was applied to calculate significant differential expression between samples	GPL23159	Júlia,,Perera-Bel	margenomics@imim.es	Bioinformatics unit	IMIM	Dr Aiguader 88	Barcelona	Catalunya	08003	Spain	ftp://ftp.ncbi.nlm.nih.gov/geo/samples/GSM5677nnn/GSM5677575/suppl/GSM5677575_RL271_Clariom_S_Human_.CEL.gz	24351	77	8	2	0	community-acquired pneumonia (CAP)	0	peripheral blood
GSM5677576	RP261	GSM5677576	Public on Oct 17 2022	Nov 05 2021	Oct 17 2022	RNA	1	Total RNA from peripheral blood	Homo sapiens	tissue: peripheral blood	patient diagnosis: community-acquired pneumonia (CAP)	batch: 7	hospital: 1	age: 78	Sex: 0	mortality: 0	total RNA	Total RNA was isolated from whole blood samples using the PaxGene™ blood RNA system (PreAnalytiX, Qiagen/Becton Dickson) according to the manufacturer specifications	biotin	a total of 100ng from each sample was processed and labelled according to manual GeneChip WT PLUS Reagent kit (P/N 703174 Rev. 2, Affymetrix Inc., Santa Clara, CA, USA)	9606	Sample was hybridized to Affymetrix Clariom S Human array using an Affymetrix GeneChip Hybridization Oven 645	GeneChip was scanned using the Affymetrix Expression Wash, Stain and Scan User Manual (P/N 702731 Rev. 3) (Affymetrix Inc., Santa Clara, CA, USA) using Affymetrix GeneChip Scanner 3000 7G	Gene expression data	The data were analyzed using the RMA algorithm and then LIMMA was applied to calculate significant differential expression between samples	GPL23159	Júlia,,Perera-Bel	margenomics@imim.es	Bioinformatics unit	IMIM	Dr Aiguader 88	Barcelona	Catalunya	08003	Spain	ftp://ftp.ncbi.nlm.nih.gov/geo/samples/GSM5677nnn/GSM5677576/suppl/GSM5677576_RP261_Clariom_S_Human_.CEL.gz	24351	78	7	1	0	community-acquired pneumonia (CAP)	0	peripheral blood
GSM5677577	RP340	GSM5677577	Public on Oct 17 2022	Nov 05 2021	Oct 17 2022	RNA	1	Total RNA from peripheral blood	Homo sapiens	tissue: peripheral blood	patient diagnosis: community-acquired pneumonia (CAP)	batch: 2	hospital: 2	age: 41	Sex: 1	mortality: 0	total RNA	Total RNA was isolated from whole blood samples using the PaxGene™ blood RNA system (PreAnalytiX, Qiagen/Becton Dickson) according to the manufacturer specifications	biotin	a total of 100ng from each sample was processed and labelled according to manual GeneChip WT PLUS Reagent kit (P/N 703174 Rev. 2, Affymetrix Inc., Santa Clara, CA, USA)	9606	Sample was hybridized to Affymetrix Clariom S Human array using an Affymetrix GeneChip Hybridization Oven 645	GeneChip was scanned using the Affymetrix Expression Wash, Stain and Scan User Manual (P/N 702731 Rev. 3) (Affymetrix Inc., Santa Clara, CA, USA) using Affymetrix GeneChip Scanner 3000 7G	Gene expression data	The data were analyzed using the RMA algorithm and then LIMMA was applied to calculate significant differential expression between samples	GPL23159	Júlia,,Perera-Bel	margenomics@imim.es	Bioinformatics unit	IMIM	Dr Aiguader 88	Barcelona	Catalunya	08003	Spain	ftp://ftp.ncbi.nlm.nih.gov/geo/samples/GSM5677nnn/GSM5677577/suppl/GSM5677577_RP340_Clariom_S_Human_.CEL.gz	24351	41	2	2	0	community-acquired pneumonia (CAP)	1	peripheral blood
GSM5677578	RR283	GSM5677578	Public on Oct 17 2022	Nov 05 2021	Oct 17 2022	RNA	1	Total RNA from peripheral blood	Homo sapiens	tissue: peripheral blood	patient diagnosis: community-acquired pneumonia (CAP)	batch: 7	hospital: 2	age: 80	Sex: 0	mortality: 0	total RNA	Total RNA was isolated from whole blood samples using the PaxGene™ blood RNA system (PreAnalytiX, Qiagen/Becton Dickson) according to the manufacturer specifications	biotin	a total of 100ng from each sample was processed and labelled according to manual GeneChip WT PLUS Reagent kit (P/N 703174 Rev. 2, Affymetrix Inc., Santa Clara, CA, USA)	9606	Sample was hybridized to Affymetrix Clariom S Human array using an Affymetrix GeneChip Hybridization Oven 645	GeneChip was scanned using the Affymetrix Expression Wash, Stain and Scan User Manual (P/N 702731 Rev. 3) (Affymetrix Inc., Santa Clara, CA, USA) using Affymetrix GeneChip Scanner 3000 7G	Gene expression data	The data were analyzed using the RMA algorithm and then LIMMA was applied to calculate significant differential expression between samples	GPL23159	Júlia,,Perera-Bel	margenomics@imim.es	Bioinformatics unit	IMIM	Dr Aiguader 88	Barcelona	Catalunya	08003	Spain	ftp://ftp.ncbi.nlm.nih.gov/geo/samples/GSM5677nnn/GSM5677578/suppl/GSM5677578_RR283_Clariom_S_Human_.CEL.gz	24351	80	7	2	0	community-acquired pneumonia (CAP)	0	peripheral blood
GSM5677579	RS339	GSM5677579	Public on Oct 17 2022	Nov 05 2021	Oct 17 2022	RNA	1	Total RNA from peripheral blood	Homo sapiens	tissue: peripheral blood	patient diagnosis: community-acquired pneumonia (CAP)	batch: 4	hospital: 2	age: 82	Sex: 0	mortality: 0	total RNA	Total RNA was isolated from whole blood samples using the PaxGene™ blood RNA system (PreAnalytiX, Qiagen/Becton Dickson) according to the manufacturer specifications	biotin	a total of 100ng from each sample was processed and labelled according to manual GeneChip WT PLUS Reagent kit (P/N 703174 Rev. 2, Affymetrix Inc., Santa Clara, CA, USA)	9606	Sample was hybridized to Affymetrix Clariom S Human array using an Affymetrix GeneChip Hybridization Oven 645	GeneChip was scanned using the Affymetrix Expression Wash, Stain and Scan User Manual (P/N 702731 Rev. 3) (Affymetrix Inc., Santa Clara, CA, USA) using Affymetrix GeneChip Scanner 3000 7G	Gene expression data	The data were analyzed using the RMA algorithm and then LIMMA was applied to calculate significant differential expression between samples	GPL23159	Júlia,,Perera-Bel	margenomics@imim.es	Bioinformatics unit	IMIM	Dr Aiguader 88	Barcelona	Catalunya	08003	Spain	ftp://ftp.ncbi.nlm.nih.gov/geo/samples/GSM5677nnn/GSM5677579/suppl/GSM5677579_RS339_Clariom_S_Human_.CEL.gz	24351	82	4	2	0	community-acquired pneumonia (CAP)	0	peripheral blood
GSM5677580	RT314	GSM5677580	Public on Oct 17 2022	Nov 05 2021	Oct 17 2022	RNA	1	Total RNA from peripheral blood	Homo sapiens	tissue: peripheral blood	patient diagnosis: community-acquired pneumonia (CAP)	batch: 7	hospital: 2	age: 85	Sex: 0	mortality: 0	total RNA	Total RNA was isolated from whole blood samples using the PaxGene™ blood RNA system (PreAnalytiX, Qiagen/Becton Dickson) according to the manufacturer specifications	biotin	a total of 100ng from each sample was processed and labelled according to manual GeneChip WT PLUS Reagent kit (P/N 703174 Rev. 2, Affymetrix Inc., Santa Clara, CA, USA)	9606	Sample was hybridized to Affymetrix Clariom S Human array using an Affymetrix GeneChip Hybridization Oven 645	GeneChip was scanned using the Affymetrix Expression Wash, Stain and Scan User Manual (P/N 702731 Rev. 3) (Affymetrix Inc., Santa Clara, CA, USA) using Affymetrix GeneChip Scanner 3000 7G	Gene expression data	The data were analyzed using the RMA algorithm and then LIMMA was applied to calculate significant differential expression between samples	GPL23159	Júlia,,Perera-Bel	margenomics@imim.es	Bioinformatics unit	IMIM	Dr Aiguader 88	Barcelona	Catalunya	08003	Spain	ftp://ftp.ncbi.nlm.nih.gov/geo/samples/GSM5677nnn/GSM5677580/suppl/GSM5677580_RT314_Clariom_S_Human_.CEL.gz	24351	85	7	2	0	community-acquired pneumonia (CAP)	0	peripheral blood
GSM5677581	RV249	GSM5677581	Public on Oct 17 2022	Nov 05 2021	Oct 17 2022	RNA	1	Total RNA from peripheral blood	Homo sapiens	tissue: peripheral blood	patient diagnosis: community-acquired pneumonia (CAP)	batch: 10	hospital: 3	age: 74	Sex: 0	mortality: 0	total RNA	Total RNA was isolated from whole blood samples using the PaxGene™ blood RNA system (PreAnalytiX, Qiagen/Becton Dickson) according to the manufacturer specifications	biotin	a total of 100ng from each sample was processed and labelled according to manual GeneChip WT PLUS Reagent kit (P/N 703174 Rev. 2, Affymetrix Inc., Santa Clara, CA, USA)	9606	Sample was hybridized to Affymetrix Clariom S Human array using an Affymetrix GeneChip Hybridization Oven 645	GeneChip was scanned using the Affymetrix Expression Wash, Stain and Scan User Manual (P/N 702731 Rev. 3) (Affymetrix Inc., Santa Clara, CA, USA) using Affymetrix GeneChip Scanner 3000 7G	Gene expression data	The data were analyzed using the RMA algorithm and then LIMMA was applied to calculate significant differential expression between samples	GPL23159	Júlia,,Perera-Bel	margenomics@imim.es	Bioinformatics unit	IMIM	Dr Aiguader 88	Barcelona	Catalunya	08003	Spain	ftp://ftp.ncbi.nlm.nih.gov/geo/samples/GSM5677nnn/GSM5677581/suppl/GSM5677581_RV249_Clariom_S_Human_.CEL.gz	24351	74	10	3	0	community-acquired pneumonia (CAP)	0	peripheral blood
GSM5677582	SA238	GSM5677582	Public on Oct 17 2022	Nov 05 2021	Oct 17 2022	RNA	1	Total RNA from peripheral blood	Homo sapiens	tissue: peripheral blood	patient diagnosis: community-acquired pneumonia (CAP)	batch: 14	hospital: 1	age: 70	Sex: 0	mortality: 0	total RNA	Total RNA was isolated from whole blood samples using the PaxGene™ blood RNA system (PreAnalytiX, Qiagen/Becton Dickson) according to the manufacturer specifications	biotin	a total of 100ng from each sample was processed and labelled according to manual GeneChip WT PLUS Reagent kit (P/N 703174 Rev. 2, Affymetrix Inc., Santa Clara, CA, USA)	9606	Sample was hybridized to Affymetrix Clariom S Human array using an Affymetrix GeneChip Hybridization Oven 645	GeneChip was scanned using the Affymetrix Expression Wash, Stain and Scan User Manual (P/N 702731 Rev. 3) (Affymetrix Inc., Santa Clara, CA, USA) using Affymetrix GeneChip Scanner 3000 7G	Gene expression data	The data were analyzed using the RMA algorithm and then LIMMA was applied to calculate significant differential expression between samples	GPL23159	Júlia,,Perera-Bel	margenomics@imim.es	Bioinformatics unit	IMIM	Dr Aiguader 88	Barcelona	Catalunya	08003	Spain	ftp://ftp.ncbi.nlm.nih.gov/geo/samples/GSM5677nnn/GSM5677582/suppl/GSM5677582_SA238_Clariom_S_Human_.CEL.gz	24351	70	14	1	0	community-acquired pneumonia (CAP)	0	peripheral blood
GSM5677583	SG296	GSM5677583	Public on Oct 17 2022	Nov 05 2021	Oct 17 2022	RNA	1	Total RNA from peripheral blood	Homo sapiens	tissue: peripheral blood	patient diagnosis: community-acquired pneumonia (CAP)	batch: 3	hospital: 2	age: 69	Sex: 0	mortality: 0	total RNA	Total RNA was isolated from whole blood samples using the PaxGene™ blood RNA system (PreAnalytiX, Qiagen/Becton Dickson) according to the manufacturer specifications	biotin	a total of 100ng from each sample was processed and labelled according to manual GeneChip WT PLUS Reagent kit (P/N 703174 Rev. 2, Affymetrix Inc., Santa Clara, CA, USA)	9606	Sample was hybridized to Affymetrix Clariom S Human array using an Affymetrix GeneChip Hybridization Oven 645	GeneChip was scanned using the Affymetrix Expression Wash, Stain and Scan User Manual (P/N 702731 Rev. 3) (Affymetrix Inc., Santa Clara, CA, USA) using Affymetrix GeneChip Scanner 3000 7G	Gene expression data	The data were analyzed using the RMA algorithm and then LIMMA was applied to calculate significant differential expression between samples	GPL23159	Júlia,,Perera-Bel	margenomics@imim.es	Bioinformatics unit	IMIM	Dr Aiguader 88	Barcelona	Catalunya	08003	Spain	ftp://ftp.ncbi.nlm.nih.gov/geo/samples/GSM5677nnn/GSM5677583/suppl/GSM5677583_SG296_Clariom_S_Human_.CEL.gz	24351	69	3	2	0	community-acquired pneumonia (CAP)	0	peripheral blood
GSM5677584	SH276	GSM5677584	Public on Oct 17 2022	Nov 05 2021	Oct 17 2022	RNA	1	Total RNA from peripheral blood	Homo sapiens	tissue: peripheral blood	patient diagnosis: community-acquired pneumonia (CAP)	batch: 5	hospital: 2	age: 73	Sex: 0	mortality: 0	total RNA	Total RNA was isolated from whole blood samples using the PaxGene™ blood RNA system (PreAnalytiX, Qiagen/Becton Dickson) according to the manufacturer specifications	biotin	a total of 100ng from each sample was processed and labelled according to manual GeneChip WT PLUS Reagent kit (P/N 703174 Rev. 2, Affymetrix Inc., Santa Clara, CA, USA)	9606	Sample was hybridized to Affymetrix Clariom S Human array using an Affymetrix GeneChip Hybridization Oven 645	GeneChip was scanned using the Affymetrix Expression Wash, Stain and Scan User Manual (P/N 702731 Rev. 3) (Affymetrix Inc., Santa Clara, CA, USA) using Affymetrix GeneChip Scanner 3000 7G	Gene expression data	The data were analyzed using the RMA algorithm and then LIMMA was applied to calculate significant differential expression between samples	GPL23159	Júlia,,Perera-Bel	margenomics@imim.es	Bioinformatics unit	IMIM	Dr Aiguader 88	Barcelona	Catalunya	08003	Spain	ftp://ftp.ncbi.nlm.nih.gov/geo/samples/GSM5677nnn/GSM5677584/suppl/GSM5677584_SH276_Clariom_S_Human_.CEL.gz	24351	73	5	2	0	community-acquired pneumonia (CAP)	0	peripheral blood
GSM5677585	SR312	GSM5677585	Public on Oct 17 2022	Nov 05 2021	Oct 17 2022	RNA	1	Total RNA from peripheral blood	Homo sapiens	tissue: peripheral blood	patient diagnosis: community-acquired pneumonia (CAP)	batch: 10	hospital: 2	age: 87	Sex: 1	mortality: 0	total RNA	Total RNA was isolated from whole blood samples using the PaxGene™ blood RNA system (PreAnalytiX, Qiagen/Becton Dickson) according to the manufacturer specifications	biotin	a total of 100ng from each sample was processed and labelled according to manual GeneChip WT PLUS Reagent kit (P/N 703174 Rev. 2, Affymetrix Inc., Santa Clara, CA, USA)	9606	Sample was hybridized to Affymetrix Clariom S Human array using an Affymetrix GeneChip Hybridization Oven 645	GeneChip was scanned using the Affymetrix Expression Wash, Stain and Scan User Manual (P/N 702731 Rev. 3) (Affymetrix Inc., Santa Clara, CA, USA) using Affymetrix GeneChip Scanner 3000 7G	Gene expression data	The data were analyzed using the RMA algorithm and then LIMMA was applied to calculate significant differential expression between samples	GPL23159	Júlia,,Perera-Bel	margenomics@imim.es	Bioinformatics unit	IMIM	Dr Aiguader 88	Barcelona	Catalunya	08003	Spain	ftp://ftp.ncbi.nlm.nih.gov/geo/samples/GSM5677nnn/GSM5677585/suppl/GSM5677585_SR312_Clariom_S_Human_.CEL.gz	24351	87	10	2	0	community-acquired pneumonia (CAP)	1	peripheral blood
GSM5677586	ST195	GSM5677586	Public on Oct 17 2022	Nov 05 2021	Oct 17 2022	RNA	1	Total RNA from peripheral blood	Homo sapiens	tissue: peripheral blood	patient diagnosis: community-acquired pneumonia (CAP)	batch: 9	hospital: 3	age: 84	Sex: 0	mortality: 0	total RNA	Total RNA was isolated from whole blood samples using the PaxGene™ blood RNA system (PreAnalytiX, Qiagen/Becton Dickson) according to the manufacturer specifications	biotin	a total of 100ng from each sample was processed and labelled according to manual GeneChip WT PLUS Reagent kit (P/N 703174 Rev. 2, Affymetrix Inc., Santa Clara, CA, USA)	9606	Sample was hybridized to Affymetrix Clariom S Human array using an Affymetrix GeneChip Hybridization Oven 645	GeneChip was scanned using the Affymetrix Expression Wash, Stain and Scan User Manual (P/N 702731 Rev. 3) (Affymetrix Inc., Santa Clara, CA, USA) using Affymetrix GeneChip Scanner 3000 7G	Gene expression data	The data were analyzed using the RMA algorithm and then LIMMA was applied to calculate significant differential expression between samples	GPL23159	Júlia,,Perera-Bel	margenomics@imim.es	Bioinformatics unit	IMIM	Dr Aiguader 88	Barcelona	Catalunya	08003	Spain	ftp://ftp.ncbi.nlm.nih.gov/geo/samples/GSM5677nnn/GSM5677586/suppl/GSM5677586_ST195_Clariom_S_Human_.CEL.gz	24351	84	9	3	0	community-acquired pneumonia (CAP)	0	peripheral blood
GSM5677587	TG198	GSM5677587	Public on Oct 17 2022	Nov 05 2021	Oct 17 2022	RNA	1	Total RNA from peripheral blood	Homo sapiens	tissue: peripheral blood	patient diagnosis: community-acquired pneumonia (CAP)	batch: 12	hospital: 3	age: 88	Sex: 0	mortality: 0	total RNA	Total RNA was isolated from whole blood samples using the PaxGene™ blood RNA system (PreAnalytiX, Qiagen/Becton Dickson) according to the manufacturer specifications	biotin	a total of 100ng from each sample was processed and labelled according to manual GeneChip WT PLUS Reagent kit (P/N 703174 Rev. 2, Affymetrix Inc., Santa Clara, CA, USA)	9606	Sample was hybridized to Affymetrix Clariom S Human array using an Affymetrix GeneChip Hybridization Oven 645	GeneChip was scanned using the Affymetrix Expression Wash, Stain and Scan User Manual (P/N 702731 Rev. 3) (Affymetrix Inc., Santa Clara, CA, USA) using Affymetrix GeneChip Scanner 3000 7G	Gene expression data	The data were analyzed using the RMA algorithm and then LIMMA was applied to calculate significant differential expression between samples	GPL23159	Júlia,,Perera-Bel	margenomics@imim.es	Bioinformatics unit	IMIM	Dr Aiguader 88	Barcelona	Catalunya	08003	Spain	ftp://ftp.ncbi.nlm.nih.gov/geo/samples/GSM5677nnn/GSM5677587/suppl/GSM5677587_TG198_Clariom_S_Human_.CEL.gz	24351	88	12	3	0	community-acquired pneumonia (CAP)	0	peripheral blood
GSM5677588	VC189	GSM5677588	Public on Oct 17 2022	Nov 05 2021	Oct 17 2022	RNA	1	Total RNA from peripheral blood	Homo sapiens	tissue: peripheral blood	patient diagnosis: community-acquired pneumonia (CAP)	batch: 3	hospital: 3	age: 78	Sex: 0	mortality: 0	total RNA	Total RNA was isolated from whole blood samples using the PaxGene™ blood RNA system (PreAnalytiX, Qiagen/Becton Dickson) according to the manufacturer specifications	biotin	a total of 100ng from each sample was processed and labelled according to manual GeneChip WT PLUS Reagent kit (P/N 703174 Rev. 2, Affymetrix Inc., Santa Clara, CA, USA)	9606	Sample was hybridized to Affymetrix Clariom S Human array using an Affymetrix GeneChip Hybridization Oven 645	GeneChip was scanned using the Affymetrix Expression Wash, Stain and Scan User Manual (P/N 702731 Rev. 3) (Affymetrix Inc., Santa Clara, CA, USA) using Affymetrix GeneChip Scanner 3000 7G	Gene expression data	The data were analyzed using the RMA algorithm and then LIMMA was applied to calculate significant differential expression between samples	GPL23159	Júlia,,Perera-Bel	margenomics@imim.es	Bioinformatics unit	IMIM	Dr Aiguader 88	Barcelona	Catalunya	08003	Spain	ftp://ftp.ncbi.nlm.nih.gov/geo/samples/GSM5677nnn/GSM5677588/suppl/GSM5677588_VC189_Clariom_S_Human_.CEL.gz	24351	78	3	3	0	community-acquired pneumonia (CAP)	0	peripheral blood
GSM5677589	VG328	GSM5677589	Public on Oct 17 2022	Nov 05 2021	Oct 17 2022	RNA	1	Total RNA from peripheral blood	Homo sapiens	tissue: peripheral blood	patient diagnosis: community-acquired pneumonia (CAP)	batch: 2	hospital: 2	age: 87	Sex: 0	mortality: 0	total RNA	Total RNA was isolated from whole blood samples using the PaxGene™ blood RNA system (PreAnalytiX, Qiagen/Becton Dickson) according to the manufacturer specifications	biotin	a total of 100ng from each sample was processed and labelled according to manual GeneChip WT PLUS Reagent kit (P/N 703174 Rev. 2, Affymetrix Inc., Santa Clara, CA, USA)	9606	Sample was hybridized to Affymetrix Clariom S Human array using an Affymetrix GeneChip Hybridization Oven 645	GeneChip was scanned using the Affymetrix Expression Wash, Stain and Scan User Manual (P/N 702731 Rev. 3) (Affymetrix Inc., Santa Clara, CA, USA) using Affymetrix GeneChip Scanner 3000 7G	Gene expression data	The data were analyzed using the RMA algorithm and then LIMMA was applied to calculate significant differential expression between samples	GPL23159	Júlia,,Perera-Bel	margenomics@imim.es	Bioinformatics unit	IMIM	Dr Aiguader 88	Barcelona	Catalunya	08003	Spain	ftp://ftp.ncbi.nlm.nih.gov/geo/samples/GSM5677nnn/GSM5677589/suppl/GSM5677589_VG328_Clariom_S_Human_.CEL.gz	24351	87	2	2	0	community-acquired pneumonia (CAP)	0	peripheral blood
