# Supplementary material for: Machine learning-based derivation and validation of three immune phenotypes for risk stratification and prognosis in community-acquired pneumonia: a retrospective cohort study
Source: Front Immunol. 2024 Jul 24;15:1441838. doi: 10.3389/fimmu.2024.1441838 (PMC11303239; doi:10.3389/fimmu.2024.1441838)
Supplement: Supplementary file 17 [file DataSheet_3.zip]

Archive with 17 entries (15 files):
- Predictive model/
- Predictive model/meta-cohort-Phenotype A.pdf
- Predictive model/meta-cohort-Phenotype B.pdf
- Predictive model/meta-cohort-Phenotype C.pdf
- Predictive model/Training-cohort-Phenotype A.pdf
- Predictive model/Training-cohort-Phenotype B.pdf
- Predictive model/Training-cohort-Phenotype C.pdf
- Predictive model/Validation-cohort-Phenotype A.pdf
- Predictive model/Validation-cohort-Phenotype B.pdf
- Predictive model/Validation-cohort-Phenotype C.pdf
- Prognostic model/
- Prognostic model/meta-cohort-Phenotype B.pdf
- Prognostic model/meta-cohort-Phenotype C.pdf
- Prognostic model/Training-cohort-Phenotype B.pdf
- Prognostic model/Training-cohort-Phenotype C.pdf
- Prognostic model/Validation-cohort-Phenotype B.pdf
- Prognostic model/Validation-cohort-Phenotype C.pdf
